# Supplementary material for: Tsetse fly (Glossina pallidipes) midgut responses to Trypanosoma brucei challenge
Source: Parasit Vectors. 2017 Dec 19;10:614. doi: 10.1186/s13071-017-2569-7 (PMC5738168; doi:10.1186/s13071-017-2569-7)
Supplement: Supplementary file 3 — Canonical gene set enrichment analysis (GSEA) of significantly differentially expressed transcripts in the female G. pallidipes 24 or 48 h post-challenge with T. B. brucei. (XLSX 14 kb) [file 13071_2017_2569_MOESM3_ESM.xlsx]

## Sheet: Sheet1
Additional file 3: Table S3. Canonical gene set enrichment analysis (GSEA) of significantly differentially expressed transcripts in the female G. pallidipes 24 or 48 hours post challenge with T. b. brucei
Hpc	Tissue	Differential	Category	Description of Pathway	Pathway ID	# Ref	# Observed	Expected	Ratio	P-Value	Adjuted P-value
24 hrs	Gut	Induced	GO (Biological process)	Carboxylic acid metabolic process	GO:0019752	291	13	3.76	3.46	9.38e-05	0.029
				Negative regulation of mRNA splicing via splicesosome	GO:0048025	3	2	0.04	51.59	0.0005	0.0442
				Anatomical structure development	GO:0048856	2510	50	32.44	1.54	0.0004	0.0442
			GO (Molecular function)	Small molecule binding	GO:0036094	1335	34	17.64	1.93	8.74e-05	0.0146
				Secondary active transmembrane transporter activity	GO:0015291	161	9	2.13	4.23	0.0003	0.0167
				Alkaline phosphatase activity	GO:0004035	13	3	0.17	17.46	0.0006	0.025
				Cyclohydrolase activity	GO:0019238	4	2	0.05	37.84	0.001	0.0334
				Carboxylesterase activity	GO:0004091	39	4	0.52	7.76	0.0017	0.0355
				Copper ion transmembrane transporter activity	GO:0005375	5	2	0.07	30.27	0.0017	0.0355
				Glucosidase activity	GO:0015926	17	3	0.22	13.35	0.0013	0.0355
			GO (Cellular component )	n/a	n/a	n/a	n/a	n/a	n/a	n/a	n/a
			KEGG pathway	Tryptophan metabolism	380	19	2	0.21	9.38	0.0189	0.042
				Terpenoid backbone biosynthesis	900	13	2	0.15	13.71	0.009	0.03
				Purine metabolism	230	120	6	1.35	4.46	0.0023	0.0153
				Protein processing in endoplasmic reticulum	4141	119	5	1.33	3.75	0.0109	0.0311
				One carbon pool by folate	670	11	2	0.12	16.21	0.0064	0.0256
				Metabolic pathways	1100	892	26	10.01	2.6	6.37e-06	0.0001
				Glycolysis I Gluconeogenesis	10	49	3	0.55	5.46	O.Dl75	0.042
				Folate biosynthesis	790	21	3	0.24	12.74	0.0016	0.0153
				Arginine and proline metabolism	330	54	4	0.61	6.6	0.0031	0.0155
			Wikipathways pathway	Cytoplasmic Ribosomal Proteins	WP20	60	3	0.67	4.46	0.0298	0.0372
				Glycogen Metabolism	WP576	19	2	0.21	9.38	0.0189	0.0315
				Glycolysis and Gluconeogenesis	WP144	25	3	0.28	10.7	0.0027	0.0135
				One Carbon Metabolism	WP1203	19	2	0.21	9.38	0.0189	0.0315
		Suppressed	GO (Biological process)	Response to oxidative stress	GO:0006979	83	8	1.54	5.2	0.0001	0.0136
				Negative regulation of translation	GO:0017148	31	5	0.57	8.7	0.0002	0.0226
				Chitin metabolic process	GO:0006030	114	10	2.11	4.73	4.78e-05	0.0136
			GO (Molecular function)	Chitin binding	GO:0008061	101	9	1.82	4.95	8.13e-05	0.0089
			GO (Cellular component )	Ribonucleoprotein granule	GO:0035770	30	5	0.54	9.21	0.0002	0.0198
			KEGG	n/a	n/a	n/a	n/a	n/a	n/a	n/a	n/a
			Wikipathways	n/a	n/a	n/a	n/a	n/a	n/a	n/a	n/a
48 hrs	Gut	Induced	GO (Biological process)	Axonogenesis	GO:0007409	274	12	2.41	4.98	4.33e-06	0.0001
				Cytoskeleton organization	GO:0007010	585	17	5.14	3.31	1.0lE-05	0.0002
				Establishment or maintenance of cell polarity	GO:0007163	175	10	1.54	6.5	2.8e-06	7.2e-05
				Morphogenesis of embryonic epithelium	GO:0016331	110	8	0.97	8.27	5.02e-06	0.0001
				Ovarian follicle cell migration	GO:0007297	86	7	0.76	9.26	9.64e-06	0.0002
				Regulation of anatomical structure morphogenesis	GO:0022603	214	10	1.88	5.32	1.67e-05	0.0003
				Response to stimulus	GO:0050896	2436	40	21.42	1.87	8.83e-06	0.0002
			GO (Cellular component )	Apical cortex	GO:0045179	25	4	0.22	18.07	6.21e-05	0.0029
				Apical plasma membrane	GO:0016324	38	4	0.34	11.89	0.0003	0.0031
				Apicolateral plasma membrane	GO:0016327	16	3	0.14	21.17	0.0003	0.0031
				Cell-cell adherens junction	GO:0005913	15	2	0.13	15.06	0.0075	0.0218
				Cleavage furrow	GO:0032154	10	2	0.09	22.58	0.0033	0.0133
				cortical actin cytoskeleton	GO:0030864	5	2	0.04	45.17	0.0008	0.0053
				focal adhesion	GO:0005925	20	2	0.18	11.29	0.0133	0.0375
				Intercellular bridge	GO:0045171	21	2	0.19	10.75	0.0146	0.0399
				Neuron projection	GO:0043005	102	5	0.9	5.54	0.002	0.0109
				Subapical complex	GO:0035003	14	2	0.12	16.13	0.0066	0.0198
				Z disc	GO:0030018	21	3	0.19	16.13	0.0008	0.0053
			GO (Molecular function)	Actin filament binding	GO:0051015	10	2	0.08	25 .63	0.0026	0.0285
				ATP binding	GO:0005524	649	12	5.06	2.37	0.0042	0.0285
				Microtubule binding	GO:0008017	70	5	0.55	9.15	0.0002	0.0042
				Phospholipid binding	GO:0005543	124	5	0.97	5.17	0.0028	0.0285
				Protein serine/threonine kinase activity	GO:0004674	189	6	1.47	4.07	0.0035	0.0285
				Rho guanyl-nucleotide exchange factor activity	GO:0005089	21	3	0.16	18.31	0.0005	0.0076
			KEGG pathway	n/a	n/a	n/a	n/a	n/a	n/a	n/a	n/a
			Wikipathways	n/a	n/a	n/a	n/a	n/a	n/a	n/a	n/a
