# Supplementary material for: Tsetse fly (Glossina pallidipes) midgut responses to Trypanosoma brucei challenge
Source: Parasit Vectors. 2017 Dec 19;10:614. doi: 10.1186/s13071-017-2569-7 (PMC5738168; doi:10.1186/s13071-017-2569-7)
Supplement: Supplementary file 4 — Major (top ten) secreted/non-secreted differentially expressed genes in carcases of teneral G. pallidipes tsetse flies 24 or 48 h post-challenge by T. b. brucei parasites. * = treatment transcriptome; ** = reference trancriptome. (XLSX 351 kb) [file 13071_2017_2569_MOESM4_ESM.xlsx]

## Sheet: Sheet1
	Treatmenst	Vectorbase Acccession	Fold Change	FDR Corrected p-value	Bonferroni	Reference- RPKM	Treatment - RPKM	Differential RPKM	min. E-Value	Best BLAST Hit (none-redundant NCBI database)	GOs	InterProScan
	48hr gut control vs 48hr carcase control	GPAI000012-RA	-2.61093	0	0	165.108	73.4057	-91.7022	9.98895e-06	ica_apime icarapin-like os=apis mellifera pe=2 sv=1	-	no IPS match
	48hr gut control vs 48hr carcase control	GPAI000060-RA	-4.34614	5.41588e-06	0.00783678	26.7985	7.15753	-19.6409	6.38562e-86	bun2_drome protein class 2 f g isoform os=drosophila melanogaster gn=bun pe=2 sv=4	F:sequence-specific DNA binding transcription factor activity; P:regulation of transcription, DNA-dependent	Coil (COILS); PTHR12348:SF15 (PANTHER); IPR000580 (PANTHER); CYTOPLASMIC_DOMAIN (PHOBIUS); TRANSMEMBRANE (PHOBIUS); NON_CYTOPLASMIC_DOMAIN (PHOBIUS); TMhelix (TMHMM)
	48hr gut control vs 48hr carcase control	GPAI000138-RA	2.43318	0.0089285	1	9.02878	25.5012	16.4724	6.20217e-64	mboa7_xenla lysophospholipid acyltransferase 7 os=xenopus laevis gn=mboat7 pe=2 sv=1	-	IPR004299 (PFAM); PTHR13906:SF8 (PANTHER); PTHR13906 (PANTHER); TRANSMEMBRANE (PHOBIUS); CYTOPLASMIC_DOMAIN (PHOBIUS); CYTOPLASMIC_DOMAIN (PHOBIUS); NON_CYTOPLASMIC_DOMAIN (PHOBIUS); TRANSMEMBRANE (PHOBIUS); TRANSMEMBRANE (PHOBIUS); NON_CYTOPLASMIC_DOMAIN (PHOBIUS); TMhelix (TMHMM); TMhelix (TMHMM); TMhelix (TMHMM)
	48hr gut control vs 48hr carcase control	GPAI000169-RA	-7.66544	0	0	127.26	19.2713	-107.989	0	co4a1_drome collagen alpha-1 chain os=drosophila melanogaster gn=cg25c pe=2 sv=3	F:extracellular matrix structural constituent; C:collagen	IPR001442 (SMART); IPR001442 (G3DSA:2.170.240.GENE3D); IPR008160 (PFAM); IPR001442 (PFAM); PTHR24023:SF397 (PANTHER); PTHR24023 (PANTHER); IPR001442 (PROSITE_PROFILES); IPR016187 (SUPERFAMILY); IPR016187 (SUPERFAMILY)
	48hr gut control vs 48hr carcase control	GPAI000228-RA	-2.07903	0.0926799	1	16.4556	9.18773	-7.26783	0.0616172	nphp3_danre nephrocystin-3 os=danio rerio gn=nphp3 pe=3 sv=1	-	no IPS match
	48hr gut control vs 48hr carcase control	GPAI000232-RA	-3.87933	0.000748504	1	18.0873	5.41221	-12.6751	1.05888e-15	nrf6_caeel nose resistant to fluoxetine protein 6 os=caenorhabditis elegans gn=nrf-6 pe=1 sv=3	-	Coil (COILS); Coil (COILS); IPR006621 (SMART); PTHR11161 (PANTHER); PTHR11161:SF4 (PANTHER); TRANSMEMBRANE (PHOBIUS); SIGNAL_PEPTIDE_C_REGION (PHOBIUS); SIGNAL_PEPTIDE_N_REGION (PHOBIUS); NON_CYTOPLASMIC_DOMAIN (PHOBIUS); NON_CYTOPLASMIC_DOMAIN (PHOBIUS); CYTOPLASMIC_DOMAIN (PHOBIUS); TRANSMEMBRANE (PHOBIUS); TRANSMEMBRANE (PHOBIUS); TRANSMEMBRANE (PHOBIUS); CYTOPLASMIC_DOMAIN (PHOBIUS); TRANSMEM…
	48hr gut control vs 48hr carcase control	GPAI000313-RA	3723.47	0	0	10.8938	47085.2	47074.3	1.45765e-129	tsep_glomm protein os=glossina morsitans morsitans pe=1 sv=1	-	IPR007931 (PFAM)
	48hr gut control vs 48hr carcase control	GPAI000345-RA	2.45787	4.46052e-08	5.16021e-05	28.8793	82.3953	53.516	8.1801e-95	mmp14_rat matrix metalloproteinase-14 os=rattus norvegicus gn=mmp14 pe=2 sv=2	F:zinc ion binding; P:proteolysis; C:extracellular matrix; F:metalloendopeptidase activity; F:calcium ion binding	IPR021190 (PRINTS); IPR018487 (SMART); IPR016293 (PIRSF); IPR006026 (SMART); IPR000585 (G3DSA:2.110.10.GENE3D); IPR024079 (G3DSA:3.40.390.GENE3D); IPR018487 (PFAM); IPR002477 (PFAM); IPR002477 (G3DSA:1.10.101.GENE3D); IPR001818 (PFAM); PTHR10201:SF131 (PANTHER); PTHR10201 (PANTHER); IPR018486 (PROSITE_PATTERNS); NON_CYTOPLASMIC_DOMAIN (PHOBIUS); CYTOPLASMIC_DOMAIN (PHOBIUS); TRANSMEMBRANE (PHOBIU…
	48hr gut control vs 48hr carcase control	GPAI000456-RA	2.12734	0.0434164	1	9.26406	22.8768	13.6127	1.2063e-168	l2hdh_nemve l-2-hydroxyglutarate mitochondrial os=nematostella vectensis gn=v1g172254 pe=3 sv=1	P:oxidation-reduction process; F:oxidoreductase activity	G3DSA:3.50.50.60 (GENE3D); IPR006076 (PFAM); PTHR13847:SF171 (PANTHER); PTHR13847 (PANTHER); SSF51905 (SUPERFAMILY)
	48hr gut control vs 48hr carcase control	GPAI000936-RA	-2.22974	0.0119591	1	24.2894	12.645	-11.6444	3.53603e-72	zn432_human zinc finger protein 432 os=homo sapiens gn=znf432 pe=1 sv=1	F:nucleic acid binding; F:metal ion binding	IPR015880 (SMART); IPR013087 (G3DSA:3.30.160.GENE3D); PF13894 (PFAM); IPR013087 (G3DSA:3.30.160.GENE3D); IPR013087 (G3DSA:3.30.160.GENE3D); PF13912 (PFAM); PF13465 (PFAM); IPR013087 (G3DSA:3.30.160.GENE3D); IPR013087 (G3DSA:3.30.160.GENE3D); IPR007087 (PFAM); PTHR24409 (PANTHER); PTHR24409:SF13 (PANTHER); IPR007087 (PROSITE_PATTERNS); IPR007087 (PROSITE_PATTERNS); IPR007087 (PROSITE_PATTERNS); IP…
	48hr gut control vs 48hr carcase control	GPAI000961-RA	-13.7988	0	0	1579.3	132.855	-1446.44	0	actn_drome alpha- sarcomeric os=drosophila melanogaster gn=actn pe=1 sv=2	F:calcium ion binding; F:actin filament binding; P:actin filament bundle assembly; P:actin crosslink formation	Coil (COILS); Coil (COILS); Coil (COILS); IPR002048 (SMART); IPR018159 (SMART); IPR001715 (SMART); IPR001715 (PFAM); IPR002048 (PFAM); IPR014837 (PFAM); IPR002017 (PFAM); IPR001715 (G3DSA:1.10.418.GENE3D); IPR001715 (G3DSA:1.10.418.GENE3D); G3DSA:1.20.58.60 (GENE3D); IPR011992 (G3DSA:1.10.238.GENE3D); G3DSA:1.20.58.60 (GENE3D); IPR011992 (G3DSA:1.10.238.GENE3D); IPR026921 (PTHR11915:PANTHER); PTH…
	48hr gut control vs 48hr carcase control	GPAI001007-RA	-94.3651	0	0	4981.06	61.2727	-4919.79	0	prod_drome proline dehydrogenase mitochondrial os=drosophila melanogaster gn=slga pe=1 sv=2	P:proline catabolic process; F:proline dehydrogenase activity	IPR002872 (PFAM); IPR029041 (G3DSA:3.20.20.GENE3D); IPR015659 (PANTHER); PTHR13914:SF0 (PANTHER); IPR029041 (SUPERFAMILY)
	48hr gut control vs 48hr carcase control	GPAI001020-RA	-169.153	0	0	1133.04	7.77543	-1125.27	2.74532e-22	prod_drome proline dehydrogenase mitochondrial os=drosophila melanogaster gn=slga pe=1 sv=2	-	no IPS match
	48hr gut control vs 48hr carcase control	GPAI001176-RA	-2.58414	0	0	384.548	172.74	-211.809	0	acsl4_human long-chain-fatty-acid-- ligase 4 os=homo sapiens gn=acsl4 pe=1 sv=2	F:catalytic activity; P:metabolic process	G3DSA:3.30.300.30 (GENE3D); G3DSA:3.40.50.980 (GENE3D); G3DSA:2.30.38.10 (GENE3D); IPR000873 (PFAM); G3DSA:3.40.50.980 (GENE3D); IPR025110 (PFAM); PTHR24096 (PANTHER); PTHR24096:SF153 (PANTHER); IPR020845 (PROSITE_PATTERNS); NON_CYTOPLASMIC_DOMAIN (PHOBIUS); CYTOPLASMIC_DOMAIN (PHOBIUS); TRANSMEMBRANE (PHOBIUS); SSF56801 (SUPERFAMILY)
	48hr gut control vs 48hr carcase control	GPAI001190-RA	-3.21268	3.55964e-15	2.5665e-12	94.7256	34.226	-60.4996	1.34124e-16	cpmd8_human c3 and pzp-like alpha-2-macroglobulin domain-containing protein 8 os=homo sapiens gn=cpamd8 pe=1 sv=2	-	IPR006616 (SMART); IPR022041 (PFAM); IPR024518 (PFAM); PTHR31649 (PANTHER); PTHR31649:SF1 (PANTHER)
	48hr gut control vs 48hr carcase control	GPAI001218-RA	-7.75578	0	0	262.607	39.3041	-223.303	5.02345e-71	unc22_caeel twitchin os=caenorhabditis elegans gn=unc-22 pe=1 sv=3	F:protein binding	Coil (COILS); Coil (COILS); IPR003599 (SMART); IPR003598 (SMART); IPR013783 (G3DSA:2.60.40.GENE3D); IPR013783 (G3DSA:2.60.40.GENE3D); IPR013783 (G3DSA:2.60.40.GENE3D); IPR013783 (G3DSA:2.60.40.GENE3D); IPR013098 (PFAM); IPR013783 (G3DSA:2.60.40.GENE3D); IPR013783 (G3DSA:2.60.40.GENE3D); IPR013783 (G3DSA:2.60.40.GENE3D); PTHR19897 (PANTHER); PTHR19897:SF155 (PANTHER); IPR007110 (PROSITE_PROFILES);…
	48hr gut control vs 48hr carcase control	GPAI001228-RA	-9.34431	0	0	599.075	74.4202	-524.655	5.04904e-26	mylk_chick myosin light chain smooth muscle os=gallus gallus gn=mylk pe=1 sv=2	F:aspartic-type endopeptidase activity; P:proteolysis; F:protein binding	IPR003599 (SMART); IPR003598 (SMART); IPR018061 (PFAM); IPR013098 (PFAM); IPR013783 (G3DSA:2.60.40.GENE3D); IPR013783 (G3DSA:2.60.40.GENE3D); PTHR19897 (PANTHER); IPR001969 (PROSITE_PATTERNS); IPR007110 (PROSITE_PROFILES); IPR007110 (PROSITE_PROFILES); IPR021109 (SUPERFAMILY); SSF48726 (SUPERFAMILY); SSF48726 (SUPERFAMILY)
	48hr gut control vs 48hr carcase control	GPAI001259-RA	357.061	0	0	7.9493	3294.8	3286.85	0	pept1_drome peptide transporter family 1 os=drosophila melanogaster gn=yin pe=1 sv=2	F:transporter activity; C:membrane; P:oligopeptide transport	G3DSA:1.20.1250.20 (GENE3D); IPR000109 (PFAM); PTHR11654:SF96 (PANTHER); IPR000109 (PANTHER); IPR018456 (PROSITE_PATTERNS); IPR018456 (PROSITE_PATTERNS); TRANSMEMBRANE (PHOBIUS); TRANSMEMBRANE (PHOBIUS); TRANSMEMBRANE (PHOBIUS); TRANSMEMBRANE (PHOBIUS); NON_CYTOPLASMIC_DOMAIN (PHOBIUS); TRANSMEMBRANE (PHOBIUS); NON_CYTOPLASMIC_DOMAIN (PHOBIUS); TRANSMEMBRANE (PHOBIUS); NON_CYTOPLASMIC_DOMAIN (PHO…
	48hr gut control vs 48hr carcase control	GPAI001262-RA	5.73394	0	0	13.0174	86.6431	73.6257	0	pept1_drome peptide transporter family 1 os=drosophila melanogaster gn=yin pe=1 sv=2	F:transporter activity; C:membrane; P:oligopeptide transport	G3DSA:1.20.1250.20 (GENE3D); IPR000109 (PFAM); IPR000109 (PANTHER); PTHR11654:SF96 (PANTHER); IPR018456 (PROSITE_PATTERNS); IPR018456 (PROSITE_PATTERNS); CYTOPLASMIC_DOMAIN (PHOBIUS); TRANSMEMBRANE (PHOBIUS); NON_CYTOPLASMIC_DOMAIN (PHOBIUS); CYTOPLASMIC_DOMAIN (PHOBIUS); CYTOPLASMIC_DOMAIN (PHOBIUS); TRANSMEMBRANE (PHOBIUS); TRANSMEMBRANE (PHOBIUS); CYTOPLASMIC_DOMAIN (PHOBIUS); NON_CYTOPLASMIC_…
	48hr gut control vs 48hr carcase control	GPAI001371-RA	6.29711	0	0	52.8355	386.21	333.375	2.52383e-129	aco11_spoli acyl- delta desaturase os=spodoptera littoralis pe=1 sv=1	P:oxidation-reduction process; F:oxidoreductase activity, acting on paired donors, with oxidation of a pair of donors resulting in the reduction of molecular oxygen to two molecules of water; P:lipid metabolic process	IPR015876 (PRINTS); IPR005804 (PFAM); PTHR11351 (PANTHER); PTHR11351:SF28 (PANTHER); TRANSMEMBRANE (PHOBIUS); TRANSMEMBRANE (PHOBIUS); CYTOPLASMIC_DOMAIN (PHOBIUS); NON_CYTOPLASMIC_DOMAIN (PHOBIUS); CYTOPLASMIC_DOMAIN (PHOBIUS); TRANSMEMBRANE (PHOBIUS); CYTOPLASMIC_DOMAIN (PHOBIUS); TRANSMEMBRANE (PHOBIUS); NON_CYTOPLASMIC_DOMAIN (PHOBIUS); TMhelix (TMHMM); TMhelix (TMHMM); TMhelix (TMHMM)
	48hr gut control vs 48hr carcase control	GPAI001437-RA	3.11087	0.00537949	1	5.45596	19.702	14.246	0	c12a2_musdo cytochrome p450 cyp12a2 os=musca domestica gn=cyp12a2 pe=2 sv=1	P:oxidation-reduction process; F:iron ion binding; F:heme binding; F:oxidoreductase activity, acting on paired donors, with incorporation or reduction of molecular oxygen	IPR002401 (PRINTS); IPR001128 (PRINTS); IPR001128 (G3DSA:1.10.630.GENE3D); IPR001128 (PFAM); PTHR24305:SF49 (PANTHER); PTHR24305 (PANTHER); IPR017972 (PROSITE_PATTERNS); IPR001128 (SUPERFAMILY)
	48hr gut control vs 48hr carcase control	GPAI001552-RA	-2.61803	0.000356413	0.673977	31.381	13.9139	-17.4671	8.86591	if2_leumm translation initiation factor if-2 os=leuconostoc mesenteroides mesenteroides (strain atcc 8293 ncdo 523) gn=infb pe=3 sv=1	-	PTHR12751:SF18 (PANTHER); PTHR12751 (PANTHER)
	48hr gut control vs 48hr carcase control	GPAI001620-RA	2.93732	0.00285288	1	6.88961	23.4911	16.6015	1.7527e-12	tm145_mouse transmembrane protein 145 os=mus musculus gn=tmem145 pe=1 sv=1	P:response to pheromone; P:G-protein coupled receptor signaling pathway	IPR019336 (PFAM); PTHR23252 (PANTHER); PTHR23252:SF23 (PANTHER); NON_CYTOPLASMIC_DOMAIN (PHOBIUS); NON_CYTOPLASMIC_DOMAIN (PHOBIUS); CYTOPLASMIC_DOMAIN (PHOBIUS); TRANSMEMBRANE (PHOBIUS); TRANSMEMBRANE (PHOBIUS); TRANSMEMBRANE (PHOBIUS); SIGNAL_PEPTIDE_N_REGION (PHOBIUS); SIGNAL_PEPTIDE (PHOBIUS); CYTOPLASMIC_DOMAIN (PHOBIUS); NON_CYTOPLASMIC_DOMAIN (PHOBIUS); TRANSMEMBRANE (PHOBIUS); TRANSMEMBRA…
	48hr gut control vs 48hr carcase control	GPAI001879-RA	2.29332	9.14182e-05	0.155045	19.8162	52.7525	32.9362	0	abce1_mouse atp-binding cassette sub-family e member 1 os=mus musculus gn=abce1 pe=2 sv=1	F:ATP binding; F:ATPase activity; F:iron-sulfur cluster binding	IPR013283 (PRINTS); IPR003593 (SMART); IPR003439 (PFAM); IPR027417 (G3DSA:3.40.50.GENE3D); G3DSA:3.30.70.20 (GENE3D); IPR027417 (G3DSA:3.40.50.GENE3D); IPR007209 (PFAM); IPR001450 (PFAM); PTHR19248 (PANTHER); IPR017900 (PROSITE_PATTERNS); IPR017871 (PROSITE_PATTERNS); IPR003439 (PROSITE_PROFILES); IPR017896 (PROSITE_PROFILES); IPR017896 (PROSITE_PROFILES); IPR003439 (PROSITE_PROFILES); IPR027417 …
	48hr gut control vs 48hr carcase control	GPAI001903-RA	3.66049	0	0	25.615	108.84	83.2255	0	foi_drome zinc transporter foi os=drosophila melanogaster gn=foi pe=1 sv=3	C:membrane; F:metal ion transmembrane transporter activity; P:metal ion transport; P:transmembrane transport; F:calcium ion binding	IPR003689 (PFAM); PTHR12191 (PANTHER); PTHR12191:SF9 (PANTHER); CYTOPLASMIC_DOMAIN (PHOBIUS); SIGNAL_PEPTIDE_H_REGION (PHOBIUS); TRANSMEMBRANE (PHOBIUS); TRANSMEMBRANE (PHOBIUS); TRANSMEMBRANE (PHOBIUS); TRANSMEMBRANE (PHOBIUS); SIGNAL_PEPTIDE_N_REGION (PHOBIUS); NON_CYTOPLASMIC_DOMAIN (PHOBIUS); NON_CYTOPLASMIC_DOMAIN (PHOBIUS); SIGNAL_PEPTIDE_C_REGION (PHOBIUS); CYTOPLASMIC_DOMAIN (PHOBIUS); TR…
	48hr gut control vs 48hr carcase control	GPAI001904-RA	3.66874	0	0	26.4011	112.434	86.0325	2.98599e-134	lman1_chlae protein ergic-53 os=chlorocebus aethiops gn=lman1 pe=2 sv=1	C:membrane	Coil (COILS); IPR005052 (PFAM); IPR013320 (G3DSA:2.60.120.GENE3D); PTHR12223:SF23 (PANTHER); IPR005052 (PANTHER); CYTOPLASMIC_DOMAIN (PHOBIUS); NON_CYTOPLASMIC_DOMAIN (PHOBIUS); SIGNAL_PEPTIDE_H_REGION (PHOBIUS); SIGNAL_PEPTIDE (PHOBIUS); SIGNAL_PEPTIDE_N_REGION (PHOBIUS); TRANSMEMBRANE (PHOBIUS); SIGNAL_PEPTIDE_C_REGION (PHOBIUS); IPR005052 (PROSITE_PROFILES); SignalP-TM (SIGNALP_GRAM_POSITIVE);…
	48hr gut control vs 48hr carcase control	GPAI001923-RA	-8.24441	0	0	105.653	14.8757	-90.7772		---NA---	-	Coil (COILS); Coil (COILS); NON_CYTOPLASMIC_DOMAIN (PHOBIUS); CYTOPLASMIC_DOMAIN (PHOBIUS); TRANSMEMBRANE (PHOBIUS); TMhelix (TMHMM)
	48hr gut control vs 48hr carcase control	GPAI001945-RA	-3.21988	2.7891e-07	0.000346685	43.8733	15.8168	-28.0565	0	pdpk1_drome 3-phosphoinositide-dependent protein kinase 1 os=drosophila melanogaster gn=pdk1 pe=1 sv=4	F:ATP binding; P:protein phosphorylation; F:protein serine/threonine kinase activity	IPR002290 (SMART); IPR000719 (PFAM); G3DSA:1.10.510.10 (GENE3D); IPR011993 (G3DSA:2.30.29.GENE3D); PF14593 (PFAM); G3DSA:3.30.200.20 (GENE3D); PTHR24352 (PANTHER); IPR008271 (PROSITE_PATTERNS); IPR000719 (PROSITE_PROFILES); SSF50729 (SUPERFAMILY); IPR011009 (SUPERFAMILY)
	48hr gut control vs 48hr carcase control	GPAI002046-RA	3.33928	6.95046e-08	8.18764e-05	13.7224	53.191	39.4686	0	arp3_drome actin-related protein 3 os=drosophila melanogaster gn=arp3 pe=2 sv=3	-	IPR004000 (SMART); G3DSA:3.30.420.40 (GENE3D); G3DSA:3.90.640.10 (GENE3D); IPR004000 (PFAM); G3DSA:3.30.420.40 (GENE3D); IPR004000 (PANTHER); PTHR11937:SF175 (PANTHER); IPR020902 (PROSITE_PATTERNS); SSF53067 (SUPERFAMILY); SSF53067 (SUPERFAMILY)
	48hr gut control vs 48hr carcase control	GPAI002091-RA	-2.58131	0.0676621	1	12.2453	5.50662	-6.73864	7.98397e-96	ym67_caeel serine protease os=caenorhabditis elegans gn= pe=3 sv=2	F:serine-type peptidase activity; P:proteolysis	IPR008758 (PFAM); IPR029058 (G3DSA:3.40.50.GENE3D); PTHR11010:SF9 (PANTHER); IPR008758 (PANTHER); SIGNAL_PEPTIDE_N_REGION (PHOBIUS); SIGNAL_PEPTIDE_H_REGION (PHOBIUS); SIGNAL_PEPTIDE_C_REGION (PHOBIUS); NON_CYTOPLASMIC_DOMAIN (PHOBIUS); SIGNAL_PEPTIDE (PHOBIUS); IPR029058 (SUPERFAMILY); TMhelix (TMHMM)
	48hr gut control vs 48hr carcase control	GPAI002109-RA	10.0194	0	0	21.4035	248.934	227.53	6.17612e-40	spsb3_mouse spry domain-containing socs box protein 3 os=mus musculus gn=spsb3 pe=2 sv=2	F:protein binding	IPR003877 (SMART); IPR003877 (PFAM); PTHR12245 (PANTHER); PTHR12245:SF5 (PANTHER); IPR001870 (PROSITE_PROFILES); IPR008985 (SUPERFAMILY)
	48hr gut control vs 48hr carcase control	GPAI002203-RA	-2.00838	2.24173e-07	0.000276629	95.8329	55.3893	-40.4436	1.81827e-54	rx21_drome rna-binding protein rsf1 os=drosophila melanogaster gn=rsf1 pe=1 sv=1	F:nucleic acid binding; F:nucleotide binding	IPR000504 (SMART); IPR000504 (PFAM); IPR012677 (G3DSA:3.30.70.GENE3D); PTHR10548 (PANTHER); IPR000504 (PROSITE_PROFILES); SSF54928 (SUPERFAMILY)
	48hr gut control vs 48hr carcase control	GPAI002274-RA	-2.49381	0.00340477	1	24.9332	11.6057	-13.3275		---NA---	-	Coil (COILS)
	48hr gut control vs 48hr carcase control	GPAI002275-RA	-3.7367	7.29544e-05	0.121834	24.3274	7.55726	-16.7702		---NA---	-	Coil (COILS); PTHR10919 (PANTHER)
	48hr gut control vs 48hr carcase control	GPAI002346-RA	-15.9448	0	0	750.068	54.6058	-695.463		---NA---	-	no IPS match
	48hr gut control vs 48hr carcase control	GPAI002349-RA	-2.09845	0.291094	1	9.69203	5.36134	-4.33069	1.44301e-30	anr54_human ankyrin repeat domain-containing protein 54 os=homo sapiens gn=ankrd54 pe=1 sv=2	F:protein binding	Coil (COILS); IPR002110 (SMART); IPR020683 (PFAM); IPR020683 (G3DSA:1.25.40.GENE3D); PTHR24197 (PANTHER); PTHR24197:SF32 (PANTHER); IPR002110 (PROSITE_PROFILES); IPR020683 (PROSITE_PROFILES); IPR002110 (PROSITE_PROFILES); IPR002110 (PROSITE_PROFILES); IPR020683 (SUPERFAMILY)
	48hr gut control vs 48hr carcase control	GPAI002350-RA	-16.281	0	0	469.202	33.453	-435.749		---NA---	-	no IPS match
	48hr gut control vs 48hr carcase control	GPAI002360-RA	2.7434	0	0	193.321	615.639	422.317	2.63574e-164	rs3a_drops 40s ribosomal protein s3a os=drosophila pseudoobscura pseudoobscura gn= 3a pe=3 sv=1	C:ribosome; F:structural constituent of ribosome; P:translation	IPR001593 (PFAM); PTHR11830 (PANTHER); IPR027500 (HAMAP)
	48hr gut control vs 48hr carcase control	GPAI002372-RA	-3.46725	2.16547e-05	0.0336514	29.3118	9.81329	-19.4985	1.72923e-95	dhpr_rat dihydropteridine reductase os=rattus norvegicus gn=qdpr pe=1 sv=1	F:oxidoreductase activity; P:metabolic process	IPR002347 (PRINTS); IPR002198 (PFAM); IPR016040 (G3DSA:3.40.50.GENE3D); PTHR15104 (PANTHER); SSF51735 (SUPERFAMILY)
	48hr gut control vs 48hr carcase control	GPAI002373-RA	-2.24122	0.0827003	1	14.6602	7.593	-7.06724	7.46187e-107	msl3_drome protein male-specific lethal-3 os=drosophila melanogaster gn=msl-3 pe=1 sv=2	C:nucleus	Coil (COILS); G3DSA:2.30.30.270 (GENE3D); IPR026541 (PFAM); PTHR10880:SF15 (PANTHER); IPR008676 (PANTHER); TRANSMEMBRANE (PHOBIUS); NON_CYTOPLASMIC_DOMAIN (PHOBIUS); TRANSMEMBRANE (PHOBIUS); CYTOPLASMIC_DOMAIN (PHOBIUS); CYTOPLASMIC_DOMAIN (PHOBIUS); NON_CYTOPLASMIC_DOMAIN (PHOBIUS); TRANSMEMBRANE (PHOBIUS); NON_CYTOPLASMIC_DOMAIN (PHOBIUS); TRANSMEMBRANE (PHOBIUS); IPR026541 (PROSITE_PROFILES); …
	48hr gut control vs 48hr carcase control	GPAI002524-RA	4.56527	0	0	87.8029	465.299	377.496	0	pdi_drome protein disulfide-isomerase os=drosophila melanogaster gn=pdi pe=2 sv=1	F:isomerase activity; C:endoplasmic reticulum; P:cell redox homeostasis	Coil (COILS); Coil (COILS); PR00421 (PRINTS); IPR012336 (G3DSA:3.40.30.GENE3D); IPR012336 (G3DSA:3.40.30.GENE3D); IPR005788 (TIGRFAM); PF13848 (PFAM); IPR005792 (TIGRFAM); IPR013766 (PFAM); PTHR18929 (PANTHER); PTHR18929:SF40 (PANTHER); IPR017937 (PROSITE_PATTERNS); IPR017937 (PROSITE_PATTERNS); SIGNAL_PEPTIDE_N_REGION (PHOBIUS); SIGNAL_PEPTIDE_H_REGION (PHOBIUS); NON_CYTOPLASMIC_DOMAIN (PHOBIUS)…
	48hr gut control vs 48hr carcase control	GPAI002557-RA	-7.1766	0	0	55.9263	9.04595	-46.8804	0	ty3h_drome tyrosine 3-monooxygenase os=drosophila melanogaster gn=ple pe=2 sv=2	P:oxidation-reduction process; F:tyrosine 3-monooxygenase activity; P:catecholamine biosynthetic process; P:aromatic amino acid family metabolic process; F:iron ion binding	Coil (COILS); Coil (COILS); Coil (COILS); IPR019774 (PRINTS); IPR019774 (PFAM); IPR005962 (TIGRFAM); IPR001273 (G3DSA:1.10.800.GENE3D); IPR001273 (PANTHER); PTHR11473:SF22 (PANTHER); IPR018301 (PROSITE_PATTERNS); IPR019774 (PROSITE_PROFILES); IPR019774 (SUPERFAMILY); SSF55021 (SUPERFAMILY)
	48hr gut control vs 48hr carcase control	GPAI002576-RA	-6.38598	0	0	71.5179	13	-58.5179	1.91508e-07	mfsd6_pig major facilitator superfamily domain-containing protein 6 os=sus scrofa gn=mfsd6 pe=2 sv=1	-	G3DSA:1.20.1250.20 (GENE3D); IPR024989 (PFAM); G3DSA:1.20.1250.20 (GENE3D); PTHR16172 (PANTHER); PTHR16172:SF6 (PANTHER); TRANSMEMBRANE (PHOBIUS); CYTOPLASMIC_DOMAIN (PHOBIUS); NON_CYTOPLASMIC_DOMAIN (PHOBIUS); TRANSMEMBRANE (PHOBIUS); CYTOPLASMIC_DOMAIN (PHOBIUS); TRANSMEMBRANE (PHOBIUS); TRANSMEMBRANE (PHOBIUS); CYTOPLASMIC_DOMAIN (PHOBIUS); TRANSMEMBRANE (PHOBIUS); TRANSMEMBRANE (PHOBIUS); CYT…
	48hr gut control vs 48hr carcase control	GPAI002577-RA	-3.11556	0.0122498	1	14.541	5.41772	-9.12331	7.16986e-147	e78c_drome ecdysone-induced protein 78c os=drosophila melanogaster gn=eip78c pe=2 sv=4	F:steroid hormone receptor activity; P:regulation of transcription, DNA-dependent; C:nucleus; F:DNA binding; F:thyroid hormone receptor activity; P:steroid hormone mediated signaling pathway	IPR001723 (PRINTS); IPR001728 (PRINTS); IPR000536 (SMART); IPR000536 (PFAM); IPR008946 (G3DSA:1.10.565.GENE3D); PTHR24082:SF253 (PANTHER); PTHR24082 (PANTHER); IPR008946 (SUPERFAMILY)
	48hr gut control vs 48hr carcase control	GPAI002612-RA	2.0627	0.000437441	0.83945	22.9598	54.9745	32.0147	5.21322e-81	impa1_bovin inositol monophosphatase 1 os=bos taurus gn=impa1 pe=1 sv=1	P:phosphatidylinositol phosphorylation	IPR020552 (PRINTS); IPR000760 (PRINTS); G3DSA:3.40.190.80 (GENE3D); G3DSA:3.30.540.10 (GENE3D); IPR000760 (PFAM); PTHR20854:SF4 (PANTHER); IPR000760 (PANTHER); IPR020583 (PROSITE_PATTERNS); IPR020550 (PROSITE_PATTERNS); SSF56655 (SUPERFAMILY)
	48hr gut control vs 48hr carcase control	GPAI002615-RA	-2.26604	3.25988e-07	0.000409767	72.7231	37.2531	-35.47	0	acsa_drome acetyl-coenzyme a synthetase os=drosophila melanogaster gn= oas pe=2 sv=1	P:acetyl-CoA biosynthetic process from acetate; F:AMP binding; F:acetate-CoA ligase activity	IPR025110 (PFAM); IPR000873 (PFAM); IPR011904 (TIGRFAM); G3DSA:3.40.50.980 (GENE3D); G3DSA:3.40.50.980 (GENE3D); G3DSA:3.30.300.30 (GENE3D); G3DSA:2.30.38.10 (GENE3D); PTHR24095 (PANTHER); PTHR24095:SF126 (PANTHER); IPR020845 (PROSITE_PATTERNS); SSF56801 (SUPERFAMILY)
	48hr gut control vs 48hr carcase control	GPAI002662-RA	2.4841	1.03328e-06	0.00137427	23.0709	66.526	43.4551	1.52802e-68	rl26_litli 60s ribosomal protein l26 os=littorina littorea gn=rpl26 pe=2 sv=1	C:large ribosomal subunit; F:structural constituent of ribosome; P:translation	IPR005824 (SMART); IPR005824 (PFAM); IPR005756 (TIGRFAM); IPR014722 (G3DSA:2.30.30.GENE3D); IPR005756 (PANTHER); IPR005825 (PROSITE_PATTERNS); IPR008991 (SUPERFAMILY)
	48hr gut control vs 48hr carcase control	GPAI002684-RA	2.92062	7.50911e-08	8.87577e-05	18.3096	62.0742	43.7646	0.00129063	anc1_caeel nuclear anchorage protein 1 os=caenorhabditis elegans gn=anc-1 pe=1 sv=3	F:actin binding; C:integral to membrane	Coil (COILS); Coil (COILS); IPR012315 (PFAM); PTHR21524:SF5 (PANTHER); PTHR21524 (PANTHER); IPR012315 (PROSITE_PROFILES)
	48hr gut control vs 48hr carcase control	GPAI002686-RA	3.79144	2.36624e-07	0.000292468	9.88521	43.5058	33.6206		---NA---	-	no IPS match
	48hr gut control vs 48hr carcase control	GPAI002694-RA	3.48645	2.40767e-11	2.11634e-08	18.3778	74.3762	55.9983	2.00371	mys2_dicdi myosin-2 heavy chain os=dictyostelium discoideum gn=mhca pe=1 sv=3	-	Coil (COILS)
	48hr gut control vs 48hr carcase control	GPAI002715-RA	-2.53986	0.00927821	1	20.3287	9.29086	-11.0378		---NA---	-	Coil (COILS); Coil (COILS)
	48hr gut control vs 48hr carcase control	GPAI002789-RA	-2.50708	0.00120057	1	28.8525	13.3589	-15.4935	3.07975e-41	uqcc1_xenla ubiquinol-cytochrome-c reductase complex assembly factor 1 os=xenopus laevis gn=uqcc1 pe=2 sv=1	-	IPR021150 (PFAM); IPR007129 (PANTHER); PTHR12184:SF1 (PANTHER)
	48hr gut control vs 48hr carcase control	GPAI002808-RA	-5.0117	0	0	121.31	28.0974	-93.2122	1.76353e-133	gcst_human mitochondrial os=homo sapiens gn=amt pe=1 sv=1	F:protein binding; P:glycine catabolic process; F:aminomethyltransferase activity; C:cytoplasm	IPR028896 (PIRSF); IPR027266 (G3DSA:3.30.1360.GENE3D); G3DSA:3.30.70.1400 (GENE3D); IPR006223 (TIGRFAM); IPR013977 (PFAM); IPR013977 (G3DSA:2.40.30.GENE3D); IPR006222 (PFAM); IPR006223 (PTHR13847:PANTHER); PTHR13847 (PANTHER); IPR029043 (SUPERFAMILY); SSF103025 (SUPERFAMILY)
	48hr gut control vs 48hr carcase control	GPAI002812-RA	-2.53065	5.07685e-05	0.0829557	40.6507	18.6463	-22.0044	1.21241e-168	cmk1_caeel calcium calmodulin-dependent protein kinase type 1 os=caenorhabditis elegans gn=cmk-1 pe=1 sv=1	P:protein phosphorylation; F:ATP binding; F:protein serine/threonine kinase activity	IPR002290 (SMART); IPR000719 (PFAM); G3DSA:1.10.510.10 (GENE3D); G3DSA:3.30.200.20 (GENE3D); PTHR24347:SF113 (PANTHER); IPR020636 (PANTHER); IPR017441 (PROSITE_PATTERNS); IPR008271 (PROSITE_PATTERNS); IPR000719 (PROSITE_PROFILES); IPR011009 (SUPERFAMILY)
	48hr gut control vs 48hr carcase control	GPAI002818-RA	4.66589	2.76499e-09	2.88941e-06	8.66165	46.9129	38.2512	0	ugdh_drome udp-glucose 6-dehydrogenase os=drosophila melanogaster gn=sgl pe=1 sv=1	P:oxidation-reduction process; F:NAD binding; F:UDP-glucose 6-dehydrogenase activity	IPR017476 (PIRSF); IPR014027 (SMART); IPR028356 (PIRSF); IPR014026 (PFAM); IPR016040 (G3DSA:3.40.50.GENE3D); IPR014027 (PFAM); IPR001732 (PFAM); G3DSA:1.20.5.100 (GENE3D); IPR016040 (G3DSA:3.40.50.GENE3D); IPR017476 (TIGRFAM); IPR017476 (PANTHER); IPR028356 (PTHR11374:PANTHER); IPR014027 (SUPERFAMILY); IPR008927 (SUPERFAMILY); SSF51735 (SUPERFAMILY)
	48hr gut control vs 48hr carcase control	GPAI002861-RA	158.219	0	0	13.8627	2546.03	2532.16	0	cp305_drome probable cytochrome p450 305a1 os=drosophila melanogaster gn=cyp305a1 pe=2 sv=1	F:heme binding; F:iron ion binding; F:oxidoreductase activity, acting on paired donors, with incorporation or reduction of molecular oxygen; P:oxidation-reduction process	IPR001128 (PRINTS); IPR002401 (PRINTS); IPR001128 (G3DSA:1.10.630.GENE3D); IPR001128 (PFAM); PTHR24303 (PANTHER); PTHR24303:SF13 (PANTHER); IPR017972 (PROSITE_PATTERNS); SIGNAL_PEPTIDE_H_REGION (PHOBIUS); SIGNAL_PEPTIDE_N_REGION (PHOBIUS); NON_CYTOPLASMIC_DOMAIN (PHOBIUS); SIGNAL_PEPTIDE_C_REGION (PHOBIUS); SIGNAL_PEPTIDE (PHOBIUS); SignalP-noTM (SIGNALP_EUK); IPR001128 (SUPERFAMILY)
	48hr gut control vs 48hr carcase control	GPAI002880-RA	7.87134	0	0	9.83007	89.8177	79.9876	4.71126e-180	ctr1_mouse high affinity cationic amino acid transporter 1 os=mus musculus gn=slc7a1 pe=1 sv=1	F:amino acid transmembrane transporter activity; P:amino acid transmembrane transport; C:membrane	IPR002293 (PIRSF); IPR002293 (PFAM); IPR029485 (PFAM); IPR002293 (PANTHER); PTHR11785:SF201 (PANTHER); TRANSMEMBRANE (PHOBIUS); TRANSMEMBRANE (PHOBIUS); NON_CYTOPLASMIC_DOMAIN (PHOBIUS); NON_CYTOPLASMIC_DOMAIN (PHOBIUS); CYTOPLASMIC_DOMAIN (PHOBIUS); TRANSMEMBRANE (PHOBIUS); NON_CYTOPLASMIC_DOMAIN (PHOBIUS); NON_CYTOPLASMIC_DOMAIN (PHOBIUS); TRANSMEMBRANE (PHOBIUS); TRANSMEMBRANE (PHOBIUS); TRANS…
	48hr gut control vs 48hr carcase control	GPAI002898-RA	-2.96238	1.86621e-06	0.00256044	42.6337	16.7058	-25.9279	1.49654	ftzf1_drome nuclear hormone receptor ftz-f1 os=drosophila melanogaster gn=ftz-f1 pe=1 sv=2	-	NON_CYTOPLASMIC_DOMAIN (PHOBIUS); CYTOPLASMIC_DOMAIN (PHOBIUS); TRANSMEMBRANE (PHOBIUS); TMhelix (TMHMM)
	48hr gut control vs 48hr carcase control	GPAI002915-RA	2.12981	0	0	766.879	1895.94	1129.06	0	tba1_drome tubulin alpha-1 chain os=drosophila melanogaster gn=alphatub84b pe=2 sv=1	F:GTP binding; C:microtubule; F:structural constituent of cytoskeleton; P:microtubule-based process; P:protein polymerization; F:GTPase activity; P:GTP catabolic process	Coil (COILS); IPR002452 (PRINTS); IPR000217 (PRINTS); IPR018316 (SMART); IPR003008 (SMART); IPR018316 (PFAM); IPR003008 (PFAM); IPR023123 (G3DSA:1.10.287.GENE3D); IPR018316 (G3DSA:3.30.1330.GENE3D); IPR003008 (G3DSA:3.40.50.GENE3D); PTHR11588:SF65 (PANTHER); IPR000217 (PANTHER); IPR017975 (PROSITE_PATTERNS); IPR003008 (SUPERFAMILY); IPR008280 (SUPERFAMILY)
	48hr gut control vs 48hr carcase control	GPAI002948-RA	-2.62811	0.00854936	1	19.5863	8.65099	-10.9353		---NA---	F:protein binding	Coil (COILS); IPR001478 (G3DSA:2.30.42.GENE3D); IPR001478 (PROSITE_PROFILES); IPR001478 (SUPERFAMILY)
	48hr gut control vs 48hr carcase control	GPAI002950-RA	2.79288	0	0	98.4093	319.041	220.631	0	ef1g_drome elongation factor 1-gamma os=drosophila melanogaster gn=ef1gamma pe=2 sv=2	F:protein binding; F:translation elongation factor activity; P:translational elongation	IPR004046 (PFAM); IPR004045 (PFAM); IPR001662 (PFAM); IPR010987 (G3DSA:1.20.1050.GENE3D); IPR001662 (G3DSA:3.30.70.GENE3D); IPR012336 (G3DSA:3.40.30.GENE3D); PTHR11260:SF161 (PANTHER); PTHR11260 (PANTHER); IPR010987 (PROSITE_PROFILES); IPR001662 (PROSITE_PROFILES); IPR004045 (PROSITE_PROFILES); IPR001662 (SUPERFAMILY); IPR010987 (SUPERFAMILY); IPR012336 (SUPERFAMILY)
	48hr gut control vs 48hr carcase control	GPAI002980-RA	2.73298	0	0	201.314	638.658	437.344	3.48346e-59	vatg_drome v-type proton atpase subunit g os=drosophila melanogaster gn=vha13 pe=1 sv=1	P:proton transport; F:hydrolase activity, acting on acid anhydrides, catalyzing transmembrane movement of substances; C:vacuolar proton-transporting V-type ATPase complex	Coil (COILS); IPR005124 (TIGRFAM); PF03179 (PFAM); IPR005124 (PANTHER)
	48hr gut control vs 48hr carcase control	GPAI002994-RA	-4.85579	2.80168e-06	0.00392515	25.9671	6.20754	-19.7595	4.31204e-24	cd82_rat cd82 antigen os=rattus norvegicus gn=cd82 pe=1 sv=1	C:integral to membrane	IPR000301 (PRINTS); IPR000301 (PIRSF); IPR018499 (PFAM); PTHR19282:SF176 (PANTHER); PTHR19282 (PANTHER); NON_CYTOPLASMIC_DOMAIN (PHOBIUS); CYTOPLASMIC_DOMAIN (PHOBIUS); TRANSMEMBRANE (PHOBIUS); TRANSMEMBRANE (PHOBIUS); TRANSMEMBRANE (PHOBIUS); NON_CYTOPLASMIC_DOMAIN (PHOBIUS); CYTOPLASMIC_DOMAIN (PHOBIUS); IPR008952 (SUPERFAMILY); TMhelix (TMHMM); TMhelix (TMHMM); TMhelix (TMHMM)
	48hr gut control vs 48hr carcase control	GPAI003000-RA	2.19687	0.0454236	1	8.30199	21.1711	12.8691	0	rg92b_drome rho gtpase-activating protein 92b os=drosophila melanogaster gn= 92b pe=1 sv=1	P:signal transduction; C:cytoplasm; F:protein binding	Coil (COILS); Coil (COILS); IPR000198 (SMART); IPR027267 (G3DSA:1.20.1270.GENE3D); IPR000198 (G3DSA:1.10.555.GENE3D); IPR004148 (PFAM); IPR000198 (PFAM); PTHR14130:SF11 (PANTHER); PTHR14130 (PANTHER); IPR000198 (PROSITE_PROFILES); IPR008936 (SUPERFAMILY); SSF103657 (SUPERFAMILY)
	48hr gut control vs 48hr carcase control	GPAI003006-RA	2.72805	3.37274e-05	0.0538964	13.8206	43.7659	29.9453	2.07288e-20	orct_drome organic cation transporter protein os=drosophila melanogaster gn=orct pe=1 sv=1	P:transmembrane transport; C:integral to membrane	G3DSA:1.20.1250.20 (GENE3D); IPR011701 (PFAM); PTHR24064 (PANTHER); PTHR24064:SF95 (PANTHER); CYTOPLASMIC_DOMAIN (PHOBIUS); CYTOPLASMIC_DOMAIN (PHOBIUS); TRANSMEMBRANE (PHOBIUS); NON_CYTOPLASMIC_DOMAIN (PHOBIUS); TRANSMEMBRANE (PHOBIUS); NON_CYTOPLASMIC_DOMAIN (PHOBIUS); TRANSMEMBRANE (PHOBIUS); CYTOPLASMIC_DOMAIN (PHOBIUS); NON_CYTOPLASMIC_DOMAIN (PHOBIUS); CYTOPLASMIC_DOMAIN (PHOBIUS); NON_CYTO…
	48hr gut control vs 48hr carcase control	GPAI003053-RA	2.97642	0	0	46.0894	159.24	113.151	5.83872e-80	pldx1_mouse plexin domain-containing protein 1 os=mus musculus gn=plxdc1 pe=1 sv=2	C:membrane; F:receptor activity; P:multicellular organismal development	IPR016201 (SMART); PTHR13055 (PANTHER); PTHR13055:SF12 (PANTHER); CYTOPLASMIC_DOMAIN (PHOBIUS); TRANSMEMBRANE (PHOBIUS); NON_CYTOPLASMIC_DOMAIN (PHOBIUS); TMhelix (TMHMM); TMhelix (TMHMM)
	48hr gut control vs 48hr carcase control	GPAI003054-RA	2.09083	0.200735	1	5.70526	13.8468	8.14158	0	vp33a_drome vacuolar protein sorting-associated protein 33a os=drosophila melanogaster gn=car pe=1 sv=1	P:vesicle docking involved in exocytosis	IPR027482 (G3DSA:3.40.50.GENE3D); IPR001619 (PFAM); IPR001619 (PANTHER); PTHR11679:SF31 (PANTHER); IPR001619 (SUPERFAMILY)
	48hr gut control vs 48hr carcase control	GPAI003074-RA	-6.30629	3.60969e-09	3.81905e-06	33.1761	6.10673	-27.0694	4.65518e-08	zn821_bovin zinc finger protein 821 os=bos taurus gn=znf821 pe=2 sv=1	-	Coil (COILS); Coil (COILS); PTHR24404:SF30 (PANTHER); PTHR24404 (PANTHER)
	48hr gut control vs 48hr carcase control	GPAI003078-RA	2.3799	0.013108	1	8.88674	24.5504	15.6637	1.05876e-06	zg62_xenla gastrula zinc finger protein os=xenopus laevis pe=3 sv=1	F:metal ion binding	Coil (COILS); IPR015880 (SMART); PF13912 (PFAM); IPR007087 (PFAM); PTHR11584 (PANTHER); PTHR11584:SF376 (PANTHER); IPR007087 (PROSITE_PATTERNS); IPR007087 (PROSITE_PROFILES); IPR007087 (PROSITE_PROFILES); SSF57667 (SUPERFAMILY)
	48hr gut control vs 48hr carcase control	GPAI003079-RA	-3.88749	0	0	155.216	46.3473	-108.869	0	kcc2a_drome calcium calmodulin-dependent protein kinase type ii alpha chain os=drosophila melanogaster gn= pe=1 sv=1	F:ATP binding; P:protein phosphorylation; F:calmodulin binding; F:calmodulin-dependent protein kinase activity	IPR002290 (SMART); G3DSA:3.10.450.50 (GENE3D); G3DSA:1.10.510.10 (GENE3D); IPR000719 (PFAM); G3DSA:3.30.200.20 (GENE3D); IPR013543 (PFAM); PTHR24347:SF108 (PANTHER); IPR020636 (PANTHER); IPR017441 (PROSITE_PATTERNS); IPR008271 (PROSITE_PATTERNS); TRANSMEMBRANE (PHOBIUS); NON_CYTOPLASMIC_DOMAIN (PHOBIUS); CYTOPLASMIC_DOMAIN (PHOBIUS); IPR000719 (PROSITE_PROFILES); SSF54427 (SUPERFAMILY); IPR011009…
	48hr gut control vs 48hr carcase control	GPAI003098-RA	-2.40701	0.00893195	1	22.3721	10.7891	-11.583	4.54224e-13	ga2l1_human gas2-like protein 1 os=homo sapiens gn=gas2l1 pe=1 sv=2	P:cell cycle arrest	Coil (COILS); IPR003108 (SMART); IPR003108 (PFAM); IPR003108 (G3DSA:3.30.920.GENE3D); PTHR25069:SF123 (PANTHER); PTHR25069 (PANTHER); TRANSMEMBRANE (PHOBIUS); CYTOPLASMIC_DOMAIN (PHOBIUS); NON_CYTOPLASMIC_DOMAIN (PHOBIUS); IPR003108 (PROSITE_PROFILES); IPR003108 (SUPERFAMILY); IPR003108 (SUPERFAMILY); TMhelix (TMHMM)
	48hr gut control vs 48hr carcase control	GPAI003182-RA	3.08002	2.98805e-12	2.47411e-09	25.8557	92.4412	66.5855	5.35584e-34	mot12_xentr monocarboxylate transporter 12 os=xenopus tropicalis gn=slc16a12 pe=2 sv=1	P:transmembrane transport; C:integral to membrane	Coil (COILS); IPR011701 (PFAM); G3DSA:1.20.1250.20 (GENE3D); G3DSA:1.20.1250.20 (GENE3D); PTHR11360 (PANTHER); PTHR11360:SF29 (PANTHER); TRANSMEMBRANE (PHOBIUS); TRANSMEMBRANE (PHOBIUS); TRANSMEMBRANE (PHOBIUS); TRANSMEMBRANE (PHOBIUS); TRANSMEMBRANE (PHOBIUS); TRANSMEMBRANE (PHOBIUS); CYTOPLASMIC_DOMAIN (PHOBIUS); TRANSMEMBRANE (PHOBIUS); NON_CYTOPLASMIC_DOMAIN (PHOBIUS); TRANSMEMBRANE (PHOBIUS)…
	48hr gut control vs 48hr carcase control	GPAI003194-RA	2.24472	0.0230925	1	9.26139	24.1321	14.8707	1.22319e-143	sl9a7_mouse sodium hydrogen exchanger 7 os=mus musculus gn=slc9a7 pe=2 sv=1	F:sodium:hydrogen antiporter activity; P:regulation of pH; P:sodium ion transport; C:integral to membrane; P:transmembrane transport	IPR002090 (PRINTS); IPR004709 (TIGRFAM); IPR006153 (PFAM); PTHR10110:SF95 (PANTHER); IPR018422 (PANTHER); TRANSMEMBRANE (PHOBIUS); TRANSMEMBRANE (PHOBIUS); CYTOPLASMIC_DOMAIN (PHOBIUS); TRANSMEMBRANE (PHOBIUS); NON_CYTOPLASMIC_DOMAIN (PHOBIUS); CYTOPLASMIC_DOMAIN (PHOBIUS); CYTOPLASMIC_DOMAIN (PHOBIUS); TRANSMEMBRANE (PHOBIUS); NON_CYTOPLASMIC_DOMAIN (PHOBIUS); TRANSMEMBRANE (PHOBIUS); TRANSMEMBR…
	48hr gut control vs 48hr carcase control	GPAI003267-RA	2.03923	0.280053	1	5.18143	12.2651	7.08371	1.07904e-52	alkb4_human alpha-ketoglutarate-dependent dioxygenase alkb homolog 4 os=homo sapiens gn=alkbh4 pe=1 sv=1	F:oxidoreductase activity, acting on paired donors, with incorporation or reduction of molecular oxygen, 2-oxoglutarate as one donor, and incorporation of one atom each of oxygen into both donors; P:oxidation-reduction process	IPR027450 (G3DSA:2.60.120.GENE3D); IPR005123 (PFAM); PTHR12463 (PANTHER); SSF51197 (SUPERFAMILY)
	48hr gut control vs 48hr carcase control	GPAI003291-RA	3.72382	1.03877e-08	1.14057e-05	12.2327	52.8774	40.6446	1.15336e-80	sl9b2_human mitochondrial sodium hydrogen exchanger 9b2 os=homo sapiens gn=slc9b2 pe=1 sv=2	F:solute:hydrogen antiporter activity; P:transmembrane transport; C:integral to membrane; P:cation transport	IPR006153 (PFAM); PTHR31102 (PANTHER); PTHR31102:SF4 (PANTHER); TRANSMEMBRANE (PHOBIUS); TRANSMEMBRANE (PHOBIUS); NON_CYTOPLASMIC_DOMAIN (PHOBIUS); CYTOPLASMIC_DOMAIN (PHOBIUS); TRANSMEMBRANE (PHOBIUS); TRANSMEMBRANE (PHOBIUS); TRANSMEMBRANE (PHOBIUS); CYTOPLASMIC_DOMAIN (PHOBIUS); NON_CYTOPLASMIC_DOMAIN (PHOBIUS); TRANSMEMBRANE (PHOBIUS); TRANSMEMBRANE (PHOBIUS); TRANSMEMBRANE (PHOBIUS); CYTOPLA…
	48hr gut control vs 48hr carcase control	GPAI003318-RA	2.1874	0.130544	1	5.97326	15.1669	9.19363	0.184221	pidd_human p53-induced protein with a death domain os=homo sapiens gn=pidd pe=1 sv=2	-	no IPS match
	48hr gut control vs 48hr carcase control	GPAI003360-RA	-2.81893	0.00276705	1	21.4714	8.84162	-12.6297	2.48365	sle_drome protein slender lobes os=drosophila melanogaster gn=sle pe=1 sv=1	-	Coil (COILS)
	48hr gut control vs 48hr carcase control	GPAI003362-RA	2.21379	1.37614e-14	1.0266e-11	71.3722	183.41	112.038	4.07756e-119	pgam1_chick phosphoglycerate mutase 1 os=gallus gallus gn=pgam1 pe=1 sv=3	F:phosphoglycerate mutase activity; P:glycolysis	IPR013078 (SMART); IPR029033 (G3DSA:3.40.50.GENE3D); IPR005952 (TIGRFAM); IPR013078 (PFAM); IPR005952 (PANTHER); IPR001345 (PROSITE_PATTERNS); TRANSMEMBRANE (PHOBIUS); CYTOPLASMIC_DOMAIN (PHOBIUS); NON_CYTOPLASMIC_DOMAIN (PHOBIUS); IPR005952 (HAMAP); IPR029033 (SUPERFAMILY); TMhelix (TMHMM)
	48hr gut control vs 48hr carcase control	GPAI003586-RA	6.94115	0	0	9.42512	75.9408	66.5156	2.00916e-142	galt9_drome polypeptide n-acetylgalactosaminyltransferase 9 os=drosophila melanogaster gn=pgant9 pe=2 sv=2	-	IPR000772 (SMART); IPR029044 (G3DSA:3.90.550.GENE3D); G3DSA:2.80.10.50 (GENE3D); IPR000772 (PFAM); IPR027791 (PFAM); PTHR11675 (PANTHER); IPR000772 (PROSITE_PROFILES); IPR000772 (SUPERFAMILY); IPR029044 (SUPERFAMILY)
	48hr gut control vs 48hr carcase control	GPAI003587-RA	7.05942	0	0	8.95143	73.3531	64.4016	4.28379e-91	galt9_drome polypeptide n-acetylgalactosaminyltransferase 9 os=drosophila melanogaster gn=pgant9 pe=2 sv=2	-	IPR029044 (G3DSA:3.90.550.GENE3D); IPR001173 (PFAM); PTHR11675 (PANTHER); PTHR11675:SF12 (PANTHER); IPR029044 (SUPERFAMILY)
	48hr gut control vs 48hr carcase control	GPAI003588-RA	6.40105	0	0	20.5119	152.41	131.898	2.90521e-27	galt9_drome polypeptide n-acetylgalactosaminyltransferase 9 os=drosophila melanogaster gn=pgant9 pe=2 sv=2	-	PTHR11675 (PANTHER); TRANSMEMBRANE (PHOBIUS); CYTOPLASMIC_DOMAIN (PHOBIUS); NON_CYTOPLASMIC_DOMAIN (PHOBIUS); TMhelix (TMHMM)
	48hr gut control vs 48hr carcase control	GPAI003628-RA	-2.02303	0.299001	1	10.3387	5.93229	-4.40645	1.55019e-180	dctn2_drops probable dynactin subunit 2 os=drosophila pseudoobscura pseudoobscura gn=dmn pe=3 sv=1	P:microtubule-based process; P:mitosis; C:dynactin complex	Coil (COILS); Coil (COILS); PF04912 (PFAM); PTHR15346 (PANTHER); IPR028133 (PTHR15346:PANTHER)
	48hr gut control vs 48hr carcase control	GPAI003631-RA	-2.26858	0	0	176.769	90.4504	-86.319	1.29714e-153	sodm_glomm superoxide dismutase	P:superoxide metabolic process; P:oxidation-reduction process; F:superoxide dismutase activity; F:metal ion binding	IPR001189 (PRINTS); IPR001189 (PIRSF); IPR019832 (PFAM); G3DSA:1.10.287.990 (GENE3D); IPR019831 (PFAM); PTHR11404:SF6 (PANTHER); IPR001189 (PANTHER); IPR019833 (PROSITE_PATTERNS); IPR019831 (SUPERFAMILY); IPR019832 (SUPERFAMILY)
	48hr gut control vs 48hr carcase control	GPAI003647-RA	-2.52848	0	0	355.555	163.231	-192.324	0	pyc_human pyruvate mitochondrial os=homo sapiens gn=pc pe=1 sv=2	F:biotin carboxylase activity; F:ATP binding; F:pyruvate carboxylase activity; P:gluconeogenesis; F:DNA binding; F:metal ion binding	IPR005482 (SMART); IPR005930 (PIRSF); IPR000089 (PFAM); IPR005481 (PFAM); IPR016185 (G3DSA:3.40.50.GENE3D); IPR005479 (PFAM); IPR009057 (G3DSA:1.10.10.GENE3D); IPR003379 (PFAM); G3DSA:3.10.600.10 (GENE3D); IPR013815 (G3DSA:3.30.1490.GENE3D); IPR013816 (G3DSA:3.30.470.GENE3D); G3DSA:2.40.50.100 (GENE3D); IPR000891 (PFAM); IPR005930 (TIGRFAM); IPR013785 (G3DSA:3.20.20.GENE3D); IPR005482 (PFAM); PTH…
	48hr gut control vs 48hr carcase control	GPAI003675-RA	-5.45622	3.29221e-06	0.00466836	23.7895	5.06117	-18.7284		---NA---	-	no IPS match
	48hr gut control vs 48hr carcase control	GPAI003768-RA	2.23342	0.141294	1	5.43978	14.1029	8.66311	3.41459e-154	hip1_human huntingtin-interacting protein 1 os=homo sapiens gn=hip1 pe=1 sv=5	F:actin binding; F:phospholipid binding	Coil (COILS); Coil (COILS); Coil (COILS); Coil (COILS); Coil (COILS); Coil (COILS); IPR013809 (SMART); IPR002558 (SMART); IPR011417 (PFAM); IPR002558 (PFAM); IPR002558 (G3DSA:1.20.1410.GENE3D); IPR008942 (G3DSA:1.25.40.GENE3D); PTHR10407:SF15 (PANTHER); PTHR10407 (PANTHER); IPR002558 (PROSITE_PROFILES); IPR013809 (PROSITE_PROFILES); IPR008942 (SUPERFAMILY); IPR002558 (SUPERFAMILY)
	48hr gut control vs 48hr carcase control	GPAI003803-RA	2.045	0.0193136	1	12.8491	30.5016	17.6525	1.43563e-83	snx9_mouse sorting nexin-9 os=mus musculus gn=snx9 pe=1 sv=1	F:protein binding; P:mitosis; C:phagocytic vesicle; P:phagosome-lysosome fusion involved in apoptotic cell clearance; F:phosphatidylinositol-3,4,5-trisphosphate binding; P:intracellular protein transport	IPR001452 (SMART); IPR001683 (SMART); IPR014536 (PIRSF); IPR019497 (PFAM); IPR001452 (PFAM); IPR001683 (PFAM); G3DSA:2.30.30.40 (GENE3D); IPR001683 (G3DSA:3.30.1520.GENE3D); PTHR10555 (PANTHER); IPR028650 (PTHR10555:PANTHER); IPR001452 (PROSITE_PROFILES); IPR001683 (PROSITE_PROFILES); IPR001683 (SUPERFAMILY); IPR001452 (SUPERFAMILY)
	48hr gut control vs 48hr carcase control	GPAI003904-RA	-2.04946	0.193717	1	12.6798	7.18175	-5.49809	0	ki10a_drome kinesin-like protein klp10a os=drosophila melanogaster gn=klp10a pe=1 sv=1	F:ATP binding; F:microtubule motor activity; P:microtubule-based movement; F:microtubule binding; C:kinesin complex	IPR001752 (PRINTS); IPR001752 (SMART); IPR001752 (G3DSA:3.40.850.GENE3D); IPR001752 (PFAM); IPR027640 (PANTHER); PTHR24115:SF331 (PANTHER); IPR019821 (PROSITE_PATTERNS); IPR001752 (PROSITE_PROFILES); IPR027417 (SUPERFAMILY)
	48hr gut control vs 48hr carcase control	GPAI003907-RA	4.63962	0	0	1361.61	7333.16	5971.55	0	act5c_anoga actin-5c os=anopheles gambiae gn=act5c pe=2 sv=1	-	IPR004000 (PRINTS); IPR004000 (SMART); IPR004000 (PFAM); G3DSA:3.90.640.10 (GENE3D); G3DSA:3.30.420.40 (GENE3D); PTHR11937:SF187 (PANTHER); IPR004000 (PANTHER); IPR020902 (PROSITE_PATTERNS); IPR004001 (PROSITE_PATTERNS); IPR004001 (PROSITE_PATTERNS); SSF53067 (SUPERFAMILY)
	48hr gut control vs 48hr carcase control	GPAI003938-RA	-3.15819	0.000437879	0.840727	23.8668	8.77228	-15.0945	2.92526e-20	spre_xenla sepiapterin reductase os=xenopus laevis gn=spr pe=2 sv=1	F:oxidoreductase activity; P:metabolic process	Coil (COILS); IPR016040 (G3DSA:3.40.50.GENE3D); IPR002198 (PFAM); PTHR24318:SF1 (PANTHER); PTHR24318 (PANTHER); NON_CYTOPLASMIC_DOMAIN (PHOBIUS); SIGNAL_PEPTIDE (PHOBIUS); SIGNAL_PEPTIDE_N_REGION (PHOBIUS); SIGNAL_PEPTIDE_H_REGION (PHOBIUS); SIGNAL_PEPTIDE_C_REGION (PHOBIUS); SSF51735 (SUPERFAMILY)
	48hr gut control vs 48hr carcase control	GPAI003965-RA	17.2588	0	0	5.01394	100.449	95.4354	5.21702e-117	dhgl_drome glucose dehydrogenase	F:flavin adenine dinucleotide binding; F:choline dehydrogenase activity; P:oxidation-reduction process; P:alcohol metabolic process	IPR012132 (PIRSF); G3DSA:3.50.50.60 (GENE3D); IPR000172 (PFAM); IPR007867 (PFAM); PTHR11552:SF71 (PANTHER); PTHR11552 (PANTHER); IPR000172 (PROSITE_PATTERNS); SSF54373 (SUPERFAMILY); SSF51905 (SUPERFAMILY)
	48hr gut control vs 48hr carcase control	GPAI003966-RA	-2.04913	0.207617	1	12.2569	6.94335	-5.31359	0	flot2_drome flotillin-2 os=drosophila melanogaster gn=flo-2 pe=2 sv=3	-	Coil (COILS); IPR001107 (PFAM); IPR027705 (PANTHER); PTHR13806:SF17 (PANTHER); SSF117892 (SUPERFAMILY)
	48hr gut control vs 48hr carcase control	GPAI003970-RA	2.7721	0.0185041	1	5.58803	17.9814	12.3934	2.42742e-85	dhgl_drome glucose dehydrogenase	F:choline dehydrogenase activity; F:flavin adenine dinucleotide binding; P:oxidation-reduction process; P:alcohol metabolic process	IPR012132 (PIRSF); IPR000172 (PFAM); IPR007867 (PFAM); G3DSA:3.50.50.60 (GENE3D); PTHR11552 (PANTHER); PTHR11552:SF71 (PANTHER); IPR000172 (PROSITE_PATTERNS); IPR000172 (PROSITE_PATTERNS); SSF51905 (SUPERFAMILY); SSF54373 (SUPERFAMILY)
	48hr gut control vs 48hr carcase control	GPAI003985-RA	2.07423	0.0839776	1	8.24363	19.8487	11.6051	0	if2a_drome eukaryotic translation initiation factor 2 subunit 1 os=drosophila melanogaster gn=eif-2alpha pe=2 sv=1	C:eukaryotic translation initiation factor 2 complex; F:translation initiation factor activity	Coil (COILS); IPR022967 (SMART); IPR024054 (G3DSA:1.10.150.GENE3D); IPR012340 (G3DSA:2.40.50.GENE3D); IPR024055 (G3DSA:3.30.70.GENE3D); IPR011488 (PFAM); IPR003029 (PFAM); PTHR10602 (PANTHER); PTHR10602:SF0 (PANTHER); IPR003029 (PROSITE_PROFILES); IPR024055 (SUPERFAMILY); IPR012340 (SUPERFAMILY); IPR024054 (SUPERFAMILY)
	48hr gut control vs 48hr carcase control	GPAI003994-RA	-3.18658	0	0	763.215	278.022	-485.193	0	fumh_danre fumarate mitochondrial os=danio rerio gn=fh pe=2 sv=1	P:tricarboxylic acid cycle; F:fumarate hydratase activity; P:fumarate metabolic process; C:tricarboxylic acid cycle enzyme complex	IPR000362 (PRINTS); IPR024083 (G3DSA:1.10.275.GENE3D); IPR022761 (PFAM); IPR018951 (PFAM); G3DSA:1.10.40.30 (GENE3D); G3DSA:1.20.200.10 (GENE3D); IPR000362 (PANTHER); PTHR11444:SF1 (PANTHER); IPR020557 (PROSITE_PATTERNS); IPR005677 (HAMAP); IPR008948 (SUPERFAMILY)
	48hr gut control vs 48hr carcase control	GPAI003997-RA	-29.0682	0	0	151.493	6.04966	-145.443	1.11482e-36	if4h_mouse eukaryotic translation initiation factor 4h os=mus musculus gn=eif4h pe=1 sv=3	F:nucleic acid binding; F:nucleotide binding	IPR000504 (SMART); IPR000504 (PFAM); IPR012677 (G3DSA:3.30.70.GENE3D); PTHR23236 (PANTHER); IPR000504 (PROSITE_PROFILES); SSF54928 (SUPERFAMILY)
	48hr gut control vs 48hr carcase control	GPAI004108-RA	-2.14486	0.22619	1	10.6198	5.74745	-4.87237		---NA---	-	no IPS match
	48hr gut control vs 48hr carcase control	GPAI004211-RA	-5.61564	2.58582e-09	2.69701e-06	35.9429	7.42969	-28.5132	1.97033e-163	spen_drome protein split ends os=drosophila melanogaster gn=spen pe=1 sv=2	F:nucleic acid binding; F:nucleotide binding	Coil (COILS); Coil (COILS); Coil (COILS); Coil (COILS); Coil (COILS); Coil (COILS); Coil (COILS); Coil (COILS); Coil (COILS); IPR000504 (SMART); PF13893 (PFAM); IPR012677 (G3DSA:3.30.70.GENE3D); IPR012677 (G3DSA:3.30.70.GENE3D); IPR016194 (G3DSA:2.40.290.GENE3D); PF14259 (PFAM); IPR000504 (PFAM); IPR012921 (PFAM); PTHR23189 (PANTHER); PTHR23189:SF9 (PANTHER); IPR010912 (PROSITE_PROFILES); IPR0005…
	48hr gut control vs 48hr carcase control	GPAI004247-RA	2.16515	0.00506418	1	13.9421	35.0407	21.0986	1.22455e-139	pde8b_human high affinity camp-specific and ibmx-insensitive 3 -cyclic phosphodiesterase 8b os=homo sapiens gn=pde8b pe=1 sv=2	P:signal transduction; F:3',5'-cyclic-nucleotide phosphodiesterase activity	Coil (COILS); IPR023088 (PRINTS); IPR002073 (G3DSA:1.10.1300.GENE3D); IPR002073 (PFAM); PTHR11347:SF101 (PANTHER); PTHR11347 (PANTHER); SSF109604 (SUPERFAMILY)
	48hr gut control vs 48hr carcase control	GPAI004255-RA	4.63989	1.67611e-05	0.025611	5.0149	27.0101	21.9952	3.26561e-35	st1c3_human sulfotransferase 1c3 os=homo sapiens gn=sult1c3 pe=1 sv=1	F:sulfotransferase activity	IPR000863 (PFAM); IPR027417 (G3DSA:3.40.50.GENE3D); PTHR11783:SF15 (PANTHER); PTHR11783 (PANTHER); IPR027417 (SUPERFAMILY)
	48hr gut control vs 48hr carcase control	GPAI004298-RA	-2.41305	0.000304125	0.56841	36.4387	17.5288	-18.9099	9.09483e-143	stau_drome maternal effect protein staufen os=drosophila melanogaster gn=stau pe=1 sv=2	-	Coil (COILS); IPR014720 (SMART); IPR014720 (G3DSA:3.30.160.GENE3D); IPR014720 (PFAM); PTHR10910:SF88 (PANTHER); PTHR10910 (PANTHER); IPR014720 (PROSITE_PROFILES); IPR014720 (PROSITE_PROFILES); IPR014720 (PROSITE_PROFILES); SSF54768 (SUPERFAMILY); SSF54768 (SUPERFAMILY); SSF54768 (SUPERFAMILY); SSF54768 (SUPERFAMILY)
	48hr gut control vs 48hr carcase control	GPAI004310-RA	-2.70249	0.0531039	1	12.2934	5.28039	-7.01305	3.51249	cep41_chick centrosomal protein of 41 kda os=gallus gallus gn=cep41 pe=3 sv=1	-	no IPS match
	48hr gut control vs 48hr carcase control	GPAI004313-RA	-2.1653	0.261086	1	9.67298	5.1856	-4.48739	3.97337e-79	cdt1_mouse dna replication factor cdt1 os=mus musculus gn=cdt1 pe=1 sv=1	-	Coil (COILS); IPR014939 (SMART); IPR014939 (PFAM); SSF46785 (SUPERFAMILY)
	48hr gut control vs 48hr carcase control	GPAI004325-RA	2.31964	0.0167526	1	9.06013	24.3956	15.3355	3.42689e-92	psb5_rat proteasome subunit beta type-5 os=rattus norvegicus gn=psmb5 pe=1 sv=3	P:proteolysis involved in cellular protein catabolic process; C:proteasome core complex; F:threonine-type endopeptidase activity	Coil (COILS); IPR000243 (PRINTS); IPR029055 (G3DSA:3.60.20.GENE3D); IPR001353 (PFAM); PTHR11599:SF3 (PANTHER); PTHR11599 (PANTHER); IPR016050 (PROSITE_PATTERNS); IPR023333 (PROSITE_PROFILES); IPR029055 (SUPERFAMILY)
	48hr gut control vs 48hr carcase control	GPAI004436-RA	-3.35388	9.88083e-05	0.168863	26.3122	9.1068	-17.2054	0	lphn_drovi latrophilin cirl os=drosophila virilis gn=cirl pe=3 sv=1	P:neuropeptide signaling pathway; F:G-protein coupled receptor activity; C:integral to membrane; F:carbohydrate binding	Coil (COILS); IPR000203 (SMART); IPR000832 (PFAM); IPR022624 (PFAM); IPR000922 (PFAM); IPR000203 (PFAM); PTHR12011 (PANTHER); PTHR12011:SF217 (PANTHER); NON_CYTOPLASMIC_DOMAIN (PHOBIUS); NON_CYTOPLASMIC_DOMAIN (PHOBIUS); NON_CYTOPLASMIC_DOMAIN (PHOBIUS); TRANSMEMBRANE (PHOBIUS); TRANSMEMBRANE (PHOBIUS); CYTOPLASMIC_DOMAIN (PHOBIUS); TRANSMEMBRANE (PHOBIUS); TRANSMEMBRANE (PHOBIUS); CYTOPLASMIC_DO…
	48hr gut control vs 48hr carcase control	GPAI004500-RA	-2.12109	0.0320942	1	21.497	11.7646	-9.73248	4.23753e-146	pabp2_drome polyadenylate-binding protein 2 os=drosophila melanogaster gn=pabp2 pe=2 sv=1	F:nucleic acid binding; F:nucleotide binding	Coil (COILS); Coil (COILS); IPR000504 (SMART); IPR012677 (G3DSA:3.30.70.GENE3D); IPR000504 (PFAM); PTHR23365 (PANTHER); IPR000504 (PROSITE_PROFILES); SSF54928 (SUPERFAMILY)
	48hr gut control vs 48hr carcase control	GPAI004512-RA	3.67381	5.21138e-07	0.000668675	9.98851	42.5965	32.608	1.13113e-110	gipc1_rat pdz domain-containing protein gipc1 os=rattus norvegicus gn=gipc1 pe=1 sv=2	F:protein binding	IPR001478 (SMART); IPR017379 (PIRSF); IPR001478 (G3DSA:2.30.42.GENE3D); PTHR12259 (PANTHER); IPR001478 (PROSITE_PROFILES); IPR001478 (SUPERFAMILY)
	48hr gut control vs 48hr carcase control	GPAI004516-RA	2.11947	6.46426e-13	5.18434e-10	72.0355	177.228	105.192	0	aspp_aedae lysosomal aspartic protease os=aedes aegypti gn=aael006169 pe=1 sv=2	F:aspartic-type endopeptidase activity; P:proteolysis	IPR001461 (PRINTS); IPR021109 (G3DSA:2.40.70.GENE3D); IPR001461 (PFAM); IPR012848 (PFAM); IPR021109 (G3DSA:2.40.70.GENE3D); IPR001461 (PANTHER); PTHR13683:SF230 (PANTHER); IPR001969 (PROSITE_PATTERNS); IPR001969 (PROSITE_PATTERNS); NON_CYTOPLASMIC_DOMAIN (PHOBIUS); SIGNAL_PEPTIDE_H_REGION (PHOBIUS); SIGNAL_PEPTIDE_C_REGION (PHOBIUS); SIGNAL_PEPTIDE_N_REGION (PHOBIUS); SIGNAL_PEPTIDE (PHOBIUS); Si…
	48hr gut control vs 48hr carcase control	GPAI004535-RA	-2.38918	0.00396462	1	26.1447	12.7026	-13.4421	3.98666e-27	mbrl_mouse membralin os=mus musculus gn=tmem259 pe=1 sv=2	-	Coil (COILS); Coil (COILS); PTHR21650:SF4 (PANTHER); PTHR21650 (PANTHER); TRANSMEMBRANE (PHOBIUS); CYTOPLASMIC_DOMAIN (PHOBIUS); NON_CYTOPLASMIC_DOMAIN (PHOBIUS)
	48hr gut control vs 48hr carcase control	GPAI004540-RA	-2.92764	0.00403422	1	19.2274	7.62359	-11.6038	0	frrs1_drome ferric-chelate reductase 1 homolog os=drosophila melanogaster gn=cg8399 pe=2 sv=1	C:integral to membrane	IPR006593 (SMART); IPR005018 (SMART); IPR004877 (PFAM); IPR002861 (PFAM); IPR005018 (PFAM); PTHR23130:SF70 (PANTHER); PTHR23130 (PANTHER); NON_CYTOPLASMIC_DOMAIN (PHOBIUS); TRANSMEMBRANE (PHOBIUS); TRANSMEMBRANE (PHOBIUS); TRANSMEMBRANE (PHOBIUS); SIGNAL_PEPTIDE (PHOBIUS); NON_CYTOPLASMIC_DOMAIN (PHOBIUS); CYTOPLASMIC_DOMAIN (PHOBIUS); SIGNAL_PEPTIDE_H_REGION (PHOBIUS); CYTOPLASMIC_DOMAIN (PHOBIU…
	48hr gut control vs 48hr carcase control	GPAI004554-RA	2.59079	7.26962e-06	0.0107009	17.8999	53.8319	35.932	9.03665e-49	ylc1_caeel er membrane protein complex subunit 7 homolog os=caenorhabditis elegans gn= pe=3 sv=1	F:carbohydrate binding	IPR019008 (PFAM); PTHR13605 (PANTHER); SIGNAL_PEPTIDE_C_REGION (PHOBIUS); NON_CYTOPLASMIC_DOMAIN (PHOBIUS); SIGNAL_PEPTIDE_N_REGION (PHOBIUS); CYTOPLASMIC_DOMAIN (PHOBIUS); SIGNAL_PEPTIDE (PHOBIUS); TRANSMEMBRANE (PHOBIUS); SIGNAL_PEPTIDE_H_REGION (PHOBIUS); SignalP-noTM (SIGNALP_EUK); IPR013784 (SUPERFAMILY); TMhelix (TMHMM)
	48hr gut control vs 48hr carcase control	GPAI004611-RA	-2.16484	0.183124	1	11.5684	6.20303	-5.36534	1.47969	syh_lepin histidine--trna ligase os=leptospira interrogans serogroup icterohaemorrhagiae serovar lai (strain 56601) gn=hiss pe=3 sv=1	-	IPR028002 (PFAM)
	48hr gut control vs 48hr carcase control	GPAI004623-RA	2.36312	0.00725244	1	10.1562	27.8597	17.7034		---NA---	-	Coil (COILS)
	48hr gut control vs 48hr carcase control	GPAI004663-RA	-3.91083	1.0359e-11	8.86727e-09	59.3262	17.609	-41.7172	0	tig_drome tiggrin os=drosophila melanogaster gn=tig pe=1 sv=2	-	Coil (COILS); Coil (COILS); Coil (COILS); Coil (COILS); Coil (COILS); Coil (COILS); Coil (COILS); Coil (COILS); Coil (COILS); SIGNAL_PEPTIDE_N_REGION (PHOBIUS); SIGNAL_PEPTIDE (PHOBIUS); SIGNAL_PEPTIDE_C_REGION (PHOBIUS); SIGNAL_PEPTIDE_H_REGION (PHOBIUS); NON_CYTOPLASMIC_DOMAIN (PHOBIUS); SignalP-noTM (SIGNALP_EUK)
	48hr gut control vs 48hr carcase control	GPAI004704-RA	-4.99894	6.44133e-06	0.0094301	23.8843	5.54614	-18.3382	3.89918e-22	mmel1_mouse membrane metallo-endopeptidase-like 1 os=mus musculus gn=mmel1 pe=1 sv=1	P:proteolysis; F:metalloendopeptidase activity	Coil (COILS); IPR018497 (PRINTS); IPR024079 (G3DSA:3.40.390.GENE3D); IPR008753 (PFAM); IPR018497 (PFAM); IPR000718 (PANTHER); PTHR11733:SF123 (PANTHER); NON_CYTOPLASMIC_DOMAIN (PHOBIUS); SIGNAL_PEPTIDE (PHOBIUS); SIGNAL_PEPTIDE_H_REGION (PHOBIUS); SIGNAL_PEPTIDE_N_REGION (PHOBIUS); SIGNAL_PEPTIDE_C_REGION (PHOBIUS); SignalP-noTM (SIGNALP_EUK); SSF55486 (SUPERFAMILY)
	48hr gut control vs 48hr carcase control	GPAI004764-RA	-2.07025	0.150679	1	13.825	7.75172	-6.07327	0	smc3_xenla structural maintenance of chromosomes protein 3 os=xenopus laevis gn=smc3 pe=1 sv=2	F:protein binding; F:ATP binding; P:DNA repair; C:cohesin core heterodimer; P:mitotic sister chromatid cohesion; F:chromatin binding	Coil (COILS); Coil (COILS); Coil (COILS); Coil (COILS); Coil (COILS); Coil (COILS); Coil (COILS); Coil (COILS); Coil (COILS); Coil (COILS); IPR010935 (SMART); IPR010935 (PFAM); IPR027417 (G3DSA:3.40.50.GENE3D); IPR003395 (PFAM); IPR027417 (G3DSA:3.40.50.GENE3D); PTHR18937 (PANTHER); IPR029685 (PTHR18937:PANTHER); IPR010935 (SUPERFAMILY); IPR027417 (SUPERFAMILY)
	48hr gut control vs 48hr carcase control	GPAI004891-RA	-2.69799	0.0002022	0.364163	32.0276	13.7797	-18.2479	0	rpom_mouse dna-directed rna mitochondrial os=mus musculus gn=polrmt pe=2 sv=1	F:DNA-directed RNA polymerase activity; F:DNA binding; P:transcription, DNA-dependent	Coil (COILS); G3DSA:1.10.150.20 (GENE3D); IPR029262 (PFAM); IPR029262 (G3DSA:1.10.1320.GENE3D); IPR002092 (PFAM); IPR024075 (G3DSA:1.10.287.GENE3D); G3DSA:1.10.287.280 (GENE3D); G3DSA:3.30.70.370 (GENE3D); IPR002092 (PANTHER); PTHR10102:SF0 (PANTHER); IPR002092 (PROSITE_PATTERNS); IPR002092 (PROSITE_PATTERNS); SSF56672 (SUPERFAMILY)
	48hr gut control vs 48hr carcase control	GPAI004908-RA	-2.90065	0	0	308.375	123.407	-184.968	0	fas_mouse fatty acid synthase os=mus musculus gn=fasn pe=1 sv=2	F:phosphopantetheine binding; F:palmitoyl-[acyl-carrier-protein] hydrolase activity; F:3-oxoacyl-[acyl-carrier-protein] synthase activity; F:3-oxoacyl-[acyl-carrier-protein] reductase (NADPH) activity; F:enoyl-[acyl-carrier-protein] reductase (NADPH, B-specific) activity; F:[acyl-carrier-protein] S-malonyltransferase activity; P:oxidation-reduction process; F:3-hydroxypalmitoyl-[acyl-carrier-prot…	IPR020801 (SMART); IPR020807 (SMART); IPR020841 (SMART); IPR020806 (SMART); IPR020843 (SMART); IPR020842 (SMART); IPR014030 (PFAM); IPR013968 (PFAM); PF14765 (PFAM); IPR016040 (G3DSA:3.40.50.GENE3D); IPR016040 (G3DSA:3.40.50.GENE3D); IPR014043 (PFAM); IPR009081 (PFAM); IPR023102 (G3DSA:1.10.1470.GENE3D); IPR001031 (PFAM); IPR001227 (G3DSA:3.40.366.GENE3D); IPR013149 (PFAM); IPR009081 (G3DSA:1.10.…
	48hr gut control vs 48hr carcase control	GPAI004983-RA	-3.18441	1.58182e-05	0.0240753	33.062	12.0519	-21.0101	3.00923e-67	cact_drome nf-kappa-b inhibitor cactus os=drosophila melanogaster gn=cact pe=1 sv=2	F:protein binding	IPR002110 (SMART); IPR020683 (PFAM); IPR020683 (G3DSA:1.25.40.GENE3D); PTHR24139:SF26 (PANTHER); PTHR24139 (PANTHER); IPR002110 (PROSITE_PROFILES); IPR002110 (PROSITE_PROFILES); IPR020683 (PROSITE_PROFILES); IPR020683 (SUPERFAMILY)
	48hr gut control vs 48hr carcase control	GPAI005001-RA	2.54544	3.98493e-08	4.59462e-05	26.5168	78.3504	51.8336	0	uba5_drogr ubiquitin-like modifier-activating enzyme 5 os=drosophila grimshawi gn=gh12371 pe=3 sv=1	F:catalytic activity	Coil (COILS); IPR016040 (G3DSA:3.40.50.GENE3D); IPR000594 (PFAM); PTHR10953 (PANTHER); PTHR10953:SF9 (PANTHER); IPR029752 (PROSITE_PATTERNS); IPR009036 (SUPERFAMILY)
	48hr gut control vs 48hr carcase control	GPAI005065-RA	-2.04925	0.134244	1	14.8164	8.39279	-6.42365	6.24691e-51	rgn_danre regucalcin os=danio rerio gn=rgn pe=2 sv=1	-	IPR005511 (PRINTS); IPR013658 (PFAM); IPR011042 (G3DSA:2.120.10.GENE3D); PTHR10907:SF47 (PANTHER); PTHR10907 (PANTHER); SSF63829 (SUPERFAMILY)
	48hr gut control vs 48hr carcase control	GPAI005078-RA	12.248	0	0	5.30439	75.415	70.1107	2.05761e-73	cbpa6_mouse carboxypeptidase a6 os=mus musculus gn=cpa6 pe=2 sv=1	F:metallocarboxypeptidase activity; P:proteolysis; F:zinc ion binding	IPR000834 (PRINTS); IPR000834 (SMART); IPR000834 (PFAM); G3DSA:3.40.630.10 (GENE3D); IPR003146 (G3DSA:3.30.70.GENE3D); IPR003146 (PFAM); PTHR11705:SF61 (PANTHER); PTHR11705 (PANTHER); IPR000834 (PROSITE_PATTERNS); NON_CYTOPLASMIC_DOMAIN (PHOBIUS); SIGNAL_PEPTIDE_N_REGION (PHOBIUS); SIGNAL_PEPTIDE_C_REGION (PHOBIUS); SIGNAL_PEPTIDE (PHOBIUS); SIGNAL_PEPTIDE_H_REGION (PHOBIUS); SignalP-TM (SIGNALP_…
	48hr gut control vs 48hr carcase control	GPAI005247-RA	6.57133	0	0	10.5887	80.7705	70.1818	4.622e-76	tr1l1_xenla translocating chain-associated membrane protein 1-like 1 os=xenopus laevis gn=tram1l1 pe=2 sv=1	C:integral to membrane	Coil (COILS); IPR006634 (SMART); IPR013599 (PFAM); IPR006634 (PFAM); PTHR12371:SF6 (PANTHER); PTHR12371 (PANTHER); NON_CYTOPLASMIC_DOMAIN (PHOBIUS); NON_CYTOPLASMIC_DOMAIN (PHOBIUS); CYTOPLASMIC_DOMAIN (PHOBIUS); TRANSMEMBRANE (PHOBIUS); CYTOPLASMIC_DOMAIN (PHOBIUS); TRANSMEMBRANE (PHOBIUS); NON_CYTOPLASMIC_DOMAIN (PHOBIUS); NON_CYTOPLASMIC_DOMAIN (PHOBIUS); TRANSMEMBRANE (PHOBIUS); TRANSMEMBRANE…
	48hr gut control vs 48hr carcase control	GPAI005297-RA	-6.25941	0	0	772.994	143.351	-629.643	1.1649e-171	sucb1_bovin succinyl- ligase	P:metabolic process; F:catalytic activity; F:ATP binding; F:metal ion binding	IPR005809 (PIRSF); IPR005811 (PFAM); IPR013650 (PFAM); IPR005809 (TIGRFAM); IPR013816 (G3DSA:3.30.470.GENE3D); IPR013815 (G3DSA:3.30.1490.GENE3D); IPR016102 (G3DSA:3.40.50.GENE3D); PTHR11815:SF3 (PANTHER); IPR005809 (PANTHER); IPR017866 (PROSITE_PATTERNS); IPR011761 (PROSITE_PROFILES); SSF56059 (SUPERFAMILY); IPR016102 (SUPERFAMILY)
	48hr gut control vs 48hr carcase control	GPAI005355-RA	-2.0072	0.113151	1	16.5798	9.58836	-6.99143	1.30556e-17	kanl1_mouse kat8 regulatory nsl complex subunit 1 os=mus musculus gn=kansl1 pe=2 sv=1	C:histone acetyltransferase complex	Coil (COILS); Coil (COILS); PTHR22443:SF13 (PANTHER); IPR026180 (PANTHER)
	48hr gut control vs 48hr carcase control	GPAI005357-RA	2.22935	3.13935e-08	3.59142e-05	38.678	100.092	61.4138	3.24591e-120	pak3_mouse serine threonine-protein kinase pak 3 os=mus musculus gn=pak3 pe=1 sv=2	F:ATP binding; P:protein phosphorylation; F:protein serine/threonine kinase activity	Coil (COILS); IPR002290 (SMART); G3DSA:1.10.510.10 (GENE3D); G3DSA:3.30.200.20 (GENE3D); IPR000095 (PFAM); IPR000719 (PFAM); IPR000095 (G3DSA:3.90.810.GENE3D); PTHR24361 (PANTHER); PTHR24361:SF245 (PANTHER); IPR008271 (PROSITE_PATTERNS); IPR017441 (PROSITE_PATTERNS); IPR000719 (PROSITE_PROFILES); IPR011009 (SUPERFAMILY)
	48hr gut control vs 48hr carcase control	GPAI005359-RA	2.14537	0.0138879	1	11.8612	29.5384	17.6772		---NA---	-	CYTOPLASMIC_DOMAIN (PHOBIUS); TRANSMEMBRANE (PHOBIUS); NON_CYTOPLASMIC_DOMAIN (PHOBIUS)
	48hr gut control vs 48hr carcase control	GPAI005368-RA	-2.20285	0.0290544	1	20.4034	10.7517	-9.65177	0	acads_rat short-chain specific acyl- mitochondrial os=rattus norvegicus gn=acads pe=1 sv=2	P:oxidation-reduction process; F:acyl-CoA dehydrogenase activity; F:flavin adenine dinucleotide binding	G3DSA:1.20.140.10 (GENE3D); IPR006091 (G3DSA:2.40.110.GENE3D); IPR013786 (G3DSA:1.10.540.GENE3D); IPR009075 (PFAM); IPR013786 (PFAM); IPR006091 (PFAM); PTHR10909 (PANTHER); PTHR10909:SF10 (PANTHER); IPR006089 (PROSITE_PATTERNS); IPR006089 (PROSITE_PATTERNS); IPR009100 (SUPERFAMILY); IPR009075 (SUPERFAMILY)
	48hr gut control vs 48hr carcase control	GPAI005393-RA	-2.78412	0.00709294	1	18.649	7.77543	-10.8736	0	pur1_drome amidophosphoribosyltransferase os=drosophila melanogaster gn=prat pe=1 sv=2	F:amidophosphoribosyltransferase activity; P:purine nucleobase biosynthetic process; P:nucleoside metabolic process	IPR005854 (PIRSF); IPR029055 (G3DSA:3.60.20.GENE3D); IPR000583 (PFAM); IPR029057 (G3DSA:3.40.50.GENE3D); IPR000836 (PFAM); IPR005854 (TIGRFAM); PTHR11907 (PANTHER); PTHR11907:SF3 (PANTHER); SIGNAL_PEPTIDE_N_REGION (PHOBIUS); SIGNAL_PEPTIDE (PHOBIUS); SIGNAL_PEPTIDE_H_REGION (PHOBIUS); NON_CYTOPLASMIC_DOMAIN (PHOBIUS); SIGNAL_PEPTIDE_C_REGION (PHOBIUS); IPR017932 (PROSITE_PROFILES); SignalP-noTM (…
	48hr gut control vs 48hr carcase control	GPAI005434-RA	2.12961	2.36588e-06	0.00328384	33.7168	83.3498	49.633	0	wdr1_drome actin-interacting protein 1 os=drosophila melanogaster gn=flr pe=2 sv=1	F:protein binding	IPR020472 (PRINTS); IPR001680 (SMART); IPR015943 (G3DSA:2.130.10.GENE3D); IPR001680 (PFAM); IPR015943 (G3DSA:2.130.10.GENE3D); PTHR19856 (PANTHER); IPR019775 (PROSITE_PATTERNS); IPR019775 (PROSITE_PATTERNS); IPR001680 (PROSITE_PROFILES); IPR001680 (PROSITE_PROFILES); IPR001680 (PROSITE_PROFILES); IPR001680 (PROSITE_PROFILES); IPR017986 (PROSITE_PROFILES); IPR001680 (PROSITE_PROFILES); IPR011047 (…
	48hr gut control vs 48hr carcase control	GPAI005446-RA	2.44651	8.92421e-13	7.23754e-10	47.134	133.856	86.7222	5.93898e-177	rl8_drome 60s ribosomal protein l8 os=drosophila melanogaster gn= 8 pe=1 sv=1	P:translation; F:structural constituent of ribosome; C:ribosome	IPR002171 (PIRSF); IPR014726 (G3DSA:4.10.950.GENE3D); IPR022666 (PFAM); IPR014722 (G3DSA:2.30.30.GENE3D); IPR012340 (G3DSA:2.40.50.GENE3D); IPR022669 (PFAM); PTHR13691:SF16 (PANTHER); IPR002171 (PANTHER); IPR022671 (PROSITE_PATTERNS); IPR008991 (SUPERFAMILY); IPR012340 (SUPERFAMILY)
	48hr gut control vs 48hr carcase control	GPAI005449-RA	-2.23523	0.00026994	0.499929	42.4443	22.0421	-20.4021	0	faxc_drome failed axon connections os=drosophila melanogaster gn=fax pe=2 sv=1	F:protein binding	Coil (COILS); Coil (COILS); IPR010987 (G3DSA:1.20.1050.GENE3D); IPR004045 (PFAM); IPR004046 (PFAM); IPR012336 (G3DSA:3.40.30.GENE3D); IPR026928 (PTHR12289:PANTHER); PTHR12289 (PANTHER); IPR012336 (SUPERFAMILY); IPR010987 (SUPERFAMILY)
	48hr gut control vs 48hr carcase control	GPAI005456-RA	2.2968	1.03163e-05	0.0154434	24.0416	64.0979	40.0563	2.87016e-43	spitz_drome protein spitz os=drosophila melanogaster gn=spi pe=1 sv=2	F:protein binding	G3DSA:2.10.25.10 (GENE3D); IPR000742 (PFAM); PTHR12332 (PANTHER); IPR013032 (PROSITE_PATTERNS); IPR013032 (PROSITE_PATTERNS); SIGNAL_PEPTIDE (PHOBIUS); CYTOPLASMIC_DOMAIN (PHOBIUS); NON_CYTOPLASMIC_DOMAIN (PHOBIUS); TRANSMEMBRANE (PHOBIUS); SIGNAL_PEPTIDE_N_REGION (PHOBIUS); SIGNAL_PEPTIDE_H_REGION (PHOBIUS); SIGNAL_PEPTIDE_C_REGION (PHOBIUS); IPR000742 (PROSITE_PROFILES); SignalP-noTM (SIGNALP_E…
	48hr gut control vs 48hr carcase control	GPAI005538-RA	-2.45456	0.0234981	1	17.6524	8.34807	-9.30434	1.40814e-108	ndus3_human nadh dehydrogenase	P:oxidation-reduction process; F:NADH dehydrogenase (ubiquinone) activity	IPR010218 (TIGRFAM); IPR001268 (PFAM); PTHR10884 (PANTHER); PTHR10884:SF6 (PANTHER); IPR020396 (PROSITE_PATTERNS); IPR010218 (HAMAP); SSF143243 (SUPERFAMILY)
	48hr gut control vs 48hr carcase control	GPAI005540-RA	-4.01575	9.41021e-05	0.160068	22.2238	6.42405	-15.7998	1.77445e-122	y1505_drome la-related protein cg11505 os=drosophila melanogaster gn=cg11505 pe=1 sv=2	F:nucleotide binding	IPR006630 (SMART); IPR006630 (PFAM); IPR011991 (G3DSA:1.10.10.GENE3D); IPR012677 (G3DSA:3.30.70.GENE3D); PTHR22792 (PANTHER); PTHR22792:SF48 (PANTHER); IPR006630 (PROSITE_PROFILES); SSF54928 (SUPERFAMILY); SSF46785 (SUPERFAMILY)
	48hr gut control vs 48hr carcase control	GPAI005594-RA	-2.39166	0	0	479.088	232.527	-246.561	7.50026e-34	cox42_thuob cytochrome c oxidase subunit 4 isoform mitochondrial os=thunnus obesus pe=1 sv=2	F:cytochrome-c oxidase activity	IPR013288 (PRINTS); IPR004203 (G3DSA:1.10.442.GENE3D); IPR004203 (PFAM); PTHR10707 (PANTHER); PTHR10707:SF10 (PANTHER); TRANSMEMBRANE (PHOBIUS); NON_CYTOPLASMIC_DOMAIN (PHOBIUS); CYTOPLASMIC_DOMAIN (PHOBIUS); IPR004203 (SUPERFAMILY); TMhelix (TMHMM)
	48hr gut control vs 48hr carcase control	GPAI005595-RA	2.86258	3.01172e-06	0.00424652	15.032	49.9496	34.9176	0	sick_drome protein sickie os=drosophila melanogaster gn=sick pe=1 sv=3	F:ATP binding	Coil (COILS); Coil (COILS); IPR003593 (SMART); IPR027417 (G3DSA:3.40.50.GENE3D); IPR003959 (PFAM); PTHR12784 (PANTHER); SIGNAL_PEPTIDE (PHOBIUS); SIGNAL_PEPTIDE_C_REGION (PHOBIUS); NON_CYTOPLASMIC_DOMAIN (PHOBIUS); SIGNAL_PEPTIDE_N_REGION (PHOBIUS); SIGNAL_PEPTIDE_H_REGION (PHOBIUS); IPR027417 (SUPERFAMILY)
	48hr gut control vs 48hr carcase control	GPAI005597-RA	3.84049	3.24419e-06	0.00458728	8.05547	35.9116	27.8561		---NA---	-	TRANSMEMBRANE (PHOBIUS); CYTOPLASMIC_DOMAIN (PHOBIUS); NON_CYTOPLASMIC_DOMAIN (PHOBIUS)
	48hr gut control vs 48hr carcase control	GPAI005613-RA	-2.56291	0.0213198	1	16.8384	7.62647	-9.21193	4.24252e-148	elbow_drome zinc finger protein elbow os=drosophila melanogaster gn=elb pe=1 sv=4	F:metal ion binding; F:nucleic acid binding	IPR007087 (PFAM); IPR013087 (G3DSA:3.30.160.GENE3D); PTHR12522 (PANTHER); PTHR12522:SF4 (PANTHER); IPR007087 (PROSITE_PROFILES); SSF57667 (SUPERFAMILY)
	48hr gut control vs 48hr carcase control	GPAI005641-RA	-2.25099	0.0112622	1	24.1492	12.4533	-11.6959	0	noc_drome zinc finger protein noc os=drosophila melanogaster gn=noc pe=1 sv=1	F:nucleic acid binding; F:metal ion binding	IPR013087 (G3DSA:3.30.160.GENE3D); PTHR12522:SF4 (PANTHER); PTHR12522 (PANTHER); IPR007087 (PROSITE_PROFILES)
	48hr gut control vs 48hr carcase control	GPAI005689-RA	2.03111	0.155097	1	7.02079	16.5529	9.53215	3.43533e-112	facr1_drome fatty acyl- reductase cg5065 os=drosophila melanogaster gn=cg5065 pe=3 sv=1	F:fatty-acyl-CoA reductase (alcohol-forming) activity	IPR013120 (PFAM); IPR026055 (PFAM); IPR016040 (G3DSA:3.40.50.GENE3D); PTHR11011:SF6 (PANTHER); IPR026055 (PANTHER); CYTOPLASMIC_DOMAIN (PHOBIUS); TRANSMEMBRANE (PHOBIUS); NON_CYTOPLASMIC_DOMAIN (PHOBIUS); TRANSMEMBRANE (PHOBIUS); NON_CYTOPLASMIC_DOMAIN (PHOBIUS); SSF51735 (SUPERFAMILY); TMhelix (TMHMM); TMhelix (TMHMM)
	48hr gut control vs 48hr carcase control	GPAI005776-RA	2.86007	0	0	76.2033	252.992	176.789	6.18901e-25	YDJ1_CAEEL Uncharacterized protein ZK1073.1 OS=Caenorhabditis elegans GN=ZK1073.1 PE=3 SV=1	-	IPR004142 (PFAM); IPR029058 (G3DSA:3.40.50.GENE3D); IPR004142 (PANTHER); PTHR11034:SF19 (PANTHER); IPR029058 (SUPERFAMILY)
	48hr gut control vs 48hr carcase control	GPAI005793-RA	2.17004	0	0	377.721	951.473	573.752	5.1647e-15	YDJ1_CAEEL Uncharacterized protein ZK1073.1 OS=Caenorhabditis elegans GN=ZK1073.1 PE=3 SV=1	-	IPR029058 (G3DSA:3.40.50.GENE3D); IPR004142 (PFAM); PTHR11034:SF19 (PANTHER); IPR004142 (PANTHER)
	48hr gut control vs 48hr carcase control	GPAI005806-RA	10.0641	0	0	8.13556	95.0425	86.9069	1.34347e-118	yh24_caeel aminopeptidase os=caenorhabditis elegans gn=lap-2 pe=1 sv=1	F:manganese ion binding; C:cytoplasm; F:metalloexopeptidase activity; F:aminopeptidase activity; P:proteolysis	IPR011356 (PRINTS); IPR000819 (PFAM); G3DSA:3.40.630.10 (GENE3D); PTHR11963 (PANTHER); PTHR11963:SF9 (PANTHER); IPR000819 (PROSITE_PATTERNS); SSF53187 (SUPERFAMILY)
	48hr gut control vs 48hr carcase control	GPAI005826-RA	2.12676	0.000129515	0.22678	23.8985	58.999	35.1005	0	atg13_drome autophagy-related protein 13 homolog os=drosophila melanogaster gn=atg13 pe=1 sv=1	-	Coil (COILS); IPR018731 (PFAM); PTHR13430 (PANTHER); PTHR13430:SF2 (PANTHER)
	48hr gut control vs 48hr carcase control	GPAI005985-RA	-6.63157	2.16691e-11	1.90255e-08	40.5799	7.10316	-33.4768		---NA---	-	IPR001507 (PFAM); PTHR22907:SF29 (PANTHER); PTHR22907 (PANTHER); CYTOPLASMIC_DOMAIN (PHOBIUS); NON_CYTOPLASMIC_DOMAIN (PHOBIUS); TRANSMEMBRANE (PHOBIUS); IPR001507 (PROSITE_PROFILES); TMhelix (TMHMM)
	48hr gut control vs 48hr carcase control	GPAI006033-RA	3.54253	1.20496e-05	0.0181467	8.50948	34.9924	26.4829	3.65914e-122	octc_rat peroxisomal carnitine o-octanoyltransferase os=rattus norvegicus gn=crot pe=1 sv=3	F:transferase activity, transferring acyl groups	IPR000542 (PFAM); IPR000542 (PANTHER); PTHR22589:SF8 (PANTHER); IPR000542 (PROSITE_PATTERNS); SSF52777 (SUPERFAMILY); SSF52777 (SUPERFAMILY)
	48hr gut control vs 48hr carcase control	GPAI006102-RA	2.02439	0.0317233	1	11.7989	27.7263	15.9274	1.463e-165	vps72_drome vacuolar protein sorting-associated protein 72 homolog os=drosophila melanogaster gn=yl-1 pe=1 sv=1	C:nucleus; P:regulation of transcription, DNA-dependent	IPR013272 (SMART); IPR013272 (PFAM); IPR008895 (PFAM); PTHR13275 (PANTHER)
	48hr gut control vs 48hr carcase control	GPAI006120-RA	-17.382	0	0	14660.6	979.062	-13681.5	8.20439e-75	mlc1_drome myosin light chain alkali os=drosophila melanogaster gn=mlc1 pe=2 sv=4	F:calcium ion binding	Coil (COILS); IPR011992 (G3DSA:1.10.238.GENE3D); IPR011992 (G3DSA:1.10.238.GENE3D); IPR029655 (PTHR23048:PANTHER); PTHR23048 (PANTHER); IPR002048 (PROSITE_PROFILES); SSF47473 (SUPERFAMILY)
	48hr gut control vs 48hr carcase control	GPAI006122-RA	-2.9527	2.09988e-07	0.000258285	49.5723	19.4884	-30.0839	5.63135e-79	foxo_drovi forkhead box protein o os=drosophila virilis gn=foxo pe=3 sv=1	P:regulation of transcription, DNA-dependent; F:sequence-specific DNA binding; F:sequence-specific DNA binding transcription factor activity	IPR001766 (PRINTS); IPR001766 (SMART); IPR001766 (PFAM); IPR011991 (G3DSA:1.10.10.GENE3D); PTHR11829:SF113 (PANTHER); PTHR11829 (PANTHER); IPR001766 (PROSITE_PROFILES); SSF46785 (SUPERFAMILY)
	48hr gut control vs 48hr carcase control	GPAI006131-RA	3.4082	0.00140495	1	5.5404	21.9191	16.3787	2.16189	hrca_theyd heat-inducible transcription repressor os=thermodesulfovibrio yellowstonii (strain atcc 51303 dsm 11347 yp87) gn=hrca pe=3 sv=1	-	no IPS match
	48hr gut control vs 48hr carcase control	GPAI006132-RA	-3.84069	0	0	107.918	32.6169	-75.3014	6.4478e-111	foxo_droan forkhead box protein o os=drosophila ananassae gn=foxo pe=3 sv=2	-	Coil (COILS); PTHR11829:SF113 (PANTHER); PTHR11829 (PANTHER)
	48hr gut control vs 48hr carcase control	GPAI006160-RA	-2.6003	0	0	157.132	70.1454	-86.9869	0	pur8_bovin adenylosuccinate lyase os=bos taurus gn=adsl pe=2 sv=1	F:N6-(1,2-dicarboxyethyl)AMP AMP-lyase (fumarate-forming) activity; P:purine ribonucleotide biosynthetic process	PR00145 (PRINTS); IPR000362 (PRINTS); IPR019468 (SMART); IPR004769 (TIGRFAM); IPR019468 (PFAM); G3DSA:1.20.200.10 (GENE3D); IPR024083 (G3DSA:1.10.275.GENE3D); IPR022761 (PFAM); PTHR11444:SF2 (PANTHER); IPR000362 (PANTHER); IPR020557 (PROSITE_PATTERNS); IPR008948 (SUPERFAMILY)
	48hr gut control vs 48hr carcase control	GPAI006164-RA	2.52048	2.72873e-05	0.0429501	17.1872	50.2858	33.0986	0	copa_human coatomer subunit alpha os=homo sapiens gn=copa pe=1 sv=2	F:protein binding; P:vesicle-mediated transport; P:intracellular protein transport; C:COPI vesicle coat; F:structural molecule activity	IPR020472 (PRINTS); IPR016391 (PIRSF); IPR001680 (SMART); IPR001680 (PFAM); IPR010714 (PFAM); IPR015943 (G3DSA:2.130.10.GENE3D); IPR006692 (PFAM); PTHR19876 (PANTHER); IPR019775 (PROSITE_PATTERNS); IPR017986 (PROSITE_PROFILES); IPR001680 (PROSITE_PROFILES); IPR001680 (PROSITE_PROFILES); IPR001680 (PROSITE_PROFILES); IPR001680 (PROSITE_PROFILES); IPR001680 (PROSITE_PROFILES); IPR001680 (PROSITE_PR…
	48hr gut control vs 48hr carcase control	GPAI006178-RA	3.50302	0.00028974	0.538626	6.38625	25.9684	19.5822	6.72788e-60	gstt1_manse glutathione s-transferase 1 os=manduca sexta gn=gst1 pe=2 sv=1	F:protein binding	IPR010987 (G3DSA:1.20.1050.GENE3D); IPR004046 (PFAM); IPR004045 (PFAM); IPR012336 (G3DSA:3.40.30.GENE3D); PTHR11260:SF162 (PANTHER); PTHR11260 (PANTHER); IPR004045 (PROSITE_PROFILES); IPR010987 (PROSITE_PROFILES); IPR012336 (SUPERFAMILY); IPR010987 (SUPERFAMILY)
	48hr gut control vs 48hr carcase control	GPAI006187-RA	3.54076	1.40192e-08	1.55753e-05	13.3018	54.6719	41.3701	0	lr16a_human leucine-rich repeat-containing protein 16a os=homo sapiens gn=lrrc16a pe=1 sv=1	F:protein binding	IPR003590 (SMART); G3DSA:3.80.10.10 (GENE3D); PF13516 (PFAM); IPR001611 (PFAM); G3DSA:3.80.10.10 (GENE3D); PTHR24112 (PANTHER); PTHR24112:SF9 (PANTHER); IPR001611 (PROSITE_PROFILES); IPR001611 (PROSITE_PROFILES); IPR001611 (PROSITE_PROFILES); IPR001611 (PROSITE_PROFILES); IPR001611 (PROSITE_PROFILES); IPR001611 (PROSITE_PROFILES); IPR001611 (PROSITE_PROFILES); IPR001611 (PROSITE_PROFILES); SSF520…
	48hr gut control vs 48hr carcase control	GPAI006204-RA	-2.39318	0.00121408	1	31.1269	15.0979	-16.029		---NA---	-	IPR016021 (G3DSA:1.25.40.GENE3D)
	48hr gut control vs 48hr carcase control	GPAI006205-RA	-6.38771	1.64318e-08	1.83214e-05	30.4888	5.54055	-24.9483	4.34938e-90	rab32_mouse ras-related protein rab-32 os=mus musculus gn=rab32 pe=2 sv=3	P:small GTPase mediated signal transduction; F:GTP binding; P:intracellular protein transport; F:GTPase activity; P:nucleocytoplasmic transport; P:GTP catabolic process; C:membrane; C:intracellular	IPR001806 (PRINTS); IPR002041 (SMART); IPR020849 (SMART); IPR003579 (SMART); IPR003578 (SMART); IPR005225 (TIGRFAM); IPR027417 (G3DSA:3.40.50.GENE3D); IPR001806 (PFAM); PTHR24073 (PANTHER); PTHR24073:SF103 (PANTHER); PS51419 (PROSITE_PROFILES); IPR027417 (SUPERFAMILY)
	48hr gut control vs 48hr carcase control	GPAI006206-RA	3.71235	2.71769e-06	0.0037939	8.71744	37.566	28.8485	1.58191e-09	traip_human e3 ubiquitin-protein ligase traip os=homo sapiens gn=traip pe=1 sv=1	F:zinc ion binding; F:protein binding	IPR001841 (SMART); IPR006616 (SMART); IPR024518 (PFAM); IPR001841 (PFAM); IPR013083 (G3DSA:3.30.40.GENE3D); PTHR31649 (PANTHER); PTHR31649:SF2 (PANTHER); IPR001841 (PROSITE_PROFILES); SSF57850 (SUPERFAMILY)
	48hr gut control vs 48hr carcase control	GPAI006207-RA	-3.51026	2.78559e-05	0.0439844	28.3012	9.35887	-18.9424	8.08354e-94	mftc_macfa mitochondrial folate transporter carrier os=macaca fascicularis gn=slc25a32 pe=2 sv=1	P:transmembrane transport	IPR002067 (PRINTS); IPR023395 (G3DSA:1.50.40.GENE3D); IPR018108 (PFAM); PTHR24089:SF62 (PANTHER); PTHR24089 (PANTHER); SIGNAL_PEPTIDE_N_REGION (PHOBIUS); SIGNAL_PEPTIDE (PHOBIUS); NON_CYTOPLASMIC_DOMAIN (PHOBIUS); SIGNAL_PEPTIDE_H_REGION (PHOBIUS); SIGNAL_PEPTIDE_C_REGION (PHOBIUS); IPR018108 (PROSITE_PROFILES); IPR018108 (PROSITE_PROFILES); IPR018108 (PROSITE_PROFILES); SignalP-noTM (SIGNALP_EUK…
	48hr gut control vs 48hr carcase control	GPAI006235-RA	8.47096	0	0	8.91438	87.6558	78.7414	5.75594e-28	cd63_rat cd63 antigen os=rattus norvegicus gn=cd63 pe=1 sv=2	C:integral to membrane	IPR000301 (PRINTS); IPR000301 (PIRSF); IPR018499 (PFAM); PTHR19282:SF13 (PANTHER); PTHR19282 (PANTHER); NON_CYTOPLASMIC_DOMAIN (PHOBIUS); CYTOPLASMIC_DOMAIN (PHOBIUS); TRANSMEMBRANE (PHOBIUS); TRANSMEMBRANE (PHOBIUS); NON_CYTOPLASMIC_DOMAIN (PHOBIUS); CYTOPLASMIC_DOMAIN (PHOBIUS); TRANSMEMBRANE (PHOBIUS); CYTOPLASMIC_DOMAIN (PHOBIUS); TRANSMEMBRANE (PHOBIUS); IPR008952 (SUPERFAMILY); TMhelix (TMH…
	48hr gut control vs 48hr carcase control	GPAI006238-RA	-3.38423	1.04329e-14	7.69951e-12	86.112	29.5366	-56.5754	5.93527e-22	cd63_human cd63 antigen os=homo sapiens gn=cd63 pe=1 sv=2	C:integral to membrane	IPR000301 (PRINTS); IPR000301 (PIRSF); IPR018499 (PFAM); PTHR19282:SF13 (PANTHER); PTHR19282 (PANTHER); CYTOPLASMIC_DOMAIN (PHOBIUS); TRANSMEMBRANE (PHOBIUS); SIGNAL_PEPTIDE_H_REGION (PHOBIUS); NON_CYTOPLASMIC_DOMAIN (PHOBIUS); CYTOPLASMIC_DOMAIN (PHOBIUS); SIGNAL_PEPTIDE_N_REGION (PHOBIUS); TRANSMEMBRANE (PHOBIUS); NON_CYTOPLASMIC_DOMAIN (PHOBIUS); TRANSMEMBRANE (PHOBIUS); SIGNAL_PEPTIDE_C_REGIO…
	48hr gut control vs 48hr carcase control	GPAI006262-RA	-2.46812	0.016616	1	18.9142	8.89565	-10.0185	1.25283e-38	f214a_danre protein fam214a os=danio rerio gn=fam214a pe=2 sv=2	-	PF13889 (PFAM); IPR025261 (PFAM); PTHR13199:SF11 (PANTHER); PTHR13199 (PANTHER)
	48hr gut control vs 48hr carcase control	GPAI006271-RA	3.52673	0	0	45.5075	186.3	140.792	1.04119e-69	cyb5_musdo cytochrome b5 os=musca domestica gn=cyt-b5 pe=1 sv=1	F:heme binding	IPR001199 (PRINTS); IPR001199 (G3DSA:3.10.120.GENE3D); IPR001199 (PFAM); PTHR19359 (PANTHER); IPR018506 (PROSITE_PATTERNS); TRANSMEMBRANE (PHOBIUS); CYTOPLASMIC_DOMAIN (PHOBIUS); NON_CYTOPLASMIC_DOMAIN (PHOBIUS); IPR001199 (PROSITE_PROFILES); IPR001199 (SUPERFAMILY); TMhelix (TMHMM)
	48hr gut control vs 48hr carcase control	GPAI006276-RA	-4.92817	0	0	80.7372	19.0171	-61.7201	5.01627e-18	ykj2_caeel gilt-like protein os=caenorhabditis elegans gn= pe=3 sv=1	-	IPR004911 (PFAM); IPR012336 (G3DSA:3.40.30.GENE3D); PTHR13234:SF12 (PANTHER); IPR004911 (PANTHER); SIGNAL_PEPTIDE_N_REGION (PHOBIUS); SIGNAL_PEPTIDE_C_REGION (PHOBIUS); TRANSMEMBRANE (PHOBIUS); NON_CYTOPLASMIC_DOMAIN (PHOBIUS); SIGNAL_PEPTIDE (PHOBIUS); SIGNAL_PEPTIDE_H_REGION (PHOBIUS); CYTOPLASMIC_DOMAIN (PHOBIUS); SignalP-noTM (SIGNALP_EUK); TMhelix (TMHMM); TMhelix (TMHMM)
	48hr gut control vs 48hr carcase control	GPAI006315-RA	2.04121	9.41616e-07	0.00124858	41.1707	97.5514	56.3807	8.84054	dar4_arath protein da1-related 4 os=arabidopsis thaliana gn=dar4 pe=2 sv=2	-	no IPS match
	48hr gut control vs 48hr carcase control	GPAI006343-RA	-2.00502	0.196882	1	13.22	7.65364	-5.56632	2.37415e-158	nt5d3_xenla 5 -nucleotidase domain-containing protein 3 os=xenopus laevis gn=nt5dc3 pe=2 sv=1	-	IPR008380 (TIGRFAM); IPR008380 (PFAM); IPR023214 (G3DSA:3.40.50.GENE3D); PTHR12103:SF12 (PANTHER); IPR008380 (PANTHER); IPR023214 (SUPERFAMILY)
	48hr gut control vs 48hr carcase control	GPAI006348-RA	2845.34	0	0	12.0137	39679.7	39667.7	2.20034e-173	gpl_gloau lectizyme os=glossina austeni gn=gpl pe=2 sv=1	F:serine-type endopeptidase activity; P:proteolysis	IPR001314 (PRINTS); IPR001254 (SMART); G3DSA:2.40.10.10 (GENE3D); G3DSA:2.40.10.10 (GENE3D); IPR001254 (PFAM); PTHR24276 (PANTHER); IPR018114 (PROSITE_PATTERNS); IPR018114 (PROSITE_PATTERNS); TRANSMEMBRANE (PHOBIUS); TRANSMEMBRANE (PHOBIUS); CYTOPLASMIC_DOMAIN (PHOBIUS); CYTOPLASMIC_DOMAIN (PHOBIUS); NON_CYTOPLASMIC_DOMAIN (PHOBIUS); IPR001254 (PROSITE_PROFILES); IPR009003 (SUPERFAMILY)
	48hr gut control vs 48hr carcase control	GPAI006396-RA	-5.25181	1.04329e-14	7.69951e-12	60.139	13.2924	-46.8466	1.78651e-29	rergl_danre ras-related and estrogen-regulated growth inhibitor-like protein os=danio rerio gn=rergl pe=2 sv=1	P:small GTPase mediated signal transduction; F:GTP binding; P:protein transport; C:membrane; P:GTP catabolic process	IPR001806 (PRINTS); IPR003579 (SMART); IPR020849 (SMART); IPR027417 (G3DSA:3.40.50.GENE3D); IPR001806 (PFAM); PTHR24070:SF196 (PANTHER); IPR020849 (PANTHER); PS51419 (PROSITE_PROFILES); IPR027417 (SUPERFAMILY)
	48hr gut control vs 48hr carcase control	GPAI006406-RA	-2.52429	0.000121886	0.212082	37.3987	17.1978	-20.2009	8.08218e-119	ubcd2_drome ubiquitin-conjugating enzyme e2-24 kda os=drosophila melanogaster gn= 2 pe=2 sv=1	F:acid-amino acid ligase activity	SM00212 (SMART); IPR000608 (PFAM); IPR016135 (G3DSA:3.10.110.GENE3D); PTHR24068 (PANTHER); PTHR24068:SF41 (PANTHER); IPR023313 (PROSITE_PATTERNS); IPR000608 (PROSITE_PROFILES); SignalP-TM (SIGNALP_GRAM_POSITIVE); IPR016135 (SUPERFAMILY)
	48hr gut control vs 48hr carcase control	GPAI006466-RA	3.31835	2.30156e-09	2.39132e-06	16.6535	64.1481	47.4947	0	l2gl_drops protein lethal giant larvae os=drosophila pseudoobscura pseudoobscura gn=l gl pe=1 sv=3	F:protein binding	IPR000664 (PRINTS); IPR015943 (G3DSA:2.130.10.GENE3D); IPR013577 (PFAM); PTHR10241 (PANTHER); PTHR10241:SF28 (PANTHER); IPR017986 (SUPERFAMILY); IPR017986 (SUPERFAMILY)
	48hr gut control vs 48hr carcase control	GPAI006494-RA	2.25791	1.74579e-06	0.00238474	28.9374	75.8445	46.9071	2.3204e-143	rab6_drome ras-related protein rab6 os=drosophila melanogaster gn=rab6 pe=1 sv=1	F:GTP binding; P:small GTPase mediated signal transduction; P:protein transport	IPR001806 (PRINTS); IPR003579 (SMART); IPR027417 (G3DSA:3.40.50.GENE3D); IPR005225 (TIGRFAM); IPR001806 (PFAM); PTHR24073:SF421 (PANTHER); PTHR24073 (PANTHER); PS51419 (PROSITE_PROFILES); IPR027417 (SUPERFAMILY)
	48hr gut control vs 48hr carcase control	GPAI006538-RA	4.53077	7.02189e-15	5.13301e-12	14.7637	77.6469	62.8832	3.69118e-178	pdia6_ponab protein disulfide-isomerase a6 os=pongo abelii gn=pdia6 pe=2 sv=1	P:cell redox homeostasis; F:isomerase activity	PR00421 (PRINTS); IPR013766 (PFAM); IPR012336 (G3DSA:3.40.30.GENE3D); IPR005788 (TIGRFAM); PTHR18929:SF38 (PANTHER); PTHR18929 (PANTHER); IPR017937 (PROSITE_PATTERNS); IPR017937 (PROSITE_PATTERNS); SIGNAL_PEPTIDE_C_REGION (PHOBIUS); SIGNAL_PEPTIDE (PHOBIUS); NON_CYTOPLASMIC_DOMAIN (PHOBIUS); SIGNAL_PEPTIDE_H_REGION (PHOBIUS); SIGNAL_PEPTIDE_N_REGION (PHOBIUS); IPR012336 (PROSITE_PROFILES); IPR012…
	48hr gut control vs 48hr carcase control	GPAI006594-RA	2.54106	2.07198e-12	1.69902e-09	41.4269	122.195	80.7681	1.53968e-138	rho1_drome ras-like gtp-binding protein rho1 os=drosophila melanogaster gn=rho1 pe=1 sv=1	F:GTP binding; P:small GTPase mediated signal transduction; C:membrane; P:GTP catabolic process; P:protein transport; C:intracellular	IPR001806 (PRINTS); IPR020849 (SMART); IPR003579 (SMART); IPR003578 (SMART); IPR005225 (TIGRFAM); IPR027417 (G3DSA:3.40.50.GENE3D); IPR001806 (PFAM); PTHR24072:SF100 (PANTHER); PTHR24072 (PANTHER); IPR003578 (PROSITE_PROFILES); IPR027417 (SUPERFAMILY)
	48hr gut control vs 48hr carcase control	GPAI006608-RA	2.28322	0.0491691	1	7.25656	19.2325	11.9759	2.38446e-81	akcl2_pig -anhydro-d-fructose reductase os=sus scrofa gn=akr1e2 pe=1 sv=2	F:oxidoreductase activity; P:oxidation-reduction process	IPR020471 (PRINTS); IPR020471 (PIRSF); IPR023210 (G3DSA:3.20.20.GENE3D); IPR023210 (PFAM); IPR001395 (PANTHER); PTHR11732:SF161 (PANTHER); IPR018170 (PROSITE_PATTERNS); IPR018170 (PROSITE_PATTERNS); IPR023210 (SUPERFAMILY)
	48hr gut control vs 48hr carcase control	GPAI006619-RA	-3.45138	0	0	120.511	40.5312	-79.9795	0	sdhb_drome succinate dehydrogenase	F:oxidoreductase activity; P:tricarboxylic acid cycle; F:electron carrier activity; F:2 iron, 2 sulfur cluster binding	G3DSA:1.10.1060.10 (GENE3D); PF13534 (PFAM); IPR004489 (TIGRFAM); IPR025192 (PFAM); IPR012675 (G3DSA:3.10.20.GENE3D); PTHR11921:SF8 (PANTHER); PTHR11921 (PANTHER); IPR017900 (PROSITE_PATTERNS); IPR006058 (PROSITE_PATTERNS); IPR017896 (PROSITE_PROFILES); IPR001041 (PROSITE_PROFILES); SignalP-TM (SIGNALP_GRAM_POSITIVE); IPR001041 (SUPERFAMILY); IPR009051 (SUPERFAMILY)
	48hr gut control vs 48hr carcase control	GPAI006647-RA	3.19166	3.49548e-09	3.68773e-06	17.721	65.6539	47.9329	0	aldh2_mesau aldehyde mitochondrial os=mesocricetus auratus gn=aldh2 pe=1 sv=1	P:oxidation-reduction process; F:oxidoreductase activity, acting on the aldehyde or oxo group of donors, NAD or NADP as acceptor	IPR015590 (PFAM); IPR016163 (G3DSA:3.40.309.GENE3D); IPR016162 (G3DSA:3.40.605.GENE3D); PTHR11699:SF151 (PANTHER); PTHR11699 (PANTHER); IPR029510 (PROSITE_PATTERNS); IPR016160 (PROSITE_PATTERNS); IPR016161 (SUPERFAMILY)
	48hr gut control vs 48hr carcase control	GPAI006702-RA	3.50163	1.13727e-07	0.000135904	12.0958	49.1658	37.07	2.35286e-54	rl27_danre 60s ribosomal protein l27 os=danio rerio gn=rpl27 pe=2 sv=3	F:structural constituent of ribosome; C:ribosome; P:translation	IPR001141 (PFAM); IPR014722 (G3DSA:2.30.30.GENE3D); IPR005824 (PFAM); PTHR10497:SF0 (PANTHER); IPR001141 (PANTHER); IPR018262 (PROSITE_PATTERNS); IPR008991 (SUPERFAMILY)
	48hr gut control vs 48hr carcase control	GPAI006710-RA	2.15388	0.0361267	1	9.37089	23.4293	14.0584	2.92989e-160	psa2_drome proteasome subunit alpha type-2 os=drosophila melanogaster gn=prosalpha2 pe=1 sv=1	P:ubiquitin-dependent protein catabolic process; C:proteasome core complex, alpha-subunit complex; F:threonine-type endopeptidase activity	IPR000426 (SMART); IPR000426 (PFAM); IPR001353 (PFAM); IPR029055 (G3DSA:3.60.20.GENE3D); PTHR11599 (PANTHER); PTHR11599:SF16 (PANTHER); IPR000426 (PROSITE_PATTERNS); IPR023332 (PROSITE_PROFILES); IPR029055 (SUPERFAMILY)
	48hr gut control vs 48hr carcase control	GPAI006711-RA	-3.05982	0.00287027	1	19.2094	7.28743	-11.922	7.33983e-41	jana_drops sex-regulated protein janus-a os=drosophila pseudoobscura pseudoobscura gn=jana pe=3 sv=2	-	IPR007702 (PFAM); PTHR12258 (PANTHER); SSF143724 (SUPERFAMILY)
	48hr gut control vs 48hr carcase control	GPAI006741-RA	-3.68076	4.40208e-07	0.000559944	37.0391	11.681	-25.3581	0	glucl_drome glutamate-gated chloride channel os=drosophila melanogaster gn= lalpha pe=1 sv=2	C:integral to membrane; P:ion transport; F:extracellular ligand-gated ion channel activity	Coil (COILS); IPR006201 (PRINTS); IPR006028 (PRINTS); IPR006201 (TIGRFAM); IPR006202 (PFAM); G3DSA:1.20.58.390 (GENE3D); IPR006029 (PFAM); IPR006202 (G3DSA:2.70.170.GENE3D); IPR015680 (PTHR18945:PANTHER); IPR006201 (PANTHER); IPR018000 (PROSITE_PATTERNS); CYTOPLASMIC_DOMAIN (PHOBIUS); NON_CYTOPLASMIC_DOMAIN (PHOBIUS); TRANSMEMBRANE (PHOBIUS); TRANSMEMBRANE (PHOBIUS); CYTOPLASMIC_DOMAIN (PHOBIUS);…
	48hr gut control vs 48hr carcase control	GPAI006772-RA	-2.76371	0.033459	1	13.5031	5.67149	-7.83158	2.41498	sya_psea6 alanine--trna ligase os=pseudoalteromonas atlantica (strain t6c atcc baa-1087) gn=alas pe=3 sv=1	-	no IPS match
	48hr gut control vs 48hr carcase control	GPAI006778-RA	3.50846	1.37614e-14	1.0266e-11	23.7673	96.7948	73.0276	9.4795e-29	renr_bovin renin receptor os=bos taurus gn=atp6ap2 pe=1 sv=2	F:receptor activity; C:integral to membrane	IPR012493 (PFAM); IPR012493 (PANTHER); TRANSMEMBRANE (PHOBIUS); SIGNAL_PEPTIDE (PHOBIUS); SIGNAL_PEPTIDE_H_REGION (PHOBIUS); SIGNAL_PEPTIDE_C_REGION (PHOBIUS); NON_CYTOPLASMIC_DOMAIN (PHOBIUS); CYTOPLASMIC_DOMAIN (PHOBIUS); SIGNAL_PEPTIDE_N_REGION (PHOBIUS); SignalP-noTM (SIGNALP_EUK); TMhelix (TMHMM)
	48hr gut control vs 48hr carcase control	GPAI006780-RA	5.67107	0	0	14.8624	97.8386	82.9762	0	s39ad_drome zinc transporter zip13 homolog os=drosophila melanogaster gn=zip99c pe=2 sv=1	P:metal ion transport; P:transmembrane transport; F:metal ion transmembrane transporter activity; C:membrane	IPR003689 (PFAM); PTHR16950 (PANTHER); TRANSMEMBRANE (PHOBIUS); NON_CYTOPLASMIC_DOMAIN (PHOBIUS); NON_CYTOPLASMIC_DOMAIN (PHOBIUS); TRANSMEMBRANE (PHOBIUS); TRANSMEMBRANE (PHOBIUS); NON_CYTOPLASMIC_DOMAIN (PHOBIUS); CYTOPLASMIC_DOMAIN (PHOBIUS); CYTOPLASMIC_DOMAIN (PHOBIUS); NON_CYTOPLASMIC_DOMAIN (PHOBIUS); TRANSMEMBRANE (PHOBIUS); TRANSMEMBRANE (PHOBIUS); TRANSMEMBRANE (PHOBIUS); CYTOPLASMIC_DO…
	48hr gut control vs 48hr carcase control	GPAI006807-RA	2.19835	4.78463e-06	0.0068803	29.0378	74.0998	45.062	4.4605e-48	mpc1_drome mitochondrial pyruvate carrier 1 os=drosophila melanogaster gn=mpc1 pe=3 sv=1	C:mitochondrial inner membrane; P:mitochondrial pyruvate transport	IPR005336 (PFAM); PTHR14154:SF3 (PANTHER); PTHR14154 (PANTHER); NON_CYTOPLASMIC_DOMAIN (PHOBIUS); TRANSMEMBRANE (PHOBIUS); TRANSMEMBRANE (PHOBIUS); CYTOPLASMIC_DOMAIN (PHOBIUS); CYTOPLASMIC_DOMAIN (PHOBIUS)
	48hr gut control vs 48hr carcase control	GPAI006808-RA	-4.89258	0	0	221.216	52.4851	-168.731	5.09021e-171	hnrpq_mouse heterogeneous nuclear ribonucleoprotein q os=mus musculus gn=syncrip pe=1 sv=2	F:nucleic acid binding; F:nucleotide binding	IPR000504 (SMART); IPR012677 (G3DSA:3.30.70.GENE3D); IPR012677 (G3DSA:3.30.70.GENE3D); IPR006535 (TIGRFAM); IPR000504 (PFAM); PTHR24012 (PANTHER); PTHR24012:SF323 (PANTHER); IPR000504 (PROSITE_PROFILES); IPR000504 (PROSITE_PROFILES); IPR000504 (PROSITE_PROFILES); SSF54928 (SUPERFAMILY); SSF54928 (SUPERFAMILY)
	48hr gut control vs 48hr carcase control	GPAI006838-RA	-312.226	0	0	2620.91	9.74407	-2611.17	4.90528e-10	cuo6_blacr cuticle protein 6 os=blaberus craniifer pe=1 sv=1	F:structural constituent of cuticle	IPR000618 (PFAM); PTHR12236:SF4 (PANTHER); PTHR12236 (PANTHER); SIGNAL_PEPTIDE_N_REGION (PHOBIUS); CYTOPLASMIC_DOMAIN (PHOBIUS); TRANSMEMBRANE (PHOBIUS); SIGNAL_PEPTIDE (PHOBIUS); SIGNAL_PEPTIDE_C_REGION (PHOBIUS); SIGNAL_PEPTIDE_H_REGION (PHOBIUS); NON_CYTOPLASMIC_DOMAIN (PHOBIUS); IPR000618 (PROSITE_PROFILES); SignalP-noTM (SIGNALP_EUK); SignalP-TM (SIGNALP_GRAM_POSITIVE)
	48hr gut control vs 48hr carcase control	GPAI006875-RA	-2.02795	0.0164297	1	27.7398	15.8782	-11.8616	2.56632e-98	ak17a_human a-kinase anchor protein 17a os=homo sapiens gn=akap17a pe=1 sv=2	-	Coil (COILS); Coil (COILS); PTHR12484:SF3 (PANTHER); PTHR12484 (PANTHER)
	48hr gut control vs 48hr carcase control	GPAI006888-RA	-3.74841	1.19789e-10	1.10924e-07	55.8729	17.3026	-38.5704	1.45748e-165	nepl2_caeel neprilysin-2 os=caenorhabditis elegans gn=nep-2 pe=1 sv=2	P:proteolysis; F:metalloendopeptidase activity	IPR018497 (PRINTS); IPR008753 (PFAM); IPR018497 (PFAM); IPR024079 (G3DSA:3.40.390.GENE3D); PTHR11733:SF113 (PANTHER); IPR000718 (PANTHER); SSF55486 (SUPERFAMILY)
	48hr gut control vs 48hr carcase control	GPAI006945-RA	17.9318	0	0	21.0241	437.621	416.597	0	nkcl_manse bumetanide-sensitive sodium- -chloride cotransporter os=manduca sexta pe=2 sv=1	P:ion transport; C:integral to membrane; F:cation:chloride symporter activity; P:transmembrane transport	IPR002443 (PRINTS); IPR004842 (TIGRFAM); IPR004841 (PFAM); PTHR11827:SF48 (PANTHER); PTHR11827 (PANTHER); TRANSMEMBRANE (PHOBIUS); TRANSMEMBRANE (PHOBIUS); CYTOPLASMIC_DOMAIN (PHOBIUS); TRANSMEMBRANE (PHOBIUS); CYTOPLASMIC_DOMAIN (PHOBIUS); NON_CYTOPLASMIC_DOMAIN (PHOBIUS); CYTOPLASMIC_DOMAIN (PHOBIUS); NON_CYTOPLASMIC_DOMAIN (PHOBIUS); TRANSMEMBRANE (PHOBIUS); NON_CYTOPLASMIC_DOMAIN (PHOBIUS); T…
	48hr gut control vs 48hr carcase control	GPAI007033-RA	-2.98927	0	0	220.265	85.5336	-134.731	0	sahh_drome adenosylhomocysteinase os=drosophila melanogaster gn=ahcy13 pe=2 sv=2	P:one-carbon metabolic process; F:adenosylhomocysteinase activity	IPR000043 (PIRSF); IPR000043 (SMART); IPR015878 (SMART); IPR000043 (PFAM); IPR015878 (PFAM); G3DSA:3.40.50.1480 (GENE3D); IPR000043 (TIGRFAM); IPR016040 (G3DSA:3.40.50.GENE3D); G3DSA:3.40.50.1480 (GENE3D); IPR000043 (PANTHER); IPR020082 (PROSITE_PATTERNS); IPR020082 (PROSITE_PATTERNS); IPR000043 (HAMAP); SSF51735 (SUPERFAMILY); SSF52283 (SUPERFAMILY)
	48hr gut control vs 48hr carcase control	GPAI007064-RA	10.1177	0	0	18.4152	216.28	197.865	0	dpyd_rat dihydropyrimidine dehydrogenase	F:dihydroorotate dehydrogenase activity; P:UMP biosynthetic process; P:oxidation-reduction process; C:cytoplasm; P:'de novo' pyrimidine nucleobase biosynthetic process; F:iron-sulfur cluster binding	PR00419 (PRINTS); IPR013785 (G3DSA:3.20.20.GENE3D); PF13450 (PFAM); G3DSA:1.10.1060.10 (GENE3D); IPR012135 (PFAM); G3DSA:3.30.70.20 (GENE3D); G3DSA:3.50.50.60 (GENE3D); G3DSA:3.50.50.60 (GENE3D); IPR005720 (TIGRFAM); IPR028261 (PFAM); PF14697 (PFAM); PTHR11938 (PANTHER); PTHR11938:SF5 (PANTHER); IPR001295 (PROSITE_PATTERNS); IPR017900 (PROSITE_PATTERNS); IPR017896 (PROSITE_PROFILES); IPR017896 (P…
	48hr gut control vs 48hr carcase control	GPAI007259-RA	4.49273	6.53878e-11	5.93067e-08	10.9511	57.1114	46.1603	0	sptc2_mouse serine palmitoyltransferase 2 os=mus musculus gn=sptlc2 pe=2 sv=2	F:pyridoxal phosphate binding; P:biosynthetic process; F:transferase activity	IPR015421 (G3DSA:3.40.640.GENE3D); IPR015422 (G3DSA:3.90.1150.GENE3D); IPR004839 (PFAM); PTHR13693 (PANTHER); PTHR13693:SF3 (PANTHER); IPR001917 (PROSITE_PATTERNS); CYTOPLASMIC_DOMAIN (PHOBIUS); TRANSMEMBRANE (PHOBIUS); NON_CYTOPLASMIC_DOMAIN (PHOBIUS); IPR015424 (SUPERFAMILY)
	48hr gut control vs 48hr carcase control	GPAI007290-RA	-5.67532	0	0	151.923	31.0736	-120.85	0	pur1_drome amidophosphoribosyltransferase os=drosophila melanogaster gn=prat pe=1 sv=2	F:amidophosphoribosyltransferase activity; P:purine nucleobase biosynthetic process; P:nucleoside metabolic process	IPR005854 (PIRSF); IPR000836 (PFAM); PF13522 (PFAM); IPR005854 (TIGRFAM); IPR029055 (G3DSA:3.60.20.GENE3D); IPR029057 (G3DSA:3.40.50.GENE3D); IPR000583 (PFAM); PTHR11907 (PANTHER); PTHR11907:SF3 (PANTHER); IPR017932 (PROSITE_PROFILES); IPR029055 (SUPERFAMILY); IPR029057 (SUPERFAMILY)
	48hr gut control vs 48hr carcase control	GPAI007330-RA	2.50935	2.09336e-07	0.000257274	24.9537	72.6864	47.7327	0	sec63_mouse translocation protein sec63 homolog os=mus musculus gn=sec63 pe=2 sv=4	F:protein binding; F:protein transporter activity; P:posttranslational protein targeting to membrane, translocation	IPR001623 (PRINTS); IPR004179 (SMART); IPR001623 (SMART); IPR004179 (SMART); IPR001623 (G3DSA:1.10.287.GENE3D); G3DSA:1.10.3380.10 (GENE3D); G3DSA:1.10.150.20 (GENE3D); IPR000008 (G3DSA:2.60.40.GENE3D); IPR001623 (PFAM); IPR004179 (PFAM); IPR027137 (PANTHER); PTHR24075:SF0 (PANTHER); IPR018253 (PROSITE_PATTERNS); TRANSMEMBRANE (PHOBIUS); CYTOPLASMIC_DOMAIN (PHOBIUS); NON_CYTOPLASMIC_DOMAIN (PHOBI…
	48hr gut control vs 48hr carcase control	GPAI007332-RA	2.11942	0.00316847	1	16.0788	39.5573	23.4785	3.86783e-87	ist1_human ist1 homolog os=homo sapiens gn=ist1 pe=1 sv=1	-	Coil (COILS); IPR005061 (PFAM); PTHR12161 (PANTHER); PTHR12161:SF5 (PANTHER)
	48hr gut control vs 48hr carcase control	GPAI007450-RA	2.15294	0.0025201	1	15.884	39.6962	23.8122	0	ufsp2_drome probable ufm1-specific protease 2 os=drosophila melanogaster gn=ufsp2 pe=2 sv=1	-	IPR012462 (PFAM); PTHR13226 (PANTHER); PTHR13226:SF9 (PANTHER); SSF54001 (SUPERFAMILY)
	48hr gut control vs 48hr carcase control	GPAI007471-RA	-5.2841	7.50744e-11	6.83177e-08	43.7551	9.61201	-34.1431		---NA---	-	TRANSMEMBRANE (PHOBIUS); CYTOPLASMIC_DOMAIN (PHOBIUS); NON_CYTOPLASMIC_DOMAIN (PHOBIUS); TMhelix (TMHMM)
	48hr gut control vs 48hr carcase control	GPAI007513-RA	-2.06227	0.0205468	1	25.4377	14.3182	-11.1195	5.23826	sys_coppd serine--trna ligase os=coprothermobacter proteolyticus (strain atcc 35245 dsm 5265 bt) gn=sers pe=3 sv=1	-	Coil (COILS)
	48hr gut control vs 48hr carcase control	GPAI007560-RA	5.2127	2.71947e-14	2.0532e-11	11.1929	67.7273	56.5343	1.14683e-15	tmed6_human transmembrane emp24 domain-containing protein 6 os=homo sapiens gn=tmed6 pe=2 sv=2	C:integral to membrane; P:transport	Coil (COILS); IPR009038 (PFAM); PTHR22811:SF45 (PANTHER); IPR015720 (PANTHER); SIGNAL_PEPTIDE_C_REGION (PHOBIUS); TRANSMEMBRANE (PHOBIUS); NON_CYTOPLASMIC_DOMAIN (PHOBIUS); SIGNAL_PEPTIDE_H_REGION (PHOBIUS); SIGNAL_PEPTIDE_N_REGION (PHOBIUS); CYTOPLASMIC_DOMAIN (PHOBIUS); SIGNAL_PEPTIDE (PHOBIUS); IPR009038 (PROSITE_PROFILES); SignalP-noTM (SIGNALP_EUK); IPR009038 (SUPERFAMILY); TMhelix (TMHMM); …
	48hr gut control vs 48hr carcase control	GPAI007592-RA	-3.93663	0.000475585	0.920684	18.8832	5.56811	-13.3151	1.24479e-70	prdm1_human pr domain zinc finger protein 1 os=homo sapiens gn=prdm1 pe=1 sv=2	F:protein binding; F:nucleic acid binding; F:metal ion binding	IPR001214 (SMART); IPR015880 (SMART); IPR013087 (G3DSA:3.30.160.GENE3D); IPR013087 (G3DSA:3.30.160.GENE3D); PF13465 (PFAM); G3DSA:2.170.270.10 (GENE3D); IPR007087 (PFAM); IPR013087 (G3DSA:3.30.160.GENE3D); PTHR11389 (PANTHER); PTHR11389:SF339 (PANTHER); IPR007087 (PROSITE_PATTERNS); IPR007087 (PROSITE_PATTERNS); IPR007087 (PROSITE_PATTERNS); IPR007087 (PROSITE_PATTERNS); IPR007087 (PROSITE_PROFIL…
	48hr gut control vs 48hr carcase control	GPAI007602-RA	-3.89746	3.55964e-15	2.5665e-12	79.0242	23.5361	-55.4881	0	ubpe_drome ubiquitin carboxyl-terminal hydrolase 64e os=drosophila melanogaster gn=ubp64e pe=1 sv=2	; P:ubiquitin-dependent protein catabolic process	G3DSA:2.20.210.10 (GENE3D); IPR001394 (PFAM); PTHR24006 (PANTHER); PTHR24006:SF98 (PANTHER); IPR018200 (PROSITE_PATTERNS); IPR018200 (PROSITE_PATTERNS); IPR028889 (PROSITE_PROFILES); SSF54001 (SUPERFAMILY)
	48hr gut control vs 48hr carcase control	GPAI007605-RA	-3.86662	0.000118298	0.205128	22.4396	6.7366	-15.703	2.41274e-130	spy_drome protein sprouty os=drosophila melanogaster gn=sty pe=1 sv=2	C:membrane; P:regulation of signal transduction; P:multicellular organismal development	IPR007875 (PFAM); PTHR12365 (PANTHER); PTHR12365:SF7 (PANTHER); CYTOPLASMIC_DOMAIN (PHOBIUS); NON_CYTOPLASMIC_DOMAIN (PHOBIUS); TRANSMEMBRANE (PHOBIUS); IPR007875 (PROSITE_PROFILES)
	48hr gut control vs 48hr carcase control	GPAI007756-RA	2.73569	2.50957e-10	2.38911e-07	28.4768	90.4302	61.9534	1.50994e-84	entp5_ailme ectonucleoside triphosphate diphosphohydrolase 5 os=ailuropoda melanoleuca gn=entpd5 pe=3 sv=1	F:hydrolase activity	IPR000407 (PFAM); IPR000407 (PANTHER); PTHR11782:SF30 (PANTHER); CYTOPLASMIC_DOMAIN (PHOBIUS); NON_CYTOPLASMIC_DOMAIN (PHOBIUS); TRANSMEMBRANE (PHOBIUS); TMhelix (TMHMM)
	48hr gut control vs 48hr carcase control	GPAI007772-RA	-2.54728	0.000107405	0.184845	37.3575	17.0239	-20.3336	0	pur2_drome trifunctional purine biosynthetic protein adenosine-3 os=drosophila melanogaster gn=ade3 pe=1 sv=2	P:'de novo' IMP biosynthetic process; F:phosphoribosylglycinamide formyltransferase activity; P:purine nucleobase biosynthetic process; F:phosphoribosylamine-glycine ligase activity; F:ATP binding; C:cytoplasm; F:phosphoribosylformylglycinamidine cyclo-ligase activity; F:methyltransferase activity; F:metal ion binding	IPR004607 (TIGRFAM); IPR002376 (PFAM); IPR002376 (G3DSA:3.40.50.GENE3D); IPR020562 (PFAM); IPR020561 (PFAM); IPR010918 (G3DSA:3.90.650.GENE3D); IPR016188 (G3DSA:3.30.1330.GENE3D); IPR013815 (G3DSA:3.30.1490.GENE3D); IPR004733 (TIGRFAM); IPR010918 (PFAM); IPR000728 (PFAM); IPR016185 (G3DSA:3.40.50.GENE3D); IPR013816 (G3DSA:3.30.470.GENE3D); IPR020560 (PFAM); IPR000115 (TIGRFAM); IPR020560 (G3DSA:3…
	48hr gut control vs 48hr carcase control	GPAI007780-RA	-5.80641	1.99019e-08	2.23698e-05	31.7525	6.34785	-25.4046	1.33703	fpg_prom4 formamidopyrimidine-dna glycosylase os=prochlorococcus marinus (strain mit 9211) gn=mutm pe=3 sv=1	-	PTHR11254 (PANTHER); PTHR11254:SF303 (PANTHER); NON_CYTOPLASMIC_DOMAIN (PHOBIUS); CYTOPLASMIC_DOMAIN (PHOBIUS); TRANSMEMBRANE (PHOBIUS); TMhelix (TMHMM)
	48hr gut control vs 48hr carcase control	GPAI007793-RA	2.53722	0	0	173.124	509.884	336.76	9.14706e-160	rl7a_drome 60s ribosomal protein l7a os=drosophila melanogaster gn= 7a pe=1 sv=2	C:ribonucleoprotein complex; P:ribosome biogenesis	IPR018492 (PRINTS); IPR001921 (PRINTS); IPR029064 (G3DSA:3.30.1330.GENE3D); IPR004038 (PFAM); IPR001921 (PTHR23105:PANTHER); PTHR23105 (PANTHER); IPR004037 (PROSITE_PATTERNS); SignalP-TM (SIGNALP_GRAM_POSITIVE); IPR029064 (SUPERFAMILY)
	48hr gut control vs 48hr carcase control	GPAI007810-RA	6.61154	2.0532e-14	1.5399e-11	7.81593	59.9846	52.1687	2.70923e-63	lip3_drome lipase 3 os=drosophila melanogaster gn=lip3 pe=2 sv=1	P:lipid metabolic process	IPR029058 (G3DSA:3.40.50.GENE3D); IPR006693 (PFAM); IPR000073 (PFAM); PTHR11005:SF6 (PANTHER); PTHR11005 (PANTHER); IPR029058 (SUPERFAMILY)
	48hr gut control vs 48hr carcase control	GPAI007877-RA	-7.16018	3.36046e-12	2.80262e-09	42.03	6.81385	-35.2162	0	mfrn_drome mitoferrin os=drosophila melanogaster gn=mfrn pe=2 sv=1	-	IPR018108 (PFAM); IPR023395 (G3DSA:1.50.40.GENE3D); PTHR24089 (PANTHER); PTHR24089:SF51 (PANTHER); IPR018108 (PROSITE_PROFILES); IPR018108 (PROSITE_PROFILES); IPR018108 (PROSITE_PROFILES); IPR023395 (SUPERFAMILY); TMhelix (TMHMM)
	48hr gut control vs 48hr carcase control	GPAI007907-RA	-2.6317	0.0184614	1	16.7119	7.37135	-9.3406	5.3524e-24	rm01_mouse 39s ribosomal protein mitochondrial os=mus musculus gn=mrpl1 pe=1 sv=2	C:mitochondrion; C:large ribosomal subunit; F:structural constituent of ribosome; P:translation; F:RNA binding	IPR016095 (G3DSA:3.40.50.GENE3D); IPR028364 (PFAM); IPR005879 (TIGRFAM); IPR016094 (G3DSA:3.30.190.GENE3D); IPR023674 (SUPERFAMILY)
	48hr gut control vs 48hr carcase control	GPAI007968-RA	-3.20697	0.000213731	0.387922	25.4712	9.21957	-16.2516	1.33471e-37	hem4_mouse uroporphyrinogen-iii synthase os=mus musculus gn=uros pe=2 sv=1	P:tetrapyrrole biosynthetic process; F:uroporphyrinogen-III synthase activity	IPR003754 (PFAM); G3DSA:3.40.50.10090 (GENE3D); PTHR12390 (PANTHER); IPR003754 (SUPERFAMILY)
	48hr gut control vs 48hr carcase control	GPAI008007-RA	-2.96018	0.000366825	0.695375	26.373	10.3419	-16.0311	0	tlk2_mouse serine threonine-protein kinase tousled-like 2 os=mus musculus gn=tlk2 pe=1 sv=2	F:ATP binding; P:protein phosphorylation; F:protein serine/threonine kinase activity	Coil (COILS); Coil (COILS); IPR002290 (SMART); G3DSA:3.30.200.20 (GENE3D); IPR000719 (PFAM); G3DSA:1.10.510.10 (GENE3D); PTHR22974 (PANTHER); PTHR22974:SF23 (PANTHER); IPR017441 (PROSITE_PATTERNS); IPR008271 (PROSITE_PATTERNS); IPR000719 (PROSITE_PROFILES); IPR011009 (SUPERFAMILY)
	48hr gut control vs 48hr carcase control	GPAI008037-RA	-2.43404	5.05302e-05	0.0825157	43.3459	20.6717	-22.6742	0	kc1g3_ponab casein kinase i isoform gamma-3 os=pongo abelii gn=csnk1g3 pe=2 sv=1	F:ATP binding; P:protein phosphorylation; F:protein serine/threonine kinase activity	IPR002290 (SMART); G3DSA:3.30.200.20 (GENE3D); IPR000719 (PFAM); G3DSA:1.10.510.10 (GENE3D); G3DSA:3.30.200.20 (GENE3D); PTHR11909 (PANTHER); PTHR11909:SF101 (PANTHER); IPR008271 (PROSITE_PATTERNS); IPR017441 (PROSITE_PATTERNS); IPR000719 (PROSITE_PROFILES); IPR011009 (SUPERFAMILY); IPR011009 (SUPERFAMILY)
	48hr gut control vs 48hr carcase control	GPAI008052-RA	2.2696	0.010953	1	10.5368	27.7598	17.223	4.71959e-69	galdh_arath l-galactose dehydrogenase os=arabidopsis thaliana gn=lgaldh pe=1 sv=1	P:oxidation-reduction process; F:oxidoreductase activity	IPR020471 (PRINTS); IPR023210 (PFAM); IPR023210 (G3DSA:3.20.20.GENE3D); IPR001395 (PANTHER); PTHR11732:SF8 (PANTHER); SIGNAL_PEPTIDE_N_REGION (PHOBIUS); SIGNAL_PEPTIDE (PHOBIUS); NON_CYTOPLASMIC_DOMAIN (PHOBIUS); SIGNAL_PEPTIDE_C_REGION (PHOBIUS); SIGNAL_PEPTIDE_H_REGION (PHOBIUS); IPR023210 (SUPERFAMILY)
	48hr gut control vs 48hr carcase control	GPAI008197-RA	-3.04282	0.0125017	1	14.9016	5.68475	-9.21681	3.753e-57	nep_trilk neprilysin-1 os=trittame loki pe=1 sv=1	P:proteolysis; F:metalloendopeptidase activity	IPR024079 (G3DSA:3.40.390.GENE3D); IPR008753 (PFAM); IPR018497 (PFAM); PTHR11733:SF124 (PANTHER); IPR000718 (PANTHER); SSF55486 (SUPERFAMILY)
	48hr gut control vs 48hr carcase control	GPAI008216-RA	2.63531	4.13425e-06	0.00592024	17.9198	54.8176	36.8978	7.01424e-37	srac1_bovin protein serac1 os=bos taurus gn=serac1 pe=2 sv=1	-	IPR029058 (G3DSA:3.40.50.GENE3D); PTHR22731:SF4 (PANTHER); PTHR22731 (PANTHER); IPR029058 (SUPERFAMILY)
	48hr gut control vs 48hr carcase control	GPAI008218-RA	-2.95163	0.000296762	0.553165	27.1319	10.6703	-16.4616	3.56319e-43	if4e2_mouse eukaryotic translation initiation factor 4e type 2 os=mus musculus gn=eif4e2 pe=1 sv=1	P:translational initiation; C:cytoplasm; F:translation initiation factor activity	IPR001040 (PFAM); IPR023398 (G3DSA:3.30.760.GENE3D); IPR001040 (PANTHER); PTHR11960:SF18 (PANTHER); IPR023398 (SUPERFAMILY)
	48hr gut control vs 48hr carcase control	GPAI008233-RA	-2.44899	0.0237594	1	17.6688	8.37484	-9.29394	1.0872e-46	larp_drome la-related protein 1 os=drosophila melanogaster gn=larp pe=1 sv=5	-	no IPS match
	48hr gut control vs 48hr carcase control	GPAI008291-RA	4.13765	0	0	47.5966	228.605	181.009	0	al7a1_caeel aldehyde dehydrogenase family 7 member a1 homolog os=caenorhabditis elegans gn=alh-9 pe=3 sv=2	P:oxidation-reduction process; F:oxidoreductase activity, acting on the aldehyde or oxo group of donors, NAD or NADP as acceptor	IPR016162 (G3DSA:3.40.605.GENE3D); IPR015590 (PFAM); IPR016163 (G3DSA:3.40.309.GENE3D); PTHR11699 (PANTHER); PTHR11699:SF144 (PANTHER); IPR029510 (PROSITE_PATTERNS); IPR016161 (SUPERFAMILY)
	48hr gut control vs 48hr carcase control	GPAI008295-RA	2.1484	8.06186e-07	0.00106013	35.4134	88.3158	52.9024	7.82162e-81	metl5_mouse methyltransferase-like protein 5 os=mus musculus gn=mettl5 pe=2 sv=2	F:nucleic acid binding; P:methylation; F:methyltransferase activity	PF13659 (PFAM); IPR029063 (G3DSA:3.40.50.GENE3D); PTHR23290 (PANTHER); IPR002052 (PROSITE_PATTERNS); IPR029063 (SUPERFAMILY)
	48hr gut control vs 48hr carcase control	GPAI008446-RA	-2.44588	0.0782107	1	12.7612	6.05637	-6.70481	0	cac1d_drome voltage-dependent calcium channel type d subunit alpha-1 os=drosophila melanogaster gn=ca-alpha1d pe=1 sv=2	C:voltage-gated calcium channel complex; P:calcium ion transmembrane transport; F:voltage-gated calcium channel activity	IPR005446 (PRINTS); IPR002077 (PRINTS); IPR014873 (SMART); IPR014873 (PFAM); IPR005821 (PFAM); IPR027359 (G3DSA:1.20.120.GENE3D); PTHR10037:SF195 (PANTHER); PTHR10037 (PANTHER); TRANSMEMBRANE (PHOBIUS); NON_CYTOPLASMIC_DOMAIN (PHOBIUS); TRANSMEMBRANE (PHOBIUS); TRANSMEMBRANE (PHOBIUS); CYTOPLASMIC_DOMAIN (PHOBIUS); CYTOPLASMIC_DOMAIN (PHOBIUS); NON_CYTOPLASMIC_DOMAIN (PHOBIUS); TRANSMEMBRANE (PHO…
	48hr gut control vs 48hr carcase control	GPAI008456-RA	-24.9529	0	0	768.507	35.7507	-732.756		---NA---	-	no IPS match
	48hr gut control vs 48hr carcase control	GPAI008457-RA	-4.22465	0	0	986.804	271.142	-715.662	6.89885	atxb_leido probable proton atpase 1b os=leishmania donovani gn=h1b pe=2 sv=1	-	no IPS match
	48hr gut control vs 48hr carcase control	GPAI008513-RA	2.37147	3.56315e-08	4.08693e-05	32.2214	88.6989	56.4775	2.10582	dam1_yarli dash complex subunit dam1 os=yarrowia lipolytica (strain clib 122 e 150) gn=dam1 pe=3 sv=1	-	no IPS match
	48hr gut control vs 48hr carcase control	GPAI008534-RA	-4.75676	0	0	167.892	40.9708	-126.921	0	c1tc_drome c-1-tetrahydrofolate cytoplasmic os=drosophila melanogaster gn=pug pe=1 sv=4	P:oxidation-reduction process; P:folic acid-containing compound biosynthetic process; F:methylenetetrahydrofolate dehydrogenase (NADP+) activity; F:ATP binding; F:formate-tetrahydrofolate ligase activity	IPR000672 (PRINTS); G3DSA:3.40.192.10 (GENE3D); IPR020630 (PFAM); IPR000559 (PFAM); IPR016040 (G3DSA:3.40.50.GENE3D); IPR027417 (G3DSA:3.40.50.GENE3D); G3DSA:3.30.1510.10 (GENE3D); IPR020631 (PFAM); G3DSA:3.10.410.10 (GENE3D); PTHR10025:SF31 (PANTHER); PTHR10025 (PANTHER); IPR020867 (PROSITE_PATTERNS); IPR020628 (PROSITE_PATTERNS); IPR020867 (PROSITE_PATTERNS); IPR020628 (PROSITE_PATTERNS); IPR00…
	48hr gut control vs 48hr carcase control	GPAI008640-RA	-9.45362	3.05132e-14	2.30985e-11	44.2385	5.43199	-38.8065	3.95081	muc17_human mucin-17 os=homo sapiens gn=muc17 pe=1 sv=2	-	IPR000082 (PFAM); TRANSMEMBRANE (PHOBIUS); CYTOPLASMIC_DOMAIN (PHOBIUS); NON_CYTOPLASMIC_DOMAIN (PHOBIUS); IPR000082 (PROSITE_PROFILES); IPR000082 (SUPERFAMILY); TMhelix (TMHMM)
	48hr gut control vs 48hr carcase control	GPAI008813-RA	-3.17005	0	0	139.988	51.2602	-88.7273	1.1874e-47	fumh_pig fumarate mitochondrial os=sus scrofa gn=fh pe=1 sv=1	F:catalytic activity	IPR000362 (PRINTS); IPR022761 (PFAM); IPR024083 (G3DSA:1.10.275.GENE3D); G3DSA:1.20.200.10 (GENE3D); PTHR11444:SF1 (PANTHER); IPR000362 (PANTHER); IPR008948 (SUPERFAMILY)
	48hr gut control vs 48hr carcase control	GPAI008981-RA	3.30473	1.08887e-05	0.0163222	9.89602	37.9624	28.0664		---NA---	-	Coil (COILS)
	48hr gut control vs 48hr carcase control	GPAI009027-RA	3.84209	5.38192e-14	4.1064e-11	18.7983	83.8383	65.04	6.45843e-140	pdia3_ponab protein disulfide-isomerase a3 os=pongo abelii gn=pdia3 pe=2 sv=1	F:isomerase activity; C:endoplasmic reticulum; P:cell redox homeostasis	Coil (COILS); PR00421 (PRINTS); IPR012336 (G3DSA:3.40.30.GENE3D); IPR012336 (G3DSA:3.40.30.GENE3D); IPR005788 (TIGRFAM); IPR012336 (G3DSA:3.40.30.GENE3D); PF13848 (PFAM); IPR005792 (TIGRFAM); IPR013766 (PFAM); PTHR18929:SF74 (PANTHER); PTHR18929 (PANTHER); IPR017937 (PROSITE_PATTERNS); IPR017937 (PROSITE_PATTERNS); SIGNAL_PEPTIDE (PHOBIUS); SIGNAL_PEPTIDE_C_REGION (PHOBIUS); SIGNAL_PEPTIDE_N_REGI…
	48hr gut control vs 48hr carcase control	GPAI009112-RA	2.91525	5.35937e-05	0.0877328	11.3206	38.3092	26.9886	1.32674e-39	sec62_mouse translocation protein sec62 os=mus musculus gn=sec62 pe=1 sv=1	F:protein transporter activity; P:protein transport; C:integral to membrane; F:ATPase activity, coupled to transmembrane movement of substances; P:transmembrane transport; F:ATP binding	Coil (COILS); IPR004728 (PFAM); PTHR12443:SF9 (PANTHER); IPR004728 (PANTHER); TRANSMEMBRANE (PHOBIUS); NON_CYTOPLASMIC_DOMAIN (PHOBIUS); CYTOPLASMIC_DOMAIN (PHOBIUS); CYTOPLASMIC_DOMAIN (PHOBIUS); TRANSMEMBRANE (PHOBIUS); IPR011527 (SUPERFAMILY); TMhelix (TMHMM); TMhelix (TMHMM)
	48hr gut control vs 48hr carcase control	GPAI009145-RA	-9.26749	0	0	11403.4	1428.33	-9975.05	6.99796e-162	tnnt_drome troponin skeletal muscle os=drosophila melanogaster gn=up pe=1 sv=3	C:troponin complex; P:regulation of muscle contraction	Coil (COILS); Coil (COILS); Coil (COILS); G3DSA:1.20.5.350 (GENE3D); IPR001978 (PFAM); PTHR11521:SF1 (PANTHER); IPR027707 (PANTHER); SignalP-TM (SIGNALP_GRAM_POSITIVE); SSF90250 (SUPERFAMILY)
	48hr gut control vs 48hr carcase control	GPAI009148-RA	-54.6417	0	0	2616.29	55.5799	-2560.71		---NA---	-	SIGNAL_PEPTIDE_H_REGION (PHOBIUS); SIGNAL_PEPTIDE (PHOBIUS); SIGNAL_PEPTIDE_C_REGION (PHOBIUS); SIGNAL_PEPTIDE_N_REGION (PHOBIUS); NON_CYTOPLASMIC_DOMAIN (PHOBIUS); SignalP-noTM (SIGNALP_GRAM_NEGATIVE); SignalP-noTM (SIGNALP_EUK); SignalP-TM (SIGNALP_GRAM_POSITIVE)
	48hr gut control vs 48hr carcase control	GPAI009159-RA	7.16251	0	0	32.4195	269.543	237.124	0	plst_rat plastin-3 os=rattus norvegicus gn=pls3 pe=2 sv=2	F:calcium ion binding; F:protein binding	IPR002048 (SMART); IPR001715 (SMART); IPR001715 (G3DSA:1.10.418.GENE3D); IPR011992 (G3DSA:1.10.238.GENE3D); IPR001715 (PFAM); IPR011992 (PFAM); IPR001715 (G3DSA:1.10.418.GENE3D); IPR001715 (G3DSA:1.10.418.GENE3D); PTHR19961 (PANTHER); IPR018247 (PROSITE_PATTERNS); IPR001589 (PROSITE_PATTERNS); IPR001589 (PROSITE_PATTERNS); IPR001589 (PROSITE_PATTERNS); IPR001715 (PROSITE_PROFILES); IPR001715 (PRO…
	48hr gut control vs 48hr carcase control	GPAI009176-RA	3.06043	0.00033425	0.629059	8.35797	29.692	21.3341	2.11865e-17	mot9_chick monocarboxylate transporter 9 os=gallus gallus gn=slc16a9 pe=2 sv=1	P:transmembrane transport; C:integral to membrane	Coil (COILS); G3DSA:1.20.1250.20 (GENE3D); IPR011701 (PFAM); G3DSA:1.20.1250.20 (GENE3D); PTHR11360 (PANTHER); PTHR11360:SF8 (PANTHER); CYTOPLASMIC_DOMAIN (PHOBIUS); CYTOPLASMIC_DOMAIN (PHOBIUS); TRANSMEMBRANE (PHOBIUS); TRANSMEMBRANE (PHOBIUS); NON_CYTOPLASMIC_DOMAIN (PHOBIUS); NON_CYTOPLASMIC_DOMAIN (PHOBIUS); TRANSMEMBRANE (PHOBIUS); NON_CYTOPLASMIC_DOMAIN (PHOBIUS); CYTOPLASMIC_DOMAIN (PHOBIU…
	48hr gut control vs 48hr carcase control	GPAI009178-RA	-12.3325	0	0	1527.5	143.777	-1383.72	6.24577e-07	r1ab_cvhn1 replicase polyprotein 1ab os=human coronavirus hku1 (isolate n1) gn=rep pe=3 sv=1	P:chitin metabolic process; C:extracellular region; F:chitin binding	Coil (COILS); IPR002557 (SMART); IPR002557 (PFAM); IPR002557 (G3DSA:2.170.140.GENE3D); SIGNAL_PEPTIDE (PHOBIUS); SIGNAL_PEPTIDE_C_REGION (PHOBIUS); SIGNAL_PEPTIDE_N_REGION (PHOBIUS); NON_CYTOPLASMIC_DOMAIN (PHOBIUS); SIGNAL_PEPTIDE_H_REGION (PHOBIUS); IPR002557 (PROSITE_PROFILES); IPR002557 (PROSITE_PROFILES); SignalP-noTM (SIGNALP_EUK); SignalP-TM (SIGNALP_GRAM_POSITIVE); SignalP-noTM (SIGNALP_G…
	48hr gut control vs 48hr carcase control	GPAI009180-RA	-2.61909	0.000210469	0.381369	33.3074	14.762	-18.5454	3.64137e-10	ita2_drome integrin alpha-ps2 os=drosophila melanogaster gn=if pe=1 sv=2	-	SIGNAL_PEPTIDE_N_REGION (PHOBIUS); SIGNAL_PEPTIDE (PHOBIUS); NON_CYTOPLASMIC_DOMAIN (PHOBIUS); SIGNAL_PEPTIDE_H_REGION (PHOBIUS); SIGNAL_PEPTIDE_C_REGION (PHOBIUS); TMhelix (TMHMM)
	48hr gut control vs 48hr carcase control	GPAI009181-RA	-2.25886	0.0373484	1	18.2155	9.36071	-8.85482	9.76044e-33	ita2_drome integrin alpha-ps2 os=drosophila melanogaster gn=if pe=1 sv=2	-	G3DSA:2.130.10.130 (GENE3D); PTHR23220 (PANTHER); PTHR23220:SF11 (PANTHER); SSF69318 (SUPERFAMILY)
	48hr gut control vs 48hr carcase control	GPAI009199-RA	-2.88765	0.000410344	0.783347	26.8797	10.8053	-16.0744		---NA---	-	Coil (COILS)
	48hr gut control vs 48hr carcase control	GPAI009202-RA	-2.13922	0.0208163	1	23.4429	12.7208	-10.7221	0.00627328	cf089_danre bombesin receptor-activated protein c6orf89 homolog os=danio rerio gn=zgc:162255 pe=2 sv=1	-	G3DSA:2.60.120.650 (GENE3D); PTHR12480 (PANTHER); PTHR12480:SF13 (PANTHER); NON_CYTOPLASMIC_DOMAIN (PHOBIUS); TRANSMEMBRANE (PHOBIUS); CYTOPLASMIC_DOMAIN (PHOBIUS); SSF51197 (SUPERFAMILY); TMhelix (TMHMM)
	48hr gut control vs 48hr carcase control	GPAI009229-RA	4.62505	0	0	131.184	704.296	573.111	2.52613e-24	nhrf2_rabit na(+) h(+) exchange regulatory cofactor nhe-rf2 os=oryctolagus cuniculus gn=slc9a3r2 pe=1 sv=1	F:protein binding	IPR001478 (SMART); IPR001478 (PFAM); IPR001478 (G3DSA:2.30.42.GENE3D); PTHR14191 (PANTHER); IPR001478 (PROSITE_PROFILES); IPR001478 (SUPERFAMILY)
	48hr gut control vs 48hr carcase control	GPAI009245-RA	7.4029	0	0	7.63396	65.6007	57.9668	3.08831e-28	ssrd_bovin translocon-associated protein subunit delta os=bos taurus gn=ssr4 pe=2 sv=1	C:endoplasmic reticulum; C:integral to membrane	IPR008855 (PFAM); IPR008855 (PANTHER); SIGNAL_PEPTIDE (PHOBIUS); SIGNAL_PEPTIDE_C_REGION (PHOBIUS); SIGNAL_PEPTIDE_N_REGION (PHOBIUS); SIGNAL_PEPTIDE_H_REGION (PHOBIUS); NON_CYTOPLASMIC_DOMAIN (PHOBIUS); SignalP-noTM (SIGNALP_EUK); SignalP-TM (SIGNALP_GRAM_POSITIVE)
	48hr gut control vs 48hr carcase control	GPAI009286-RA	-12.2065	0	0	80.3428	7.64037	-72.7024	0	ced6_drome ptb domain-containing adapter protein ced-6 os=drosophila melanogaster gn=ced-6 pe=1 sv=1	F:protein binding	Coil (COILS); IPR006020 (SMART); IPR006020 (PFAM); IPR011993 (G3DSA:2.30.29.GENE3D); PTHR11232:SF31 (PANTHER); PTHR11232 (PANTHER); IPR006020 (PROSITE_PROFILES); SSF50729 (SUPERFAMILY)
	48hr gut control vs 48hr carcase control	GPAI009322-RA	4.15297	0	0	37.0953	178.828	141.733	4.49531e-48	mot12_xenla monocarboxylate transporter 12 os=xenopus laevis gn=slc16a12 pe=2 sv=1	P:transmembrane transport; C:integral to membrane	G3DSA:1.20.1250.20 (GENE3D); IPR011701 (PFAM); G3DSA:1.20.1250.20 (GENE3D); PTHR11360 (PANTHER); PTHR11360:SF86 (PANTHER); NON_CYTOPLASMIC_DOMAIN (PHOBIUS); TRANSMEMBRANE (PHOBIUS); CYTOPLASMIC_DOMAIN (PHOBIUS); CYTOPLASMIC_DOMAIN (PHOBIUS); TRANSMEMBRANE (PHOBIUS); CYTOPLASMIC_DOMAIN (PHOBIUS); TRANSMEMBRANE (PHOBIUS); TRANSMEMBRANE (PHOBIUS); CYTOPLASMIC_DOMAIN (PHOBIUS); TRANSMEMBRANE (PHOBIUS…
	48hr gut control vs 48hr carcase control	GPAI009370-RA	-3.51441	0.00197481	1	17.4298	5.75701	-11.6728	0	vip1_drome inositol hexakisphosphate and diphosphoinositol-pentakisphosphate kinase os=drosophila melanogaster gn=l g0196 pe=1 sv=2	F:acid phosphatase activity	Coil (COILS); IPR000560 (PFAM); IPR029033 (G3DSA:3.40.50.GENE3D); PTHR12750:SF9 (PANTHER); PTHR12750 (PANTHER); IPR000560 (PROSITE_PATTERNS); IPR029033 (SUPERFAMILY)
	48hr gut control vs 48hr carcase control	GPAI009410-RA	2.90143	3.23296e-07	0.00040606	17.0058	57.2751	40.2693	8.36293e-113	rab10_dipom ras-related protein rab-10 os=diplobatis ommata pe=2 sv=1	P:small GTPase mediated signal transduction; F:GTP binding; P:protein transport	IPR001806 (PRINTS); IPR003579 (SMART); IPR001806 (PFAM); IPR005225 (TIGRFAM); IPR027417 (G3DSA:3.40.50.GENE3D); PTHR24073 (PANTHER); PTHR24073:SF456 (PANTHER); SIGNAL_PEPTIDE (PHOBIUS); SIGNAL_PEPTIDE_N_REGION (PHOBIUS); SIGNAL_PEPTIDE_C_REGION (PHOBIUS); NON_CYTOPLASMIC_DOMAIN (PHOBIUS); SIGNAL_PEPTIDE_H_REGION (PHOBIUS); PS51419 (PROSITE_PROFILES); IPR027417 (SUPERFAMILY)
	48hr gut control vs 48hr carcase control	GPAI009500-RA	-6.16437	7.55611e-11	6.88362e-08	40.0346	7.53882	-32.4958	1.95646e-61	tdg_mouse g t mismatch-specific thymine dna glycosylase os=mus musculus gn=tdg pe=1 sv=2	F:DNA binding; F:hydrolase activity, hydrolyzing N-glycosyl compounds; P:DNA repair	IPR017956 (SMART); IPR005122 (PFAM); IPR005122 (G3DSA:3.40.470.GENE3D); IPR015637 (PANTHER); PTHR12159:SF9 (PANTHER); IPR005122 (SUPERFAMILY)
	48hr gut control vs 48hr carcase control	GPAI009502-RA	-4.23685	1.6233e-05	0.0247391	25.0181	6.85437	-18.1637		---NA---	-	Coil (COILS)
	48hr gut control vs 48hr carcase control	GPAI009577-RA	2.21379	0.00119311	1	16.2726	41.8168	25.5442	0	copd_bovin coatomer subunit delta os=bos taurus gn=arcn1 pe=1 sv=1	F:protein binding; P:intracellular protein transport; C:clathrin adaptor complex; C:COPI vesicle coat; P:retrograde vesicle-mediated transport, Golgi to ER	Coil (COILS); G3DSA:3.30.450.60 (GENE3D); IPR022775 (PFAM); IPR008968 (PFAM); PTHR10121:SF0 (PANTHER); IPR027059 (PANTHER); IPR028565 (PROSITE_PROFILES); IPR028565 (SUPERFAMILY); IPR011012 (SUPERFAMILY)
	48hr gut control vs 48hr carcase control	GPAI009790-RA	-3.74715	1.63818e-07	0.000199202	38.7653	12.0088	-26.7565	0	acadm_drome probable medium-chain specific acyl- mitochondrial os=drosophila melanogaster gn=cg12262 pe=1 sv=1	P:oxidation-reduction process; F:flavin adenine dinucleotide binding; F:acyl-CoA dehydrogenase activity	IPR013786 (G3DSA:1.10.540.GENE3D); IPR013786 (PFAM); IPR006091 (G3DSA:2.40.110.GENE3D); IPR009075 (PFAM); G3DSA:1.20.140.10 (GENE3D); IPR006091 (PFAM); PTHR10909 (PANTHER); PTHR10909:SF216 (PANTHER); IPR006089 (PROSITE_PATTERNS); IPR006089 (PROSITE_PATTERNS); SignalP-TM (SIGNALP_GRAM_POSITIVE); IPR009075 (SUPERFAMILY); IPR009100 (SUPERFAMILY)
	48hr gut control vs 48hr carcase control	GPAI009861-RA	-2.50683	6.69231e-14	5.13301e-11	120.722	55.9006	-64.8211	3.23991e-150	mob2_drops mob kinase activator-like 2 os=drosophila pseudoobscura pseudoobscura gn=mob1 pe=3 sv=2	-	IPR005301 (PFAM); IPR005301 (G3DSA:1.20.140.GENE3D); IPR005301 (PANTHER); PTHR22599:SF21 (PANTHER); IPR005301 (SUPERFAMILY)
	48hr gut control vs 48hr carcase control	GPAI009911-RA	-15.8228	0	0	209.991	15.4055	-194.585	2.1593e-06	sspo_bovin sco-spondin os=bos taurus gn=sspo pe=2 sv=2	F:protein binding; P:carbohydrate metabolic process; F:hydrolase activity, acting on carbon-nitrogen (but not peptide) bonds; C:extracellular region; P:chitin metabolic process; F:chitin binding	IPR002172 (SMART); IPR002509 (PFAM); IPR002172 (G3DSA:4.10.400.GENE3D); IPR002557 (PFAM); IPR002557 (G3DSA:2.170.140.GENE3D); IPR002172 (PFAM); IPR002509 (G3DSA:3.20.20.GENE3D); PTHR11177:SF136 (PANTHER); PTHR11177 (PANTHER); IPR023415 (PROSITE_PATTERNS); SIGNAL_PEPTIDE_N_REGION (PHOBIUS); SIGNAL_PEPTIDE_H_REGION (PHOBIUS); SIGNAL_PEPTIDE (PHOBIUS); NON_CYTOPLASMIC_DOMAIN (PHOBIUS); SIGNAL_PEPTID…
	48hr gut control vs 48hr carcase control	GPAI009914-RA	-28.1784	0	0	519.335	21.3938	-497.941	7.45963e-05	sspo_mouse sco-spondin os=mus musculus gn=sspo pe=2 sv=2	F:protein binding; F:chitin binding; P:chitin metabolic process; C:extracellular region; F:hydrolase activity, acting on carbon-nitrogen (but not peptide) bonds; P:carbohydrate metabolic process	IPR002172 (SMART); IPR002557 (SMART); IPR002172 (PFAM); IPR002172 (G3DSA:4.10.400.GENE3D); IPR002557 (PFAM); IPR002509 (G3DSA:3.20.20.GENE3D); IPR002557 (G3DSA:2.170.140.GENE3D); PTHR11177 (PANTHER); PTHR11177:SF106 (PANTHER); IPR023415 (PROSITE_PATTERNS); SIGNAL_PEPTIDE (PHOBIUS); SIGNAL_PEPTIDE_N_REGION (PHOBIUS); NON_CYTOPLASMIC_DOMAIN (PHOBIUS); SIGNAL_PEPTIDE_H_REGION (PHOBIUS); SIGNAL_PEPTI…
	48hr gut control vs 48hr carcase control	GPAI009961-RA	4.048	1.74415e-08	1.9552e-05	10.1559	47.7215	37.5656	2.29284e-13	va0e_caeel v-type proton atpase subunit e os=caenorhabditis elegans gn=vha-17 pe=3 sv=2	C:proton-transporting V-type ATPase, V0 domain; F:hydrogen ion transmembrane transporter activity; P:ATP hydrolysis coupled proton transport	IPR017385 (PIRSF); IPR008389 (PFAM); IPR008389 (PANTHER); PTHR12263:SF0 (PANTHER); NON_CYTOPLASMIC_DOMAIN (PHOBIUS); TRANSMEMBRANE (PHOBIUS); NON_CYTOPLASMIC_DOMAIN (PHOBIUS); TRANSMEMBRANE (PHOBIUS); CYTOPLASMIC_DOMAIN (PHOBIUS); TMhelix (TMHMM); TMhelix (TMHMM)
	48hr gut control vs 48hr carcase control	GPAI009981-RA	-15.8996	0	0	106.367	7.76569	-98.6018		---NA---	-	no IPS match
	48hr gut control vs 48hr carcase control	GPAI009987-RA	-10.6599	0	0	169.997	18.5117	-151.485	3.15644e-174	fhod3_human fh1 fh2 domain-containing protein 3 os=homo sapiens gn=fhod3 pe=1 sv=2	F:binding	Coil (COILS); Coil (COILS); IPR015425 (SMART); IPR015425 (PFAM); PTHR23213:SF184 (PANTHER); PTHR23213 (PANTHER); IPR014768 (PROSITE_PROFILES); IPR015425 (PROSITE_PROFILES); IPR016024 (SUPERFAMILY); SSF101447 (SUPERFAMILY)
	48hr gut control vs 48hr carcase control	GPAI009989-RA	-8.3491	6.04673e-14	4.6197e-11	45.2831	6.29583	-38.9872	1.30718	tnr9_human tumor necrosis factor receptor superfamily member 9 os=homo sapiens gn=tnfrsf9 pe=1 sv=1	C:extracellular region; F:chitin binding; P:chitin metabolic process	SIGNAL_PEPTIDE_H_REGION (PHOBIUS); SIGNAL_PEPTIDE_C_REGION (PHOBIUS); NON_CYTOPLASMIC_DOMAIN (PHOBIUS); SIGNAL_PEPTIDE (PHOBIUS); SIGNAL_PEPTIDE_N_REGION (PHOBIUS); IPR002557 (PROSITE_PROFILES); IPR002557 (PROSITE_PROFILES); SignalP-noTM (SIGNALP_EUK); IPR002557 (SUPERFAMILY)
	48hr gut control vs 48hr carcase control	GPAI010001-RA	-3.2659	1.70243e-08	1.90193e-05	50.7894	18.052	-32.7373	7.94427e-07	daly_drome division abnormally delayed protein os=drosophila melanogaster gn=dally pe=1 sv=1	-	CYTOPLASMIC_DOMAIN (PHOBIUS); NON_CYTOPLASMIC_DOMAIN (PHOBIUS); TRANSMEMBRANE (PHOBIUS); TMhelix (TMHMM); TMhelix (TMHMM)
	48hr gut control vs 48hr carcase control	GPAI010019-RA	-4.90296	4.09259e-11	3.65059e-08	47.1081	11.1531	-35.955	1.09032e-148	daly_drome division abnormally delayed protein os=drosophila melanogaster gn=dally pe=1 sv=1	F:heparan sulfate proteoglycan binding; C:proteinaceous extracellular matrix; C:membrane	IPR001863 (PFAM); IPR020067 (G3DSA:1.10.2000.GENE3D); IPR001863 (PANTHER); PTHR10822:SF18 (PANTHER); NON_CYTOPLASMIC_DOMAIN (PHOBIUS); TRANSMEMBRANE (PHOBIUS); CYTOPLASMIC_DOMAIN (PHOBIUS); TMhelix (TMHMM)
	48hr gut control vs 48hr carcase control	GPAI010125-RA	-3.69367	1.30331e-08	1.44437e-05	45.3594	14.2549	-31.1045		---NA---	-	no IPS match
	48hr gut control vs 48hr carcase control	GPAI010141-RA	2.24341	0.00278004	1	13.8321	36.0208	22.1887	0	copb_drome coatomer subunit beta os=drosophila melanogaster gn=betacop pe=2 sv=2	P:intracellular protein transport; F:structural molecule activity; C:COPI vesicle coat; P:vesicle-mediated transport; F:binding	Coil (COILS); IPR016460 (PIRSF); IPR029446 (PFAM); IPR011710 (PFAM); IPR002553 (PFAM); IPR011989 (G3DSA:1.25.10.GENE3D); IPR016460 (PANTHER); IPR016024 (SUPERFAMILY)
	48hr gut control vs 48hr carcase control	GPAI010142-RA	-6.99216	0	0	941.149	156.244	-784.905	1.25656e-101	tnni_drome troponin i os=drosophila melanogaster gn=wupa pe=2 sv=3	C:troponin complex	Coil (COILS); Coil (COILS); IPR001978 (PFAM); G3DSA:1.20.5.350 (GENE3D); PTHR13738 (PANTHER); SSF90250 (SUPERFAMILY)
	48hr gut control vs 48hr carcase control	GPAI010165-RA	2.00156	0.305217	1	5.2326	12.1575	6.92487	0	alg8_drome probable dolichyl pyrophosphate glc1man9 c2 alpha- -glucosyltransferase os=drosophila melanogaster gn=cg4542 pe=2 sv=1	C:endoplasmic reticulum membrane; F:transferase activity, transferring hexosyl groups	Coil (COILS); IPR004856 (PFAM); PTHR12413:SF2 (PANTHER); IPR004856 (PANTHER); NON_CYTOPLASMIC_DOMAIN (PHOBIUS); CYTOPLASMIC_DOMAIN (PHOBIUS); TRANSMEMBRANE (PHOBIUS); NON_CYTOPLASMIC_DOMAIN (PHOBIUS); TRANSMEMBRANE (PHOBIUS); TRANSMEMBRANE (PHOBIUS); CYTOPLASMIC_DOMAIN (PHOBIUS); TRANSMEMBRANE (PHOBIUS); NON_CYTOPLASMIC_DOMAIN (PHOBIUS); CYTOPLASMIC_DOMAIN (PHOBIUS); NON_CYTOPLASMIC_DOMAIN (PHOBI…
	48hr gut control vs 48hr carcase control	GPAI010206-RA	-6.22743	0	0	144.264	26.8909	-117.373	7.5633e-84	ube2h_mouse ubiquitin-conjugating enzyme e2 h os=mus musculus gn=ube2h pe=2 sv=1	F:acid-amino acid ligase activity	SM00212 (SMART); IPR000608 (PFAM); IPR016135 (G3DSA:3.10.110.GENE3D); PTHR24067 (PANTHER); PTHR24067:SF0 (PANTHER); IPR023313 (PROSITE_PATTERNS); IPR000608 (PROSITE_PROFILES); IPR016135 (SUPERFAMILY)
	48hr gut control vs 48hr carcase control	GPAI010220-RA	-3.57318	0	0	103.977	33.7784	-70.1986	0	larp_drome la-related protein 1 os=drosophila melanogaster gn=larp pe=1 sv=5	-	IPR006607 (SMART); IPR006630 (SMART); IPR011991 (G3DSA:1.10.10.GENE3D); IPR006630 (PFAM); PTHR22792 (PANTHER); PTHR22792:SF45 (PANTHER); IPR006630 (PROSITE_PROFILES); SSF46785 (SUPERFAMILY)
	48hr gut control vs 48hr carcase control	GPAI010298-RA	-3.78614	8.7842e-09	9.59234e-06	45.2419	13.8708	-31.3711	0.0869689	myh11_rabit myosin-11 os=oryctolagus cuniculus gn=myh11 pe=2 sv=2	-	Coil (COILS); Coil (COILS); Coil (COILS); Coil (COILS); Coil (COILS); Coil (COILS); Coil (COILS); Coil (COILS); SSF57997 (SUPERFAMILY)
	48hr gut control vs 48hr carcase control	GPAI010312-RA	-2.06687	0.00442354	1	34.0791	19.1395	-14.9396	0	fem1b_drome protein fem-1 homolog b os=drosophila melanogaster gn=fem-1 pe=2 sv=1	F:protein binding	IPR002110 (PRINTS); IPR002110 (SMART); IPR020683 (G3DSA:1.25.40.GENE3D); IPR020683 (PFAM); PTHR24173 (PANTHER); IPR002110 (PROSITE_PROFILES); IPR002110 (PROSITE_PROFILES); IPR002110 (PROSITE_PROFILES); IPR002110 (PROSITE_PROFILES); IPR020683 (PROSITE_PROFILES); IPR020683 (PROSITE_PROFILES); IPR020683 (SUPERFAMILY); IPR020683 (SUPERFAMILY)
	48hr gut control vs 48hr carcase control	GPAI010338-RA	-5.04861	4.45404e-11	3.99527e-08	46.0287	10.5831	-35.4456	1.07502e-152	lig_drops protein lingerer os=drosophila pseudoobscura pseudoobscura gn=lig pe=3 sv=3	F:protein binding	Coil (COILS); G3DSA:1.10.8.10 (GENE3D); IPR022166 (PFAM); PTHR16308 (PANTHER); PTHR16308:SF13 (PANTHER); IPR009060 (SUPERFAMILY)
	48hr gut control vs 48hr carcase control	GPAI010340-RA	2.80949	0.00085475	1	9.06375	29.5592	20.4954	5.7604e-20	nrf6_caeel nose resistant to fluoxetine protein 6 os=caenorhabditis elegans gn=nrf-6 pe=1 sv=3	F:transferase activity, transferring acyl groups other than amino-acyl groups	IPR002656 (PFAM); PTHR11161:SF6 (PANTHER); PTHR11161 (PANTHER); TRANSMEMBRANE (PHOBIUS); TRANSMEMBRANE (PHOBIUS); NON_CYTOPLASMIC_DOMAIN (PHOBIUS); CYTOPLASMIC_DOMAIN (PHOBIUS); TRANSMEMBRANE (PHOBIUS); NON_CYTOPLASMIC_DOMAIN (PHOBIUS); TRANSMEMBRANE (PHOBIUS); NON_CYTOPLASMIC_DOMAIN (PHOBIUS); TRANSMEMBRANE (PHOBIUS); TRANSMEMBRANE (PHOBIUS); NON_CYTOPLASMIC_DOMAIN (PHOBIUS); CYTOPLASMIC_DOMAIN …
	48hr gut control vs 48hr carcase control	GPAI010342-RA	2.47907	0	0	75.2865	216.652	141.365	0	vigln_human vigilin os=homo sapiens gn=hdlbp pe=1 sv=2	F:RNA binding	Coil (COILS); Coil (COILS); Coil (COILS); Coil (COILS); IPR004087 (SMART); IPR004088 (G3DSA:3.30.1370.GENE3D); IPR004088 (PFAM); IPR004088 (PFAM); PTHR10627 (PANTHER); PTHR10627:SF31 (PANTHER); IPR004088 (PROSITE_PROFILES); IPR004088 (PROSITE_PROFILES); IPR004088 (PROSITE_PROFILES); IPR004088 (PROSITE_PROFILES); IPR004088 (PROSITE_PROFILES); IPR004088 (PROSITE_PROFILES); IPR004088 (PROSITE_PROFIL…
	48hr gut control vs 48hr carcase control	GPAI010344-RA	3.45038	2.26312e-05	0.0352595	8.50529	34.0654	25.5601	1.64557e-18	tpd54_human tumor protein d54 os=homo sapiens gn=tpd52l2 pe=1 sv=2	-	Coil (COILS); IPR007327 (PFAM); IPR007327 (PANTHER); PTHR19307:SF10 (PANTHER)
	48hr gut control vs 48hr carcase control	GPAI010348-RA	4.31083	5.63786e-06	0.00819181	6.23608	31.2054	24.9693	2.48001	wdr24_chick wd repeat-containing protein 24 os=gallus gallus gn=wdr24 pe=2 sv=1	-	no IPS match
	48hr gut control vs 48hr carcase control	GPAI010354-RA	4.65572	0	0	14.8856	80.4467	65.5612	2.37346e-62	gtr3_sheep solute carrier family facilitated glucose transporter member 3 os=ovis aries gn=slc2a3 pe=2 sv=1	F:substrate-specific transmembrane transporter activity; P:transmembrane transport; C:integral to membrane	IPR003663 (PRINTS); IPR005828 (PFAM); G3DSA:1.20.1250.20 (GENE3D); PTHR24063 (PANTHER); PTHR24063:SF43 (PANTHER); IPR005829 (PROSITE_PATTERNS); NON_CYTOPLASMIC_DOMAIN (PHOBIUS); CYTOPLASMIC_DOMAIN (PHOBIUS); TRANSMEMBRANE (PHOBIUS); TRANSMEMBRANE (PHOBIUS); TRANSMEMBRANE (PHOBIUS); CYTOPLASMIC_DOMAIN (PHOBIUS); NON_CYTOPLASMIC_DOMAIN (PHOBIUS); TRANSMEMBRANE (PHOBIUS); CYTOPLASMIC_DOMAIN (PHOBIUS…
	48hr gut control vs 48hr carcase control	GPAI010357-RA	3.90084	9.1085e-06	0.0135626	7.21506	32.6704	25.4554	6.20809e-14	gtr1_chick solute carrier family facilitated glucose transporter member 1 os=gallus gallus gn=slc2a1 pe=2 sv=1	F:transmembrane transporter activity; C:integral to membrane; P:transmembrane transport	IPR005828 (PFAM); PTHR24063 (PANTHER); PTHR24063:SF43 (PANTHER); TRANSMEMBRANE (PHOBIUS); TRANSMEMBRANE (PHOBIUS); CYTOPLASMIC_DOMAIN (PHOBIUS); CYTOPLASMIC_DOMAIN (PHOBIUS); NON_CYTOPLASMIC_DOMAIN (PHOBIUS); IPR016196 (SUPERFAMILY); TMhelix (TMHMM)
	48hr gut control vs 48hr carcase control	GPAI010393-RA	3.6195	0.000102736	0.175987	6.69499	28.1291	21.4341	1.64644e-172	s35b1_drome solute carrier family 35 member b1 homolog os=drosophila melanogaster gn=meigo pe=2 sv=1	P:transmembrane transport	IPR013657 (PFAM); PTHR10778 (PANTHER); PTHR10778:SF10 (PANTHER); TRANSMEMBRANE (PHOBIUS); CYTOPLASMIC_DOMAIN (PHOBIUS); CYTOPLASMIC_DOMAIN (PHOBIUS); CYTOPLASMIC_DOMAIN (PHOBIUS); NON_CYTOPLASMIC_DOMAIN (PHOBIUS); TRANSMEMBRANE (PHOBIUS); TRANSMEMBRANE (PHOBIUS); NON_CYTOPLASMIC_DOMAIN (PHOBIUS); TRANSMEMBRANE (PHOBIUS); TRANSMEMBRANE (PHOBIUS); CYTOPLASMIC_DOMAIN (PHOBIUS); NON_CYTOPLASMIC_DOMAI…
	48hr gut control vs 48hr carcase control	GPAI010419-RA	-2.19686	0	0	2138.1	1129.75	-1008.35	2.26536e-73	cox5a_drome cytochrome c oxidase subunit mitochondrial os=drosophila melanogaster gn= a pe=1 sv=2	C:mitochondrial inner membrane; F:cytochrome-c oxidase activity	IPR003204 (G3DSA:1.25.40.GENE3D); IPR003204 (PFAM); IPR003204 (PANTHER); PTHR14200:SF11 (PANTHER); IPR003204 (SUPERFAMILY)
	48hr gut control vs 48hr carcase control	GPAI010420-RA	2.55804	0.0181693	1	6.84736	20.3323	13.4849	9.12767e-123	ddrgk_droer ddrgk domain-containing protein 1 os=drosophila erecta gn=gg24454 pe=3 sv=1	-	Coil (COILS); IPR019153 (PFAM); PTHR13270 (PANTHER); TRANSMEMBRANE (PHOBIUS); CYTOPLASMIC_DOMAIN (PHOBIUS); NON_CYTOPLASMIC_DOMAIN (PHOBIUS); SSF46785 (SUPERFAMILY); TMhelix (TMHMM)
	48hr gut control vs 48hr carcase control	GPAI010465-RA	-3.06331	2.37204e-10	2.24869e-07	67.317	25.5089	-41.8082	6.33164e-156	crerf_drome protein crebrf homolog os=drosophila melanogaster gn=cg13624 pe=2 sv=2	F:sequence-specific DNA binding; F:sequence-specific DNA binding transcription factor activity; P:regulation of transcription, DNA-dependent	Coil (COILS); Coil (COILS); Coil (COILS); G3DSA:1.20.5.170 (GENE3D); PTHR21552 (PANTHER); IPR004827 (PROSITE_PATTERNS)
	48hr gut control vs 48hr carcase control	GPAI010574-RA	-2.09051	0.285697	1	9.87975	5.48595	-4.39381	0	phip_mouse ph-interacting protein os=mus musculus gn=phip pe=1 sv=2	F:protein binding	IPR001487 (PRINTS); IPR001487 (SMART); IPR001680 (SMART); IPR001487 (PFAM); IPR001680 (PFAM); IPR015943 (G3DSA:2.130.10.GENE3D); IPR001487 (G3DSA:1.20.920.GENE3D); IPR015943 (G3DSA:2.130.10.GENE3D); PTHR16266 (PANTHER); PTHR16266:SF17 (PANTHER); IPR019775 (PROSITE_PATTERNS); IPR019775 (PROSITE_PATTERNS); IPR018359 (PROSITE_PATTERNS); IPR019775 (PROSITE_PATTERNS); IPR001680 (PROSITE_PROFILES); IPR…
	48hr gut control vs 48hr carcase control	GPAI010580-RA	-2.72148	0.0053125	1	20.2659	8.64404	-11.6219	3.15335e-121	frpd4_mouse ferm and pdz domain-containing protein 4 os=mus musculus gn=frmpd4 pe=2 sv=1	F:protein binding; C:cytoskeleton	Coil (COILS); IPR001202 (SMART); IPR001478 (SMART); IPR019749 (SMART); G3DSA:2.20.70.10 (GENE3D); IPR001478 (G3DSA:2.30.42.GENE3D); IPR018979 (PFAM); IPR019748 (PFAM); G3DSA:2.20.70.10 (GENE3D); IPR001478 (PFAM); IPR001202 (PFAM); G3DSA:3.10.20.90 (GENE3D); PTHR13436 (PANTHER); IPR000299 (PROSITE_PROFILES); IPR001202 (PROSITE_PROFILES); IPR001202 (PROSITE_PROFILES); IPR001478 (PROSITE_PROFILES); …
	48hr gut control vs 48hr carcase control	GPAI010581-RA	-2.40445	0.00332549	1	26.6016	12.8425	-13.7591	0	grou_drome protein groucho os=drosophila melanogaster gn=gro pe=1 sv=3	P:regulation of transcription, DNA-dependent; C:nucleus; F:protein binding	Coil (COILS); IPR009146 (PRINTS); IPR001680 (SMART); IPR001680 (PFAM); IPR005617 (PFAM); IPR015943 (G3DSA:2.130.10.GENE3D); PTHR10814 (PANTHER); PTHR10814:SF0 (PANTHER); IPR019775 (PROSITE_PATTERNS); IPR019775 (PROSITE_PATTERNS); IPR001680 (PROSITE_PROFILES); IPR017986 (PROSITE_PROFILES); IPR001680 (PROSITE_PROFILES); IPR001680 (PROSITE_PROFILES); IPR017986 (PROSITE_PROFILES); IPR017986 (SUPERFAM…
	48hr gut control vs 48hr carcase control	GPAI010608-RA	2.06969	0.267195	1	5.07359	12.1892	7.11565	2.92359e-105	cbpa1_anoga zinc carboxypeptidase a 1 os=anopheles gambiae gn=agap009593 pe=2 sv=3	F:metallocarboxypeptidase activity; P:proteolysis; F:zinc ion binding	IPR000834 (PRINTS); IPR000834 (SMART); IPR000834 (PFAM); IPR003146 (PFAM); G3DSA:3.40.630.10 (GENE3D); IPR003146 (G3DSA:3.30.70.GENE3D); PTHR11705:SF60 (PANTHER); PTHR11705 (PANTHER); IPR000834 (PROSITE_PATTERNS); IPR000834 (PROSITE_PATTERNS); IPR009020 (SUPERFAMILY); SSF53187 (SUPERFAMILY)
	48hr gut control vs 48hr carcase control	GPAI010609-RA	3.78706	0	0	42.7065	187.738	145.032	0	acox1_drome probable peroxisomal acyl-coenzyme a oxidase 1 os=drosophila melanogaster gn=cg5009 pe=1 sv=1	F:flavin adenine dinucleotide binding; F:acyl-CoA oxidase activity; C:peroxisome; F:acyl-CoA dehydrogenase activity; P:fatty acid beta-oxidation	IPR012258 (PIRSF); IPR006091 (PFAM); G3DSA:1.20.140.10 (GENE3D); IPR013786 (G3DSA:1.10.540.GENE3D); G3DSA:1.20.140.10 (GENE3D); IPR002655 (PFAM); IPR006091 (G3DSA:2.40.110.GENE3D); IPR029320 (PFAM); PTHR10909:SF250 (PANTHER); PTHR10909 (PANTHER); IPR009075 (SUPERFAMILY); IPR009100 (SUPERFAMILY); IPR009075 (SUPERFAMILY)
	48hr gut control vs 48hr carcase control	GPAI010679-RA	7.51181	0	0	32.6556	284.747	252.091	1.87726e-13	atif2_caebr atpase inhibitor mai- mitochondrial os=caenorhabditis briggsae gn=mai-2 pe=3 sv=1	F:enzyme inhibitor activity; C:mitochondrion; P:negative regulation of nucleotide metabolic process	Coil (COILS); G3DSA:1.20.5.500 (GENE3D); IPR007648 (PFAM); PTHR23407 (PANTHER); PTHR23407:SF6 (PANTHER); SSF64602 (SUPERFAMILY)
	48hr gut control vs 48hr carcase control	GPAI010740-RA	2.35335	0.00363881	1	11.5676	31.6	20.0324	1.03781e-91	gs1_drome probable pseudouridine-5 -monophosphatase os=drosophila melanogaster gn=gs1l pe=2 sv=2	F:hydrolase activity; P:metabolic process	IPR006439 (TIGRFAM); IPR023214 (PFAM); IPR023214 (G3DSA:3.40.50.GENE3D); PTHR18901:SF10 (PANTHER); PTHR18901 (PANTHER); IPR023214 (SUPERFAMILY)
	48hr gut control vs 48hr carcase control	GPAI010746-RA	3.1231	8.86993e-12	7.56605e-09	24.0817	87.303	63.2214	1.78135e-88	rl27a_drome 60s ribosomal protein l27a os=drosophila melanogaster gn= 27a pe=1 sv=2	C:ribosome; F:structural constituent of ribosome; P:translation	G3DSA:3.100.10.10 (GENE3D); IPR021131 (PFAM); PTHR11721:SF3 (PANTHER); PTHR11721 (PANTHER); IPR001196 (PROSITE_PATTERNS); IPR021131 (SUPERFAMILY)
	48hr gut control vs 48hr carcase control	GPAI010755-RA	3.46652	5.60839e-08	6.5506e-05	12.8634	51.7612	38.8979	4.44755e-134	alg2_human alpha- -mannosyltransferase alg2 os=homo sapiens gn=alg2 pe=1 sv=1	P:biosynthetic process; F:GDP-Man:Man1GlcNAc2-PP-Dol alpha-1,3-mannosyltransferase activity; F:glycolipid 6-alpha-mannosyltransferase activity	IPR028098 (PFAM); G3DSA:3.40.50.2000 (GENE3D); IPR001296 (PFAM); IPR027054 (PTHR12526:PANTHER); PTHR12526 (PANTHER); NON_CYTOPLASMIC_DOMAIN (PHOBIUS); TRANSMEMBRANE (PHOBIUS); CYTOPLASMIC_DOMAIN (PHOBIUS); SSF53756 (SUPERFAMILY)
	48hr gut control vs 48hr carcase control	GPAI010768-RA	-3.2637	0.00278078	1	17.903	6.36755	-11.5355	4.19716	YF2B_SCHPO Uncharacterized protein C17A2.11, mitochondrial OS=Schizosaccharomyces pombe (strain 972 / ATCC 24843) GN=SPAC17A2.11 PE=4 SV=2	-	SIGNAL_PEPTIDE (PHOBIUS); SIGNAL_PEPTIDE_C_REGION (PHOBIUS); NON_CYTOPLASMIC_DOMAIN (PHOBIUS); SIGNAL_PEPTIDE_N_REGION (PHOBIUS); SIGNAL_PEPTIDE_H_REGION (PHOBIUS); SignalP-noTM (SIGNALP_EUK)
	48hr gut control vs 48hr carcase control	GPAI010784-RA	-2.2782	0.144182	1	11.6012	5.91107	-5.69011	0	idgf3_drosi chitinase-like protein idgf3 os=drosophila simulans gn=idgf3 pe=3 sv=1	P:chitin catabolic process; F:chitinase activity; P:carbohydrate metabolic process	IPR011583 (SMART); IPR001223 (PFAM); IPR013781 (G3DSA:3.20.20.GENE3D); IPR029070 (G3DSA:3.10.50.GENE3D); IPR015520 (PTHR11177:PANTHER); PTHR11177 (PANTHER); SIGNAL_PEPTIDE (PHOBIUS); SIGNAL_PEPTIDE_N_REGION (PHOBIUS); SIGNAL_PEPTIDE_H_REGION (PHOBIUS); NON_CYTOPLASMIC_DOMAIN (PHOBIUS); SIGNAL_PEPTIDE_C_REGION (PHOBIUS); SignalP-noTM (SIGNALP_EUK); IPR017853 (SUPERFAMILY); IPR029070 (SUPERFAMILY)
	48hr gut control vs 48hr carcase control	GPAI010856-RA	-2.66761	0.0615479	1	11.9903	5.21753	-6.7728	1.63773e-108	ena_drome protein enabled os=drosophila melanogaster gn=ena pe=1 sv=4	-	IPR000697 (SMART); IPR011993 (G3DSA:2.30.29.GENE3D); IPR000697 (PFAM); PTHR11202:SF20 (PANTHER); PTHR11202 (PANTHER); IPR000697 (PROSITE_PROFILES); SSF50729 (SUPERFAMILY)
	48hr gut control vs 48hr carcase control	GPAI010870-RA	2.11607	0.0720842	1	8.13112	19.9727	11.8416	0	ext3_drome exostosin-3 os=drosophila melanogaster gn=botv pe=1 sv=1	C:intrinsic to endoplasmic reticulum membrane; F:transferase activity, transferring hexosyl groups; C:integral to membrane; P:heparan sulfate proteoglycan biosynthetic process	Coil (COILS); IPR029044 (G3DSA:3.90.550.GENE3D); IPR015338 (PFAM); IPR004263 (PFAM); IPR027674 (PTHR11062:PANTHER); IPR004263 (PANTHER); CYTOPLASMIC_DOMAIN (PHOBIUS); TRANSMEMBRANE (PHOBIUS); NON_CYTOPLASMIC_DOMAIN (PHOBIUS); IPR029044 (SUPERFAMILY); TMhelix (TMHMM)
	48hr gut control vs 48hr carcase control	GPAI010957-RA	-2.73738	1.02804e-07	0.000122747	57.3256	24.3092	-33.0164	1.01645e-64	hmt3_arath homocysteine s-methyltransferase 3 os=arabidopsis thaliana gn=hmt3 pe=1 sv=2	F:homocysteine S-methyltransferase activity	IPR003726 (G3DSA:3.20.20.GENE3D); IPR003726 (PFAM); PTHR21091 (PANTHER); PTHR21091:SF9 (PANTHER); IPR003726 (PROSITE_PROFILES); IPR003726 (SUPERFAMILY)
	48hr gut control vs 48hr carcase control	GPAI010969-RA	2.87397	2.0128e-07	0.000246568	17.9154	59.7675	41.8521	3.39125e-153	rpgp1_human rap1 gtpase-activating protein 1 os=homo sapiens gn=rap1gap pe=1 sv=2	P:regulation of small GTPase mediated signal transduction; F:GTPase activator activity	Coil (COILS); IPR000331 (PFAM); PTHR15711 (PANTHER); PTHR15711:SF4 (PANTHER); IPR000331 (PROSITE_PROFILES); SSF111347 (SUPERFAMILY)
	48hr gut control vs 48hr carcase control	GPAI010973-RA	-8.89665	0	0	56.57	7.38102	-49.189	1.49545e-12	lrp1b_human low-density lipoprotein receptor-related protein 1b os=homo sapiens gn=lrp1b pe=1 sv=2	F:protein binding	IPR002172 (PRINTS); IPR020067 (SMART); IPR002172 (SMART); IPR002172 (G3DSA:4.10.400.GENE3D); IPR002172 (G3DSA:4.10.400.GENE3D); IPR020067 (PFAM); G3DSA:4.10.1220.10 (GENE3D); IPR002172 (PFAM); IPR020067 (G3DSA:1.10.2000.GENE3D); PTHR10529 (PANTHER); PTHR10529:SF209 (PANTHER); IPR023415 (PROSITE_PATTERNS); IPR023415 (PROSITE_PATTERNS); CYTOPLASMIC_DOMAIN (PHOBIUS); TRANSMEMBRANE (PHOBIUS); NON_CYT…
	48hr gut control vs 48hr carcase control	GPAI010975-RA	2.65231	2.21756e-13	1.74522e-10	40.1521	123.62	83.4681	0	pgk_drome phosphoglycerate kinase os=drosophila melanogaster gn=pgk pe=2 sv=2	P:glycolysis; F:phosphoglycerate kinase activity	IPR001576 (PRINTS); IPR001576 (PIRSF); IPR015901 (G3DSA:3.40.50.GENE3D); IPR001576 (PFAM); IPR015824 (G3DSA:3.40.50.GENE3D); IPR001576 (PANTHER); PTHR11406:SF6 (PANTHER); IPR015911 (PROSITE_PATTERNS); IPR001576 (HAMAP); IPR001576 (SUPERFAMILY)
	48hr gut control vs 48hr carcase control	GPAI011080-RA	-2.35353	0.00136341	1	31.5295	15.5509	-15.9787	6.85963e-09	fa89b_mouse protein fam89b os=mus musculus gn=fam89b pe=1 sv=1	-	PF14854 (PFAM); PTHR21529 (PANTHER)
	48hr gut control vs 48hr carcase control	GPAI011109-RA	-12.7643	0	0	58.3505	5.30645	-53.044		---NA---	-	NON_CYTOPLASMIC_DOMAIN (PHOBIUS); SIGNAL_PEPTIDE_H_REGION (PHOBIUS); CYTOPLASMIC_DOMAIN (PHOBIUS); SIGNAL_PEPTIDE (PHOBIUS); SIGNAL_PEPTIDE_N_REGION (PHOBIUS); TRANSMEMBRANE (PHOBIUS); SIGNAL_PEPTIDE_C_REGION (PHOBIUS); SignalP-noTM (SIGNALP_GRAM_NEGATIVE); SignalP-TM (SIGNALP_GRAM_POSITIVE); SignalP-noTM (SIGNALP_EUK)
	48hr gut control vs 48hr carcase control	GPAI011112-RA	3.10504	7.51789e-05	0.126	9.5067	34.2652	24.7585	1.63671e-38	plc2_caeel 1-acyl-sn-glycerol-3-phosphate acyltransferase acl-2 os=caenorhabditis elegans gn=acl-2 pe=3 sv=1	P:phospholipid biosynthetic process; C:membrane; F:1-acylglycerol-3-phosphate O-acyltransferase activity	IPR002123 (SMART); IPR004552 (TIGRFAM); G3DSA:3.40.1130.10 (GENE3D); IPR002123 (PFAM); PTHR10434 (PANTHER); PTHR10434:SF3 (PANTHER); SIGNAL_PEPTIDE_H_REGION (PHOBIUS); SIGNAL_PEPTIDE_C_REGION (PHOBIUS); SIGNAL_PEPTIDE (PHOBIUS); NON_CYTOPLASMIC_DOMAIN (PHOBIUS); CYTOPLASMIC_DOMAIN (PHOBIUS); NON_CYTOPLASMIC_DOMAIN (PHOBIUS); TRANSMEMBRANE (PHOBIUS); SIGNAL_PEPTIDE_N_REGION (PHOBIUS); TRANSMEMBRAN…
	48hr gut control vs 48hr carcase control	GPAI011244-RA	-2.0711	0.00098205	1	42.4231	23.777	-18.6461	1.20544e-25	efhd2_drome ef-hand domain-containing protein d2 homolog os=drosophila melanogaster gn=swip-1 pe=2 sv=1	-	PTHR13025 (PANTHER)
	48hr gut control vs 48hr carcase control	GPAI011245-RA	-2.9689	0.000354855	0.670677	26.3783	10.3135	-16.0647	9.08479e-64	efhd2_drome ef-hand domain-containing protein d2 homolog os=drosophila melanogaster gn=swip-1 pe=2 sv=1	F:calcium ion binding	Coil (COILS); IPR002048 (SMART); IPR011992 (PFAM); IPR011992 (G3DSA:1.10.238.GENE3D); PTHR13025 (PANTHER); IPR018247 (PROSITE_PATTERNS); IPR002048 (PROSITE_PROFILES); IPR002048 (PROSITE_PROFILES); SSF47473 (SUPERFAMILY)
	48hr gut control vs 48hr carcase control	GPAI011271-RA	-2.99142	5.70635e-05	0.0938694	31.7395	12.3163	-19.4232	0.137132	y181_cloce probable transcriptional regulatory protein ccel_0181 os=clostridium cellulolyticum (strain atcc 35319 dsm 5812 jcm 6584 h10) gn=ccel_0181 pe=3 sv=1	-	CYTOPLASMIC_DOMAIN (PHOBIUS); TRANSMEMBRANE (PHOBIUS); NON_CYTOPLASMIC_DOMAIN (PHOBIUS); SSF57302 (SUPERFAMILY)
	48hr gut control vs 48hr carcase control	GPAI011282-RA	-3.60124	2.18605e-12	1.79912e-09	67.904	21.8877	-46.0163	8.51694e-76	nduba_bommo nadh dehydrogenase	-	Coil (COILS); IPR019377 (PFAM); PTHR13094 (PANTHER); PTHR13094:SF1 (PANTHER)
	48hr gut control vs 48hr carcase control	GPAI011296-RA	-2.06293	0.0619321	1	19.0246	10.705	-8.31958	9.73771e-65	ski_avies transforming protein ski os=avian erythroblastosis virus (strain sloan-kettering) gn=v-ski pe=1 sv=1	F:SMAD binding; C:nucleus	IPR014890 (SMART); IPR010919 (G3DSA:3.10.390.GENE3D); IPR003380 (G3DSA:3.10.260.GENE3D); IPR014890 (PFAM); IPR003380 (PFAM); PTHR10005:SF2 (PANTHER); IPR023216 (PANTHER); IPR009061 (SUPERFAMILY); IPR010919 (SUPERFAMILY)
	48hr gut control vs 48hr carcase control	GPAI011324-RA	4.63888	0	0	54.7231	294.673	239.95	5.50746e-159	hm13_human minor histocompatibility antigen h13 os=homo sapiens gn=hm13 pe=1 sv=1	C:integral to membrane; F:aspartic-type endopeptidase activity	IPR006639 (SMART); IPR007369 (PFAM); PTHR12174:SF23 (PANTHER); IPR007369 (PANTHER); TRANSMEMBRANE (PHOBIUS); NON_CYTOPLASMIC_DOMAIN (PHOBIUS); CYTOPLASMIC_DOMAIN (PHOBIUS); TRANSMEMBRANE (PHOBIUS); TRANSMEMBRANE (PHOBIUS); TRANSMEMBRANE (PHOBIUS); CYTOPLASMIC_DOMAIN (PHOBIUS); TRANSMEMBRANE (PHOBIUS); NON_CYTOPLASMIC_DOMAIN (PHOBIUS); TRANSMEMBRANE (PHOBIUS); NON_CYTOPLASMIC_DOMAIN (PHOBIUS); CYT…
	48hr gut control vs 48hr carcase control	GPAI011325-RA	2.56139	5.51428e-11	4.97388e-08	35.7776	106.376	70.5985	2.4675e-94	rs11_drops 40s ribosomal protein s11 os=drosophila pseudoobscura pseudoobscura gn= 11 pe=3 sv=2	F:structural constituent of ribosome; P:translation; C:ribosome	IPR000266 (PRINTS); IPR028333 (TIGRFAM); IPR000266 (PFAM); IPR012340 (G3DSA:2.40.50.GENE3D); IPR000266 (PANTHER); IPR019979 (PROSITE_PATTERNS); IPR000266 (HAMAP); IPR012340 (SUPERFAMILY)
	48hr gut control vs 48hr carcase control	GPAI011381-RA	9.27969	0	0	29.2431	315.002	285.759	0	mvl_drome protein malvolio os=drosophila melanogaster gn=mvl pe=2 sv=2	C:membrane; P:transport; F:transporter activity	IPR001046 (PRINTS); IPR001046 (PFAM); IPR001046 (TIGRFAM); IPR001046 (PANTHER); PTHR11706:SF8 (PANTHER); TRANSMEMBRANE (PHOBIUS); NON_CYTOPLASMIC_DOMAIN (PHOBIUS); TRANSMEMBRANE (PHOBIUS); CYTOPLASMIC_DOMAIN (PHOBIUS); TRANSMEMBRANE (PHOBIUS); TRANSMEMBRANE (PHOBIUS); CYTOPLASMIC_DOMAIN (PHOBIUS); CYTOPLASMIC_DOMAIN (PHOBIUS); TRANSMEMBRANE (PHOBIUS); CYTOPLASMIC_DOMAIN (PHOBIUS); NON_CYTOPLASMIC…
	48hr gut control vs 48hr carcase control	GPAI011393-RA	9.1526	0	0	10.1871	108.231	98.0436	2.33664e-46	fabg_thema 3-oxoacyl-	F:oxidoreductase activity; P:metabolic process	IPR002347 (PRINTS); IPR002198 (PRINTS); IPR002198 (PIRSF); IPR020842 (SMART); IPR002198 (PFAM); IPR016040 (G3DSA:3.40.50.GENE3D); PTHR24322 (PANTHER); PTHR24322:SF324 (PANTHER); IPR020904 (PROSITE_PATTERNS); SSF51735 (SUPERFAMILY)
	48hr gut control vs 48hr carcase control	GPAI011404-RA	-2.86885	1.04761e-08	1.15133e-05	61.0258	24.6924	-36.3334	0	tripc_mouse e3 ubiquitin-protein ligase trip12 os=mus musculus gn=trip12 pe=1 sv=1	F:zinc ion binding; F:ubiquitin-protein ligase activity	Coil (COILS); Coil (COILS); Coil (COILS); IPR018123 (SMART); IPR000569 (SMART); IPR000569 (PFAM); G3DSA:3.30.2160.10 (GENE3D); IPR011989 (G3DSA:1.25.10.GENE3D); IPR004170 (PFAM); PTHR11254 (PANTHER); PTHR11254:SF73 (PANTHER); IPR000569 (PROSITE_PROFILES); IPR004170 (PROSITE_PROFILES); IPR016024 (SUPERFAMILY); SSF117839 (SUPERFAMILY); IPR000569 (SUPERFAMILY)
	48hr gut control vs 48hr carcase control	GPAI011422-RA	-2.04547	0.0324773	1	23.1892	13.1598	-10.0294	6.61641e-17	c2cd3_human c2 domain-containing protein 3 os=homo sapiens gn=c2cd3 pe=1 sv=4	F:protein binding	PTHR21254:SF1 (PANTHER); PTHR21254 (PANTHER); IPR000008 (SUPERFAMILY)
	48hr gut control vs 48hr carcase control	GPAI011447-RA	-3.39675	8.05069e-06	0.0118989	32.5336	11.118	-21.4157	1.40981e-35	e75bb_drome ecdysone-induced protein isoform b os=drosophila melanogaster gn=eip75b pe=2 sv=2	-	no IPS match
	48hr gut control vs 48hr carcase control	GPAI011467-RA	-3.60531	2.50934e-08	2.84559e-05	44.8314	14.4344	-30.3971	0	e75bc_drome ecdysone-induced protein isoforms c d os=drosophila melanogaster gn=eip75b pe=2 sv=2	C:nucleus; P:regulation of transcription, DNA-dependent; F:steroid hormone receptor activity; F:DNA binding; F:thyroid hormone receptor activity; P:steroid hormone mediated signaling pathway	IPR001723 (PRINTS); IPR001728 (PRINTS); IPR000536 (SMART); IPR008946 (G3DSA:1.10.565.GENE3D); IPR000536 (PFAM); PTHR24082 (PANTHER); PTHR24082:SF127 (PANTHER); IPR008946 (SUPERFAMILY)
	48hr gut control vs 48hr carcase control	GPAI011479-RA	2.39174	0.0740819	1	5.63866	15.6548	10.0161	1.49295e-96	ttc27_chick tetratricopeptide repeat protein 27 os=gallus gallus gn=ttc27 pe=2 sv=1	F:protein binding	IPR019734 (SMART); IPR013105 (PFAM); PF13414 (PFAM); IPR011990 (G3DSA:1.25.40.GENE3D); PTHR16193 (PANTHER); IPR013026 (PROSITE_PROFILES); SSF48452 (SUPERFAMILY)
	48hr gut control vs 48hr carcase control	GPAI011480-RA	-2.10588	0.179819	1	12.3664	6.81654	-5.54982	8.69488e-32	tsn11_mouse tetraspanin-11 os=mus musculus gn=tspan11 pe=2 sv=1	C:integral to membrane	IPR000301 (PRINTS); IPR000301 (PIRSF); IPR018499 (PFAM); PTHR19282:SF182 (PANTHER); PTHR19282 (PANTHER); TRANSMEMBRANE (PHOBIUS); TRANSMEMBRANE (PHOBIUS); TRANSMEMBRANE (PHOBIUS); CYTOPLASMIC_DOMAIN (PHOBIUS); CYTOPLASMIC_DOMAIN (PHOBIUS); NON_CYTOPLASMIC_DOMAIN (PHOBIUS); CYTOPLASMIC_DOMAIN (PHOBIUS); NON_CYTOPLASMIC_DOMAIN (PHOBIUS); TRANSMEMBRANE (PHOBIUS); IPR008952 (SUPERFAMILY); TMhelix (TM…
	48hr gut control vs 48hr carcase control	GPAI011498-RA	2.27321	1.9139e-06	0.00263162	28.1881	74.3808	46.1927	0	syg_bommo glycine--trna ligase os=bombyx mori pe=1 sv=2	P:glycyl-tRNA aminoacylation; C:cytoplasm; F:glycine-tRNA ligase activity; F:ATP binding	IPR002315 (PRINTS); IPR000738 (SMART); IPR000738 (PFAM); IPR009068 (G3DSA:1.10.287.GENE3D); IPR004154 (PFAM); IPR002315 (TIGRFAM); IPR004154 (G3DSA:3.40.50.GENE3D); G3DSA:3.30.930.10 (GENE3D); IPR002314 (PFAM); IPR027031 (PANTHER); PTHR10745:SF0 (PANTHER); IPR000738 (PROSITE_PATTERNS); IPR000738 (PROSITE_PROFILES); IPR006195 (PROSITE_PROFILES); IPR009068 (SUPERFAMILY); IPR004154 (SUPERFAMILY); SS…
	48hr gut control vs 48hr carcase control	GPAI011505-RA	3.30484	1.30616e-05	0.0197622	9.74714	37.3925	27.6454	1.30201e-138	msra_drome peptide methionine sulfoxide reductase os=drosophila melanogaster gn=eip71cd pe=2 sv=2	F:peptide-methionine (S)-S-oxide reductase activity; P:oxidation-reduction process; P:protein repair; P:response to oxidative stress	IPR002569 (TIGRFAM); IPR002569 (PFAM); IPR002569 (G3DSA:3.30.1060.GENE3D); PTHR10173:SF17 (PANTHER); IPR028427 (PANTHER); IPR002569 (HAMAP); IPR002569 (SUPERFAMILY)
	48hr gut control vs 48hr carcase control	GPAI011576-RA	31.4337	0	0	5.58983	203.962	198.372	6.20938e-72	neus_mouse neuroserpin os=mus musculus gn=serpini1 pe=1 sv=1	C:extracellular space	IPR023796 (SMART); G3DSA:2.30.39.10 (GENE3D); IPR023796 (PFAM); G3DSA:3.30.497.10 (GENE3D); IPR000215 (PANTHER); PTHR11461:SF52 (PANTHER); IPR023795 (PROSITE_PATTERNS); IPR023796 (SUPERFAMILY)
	48hr gut control vs 48hr carcase control	GPAI011712-RA	2.08922	5.63255e-08	6.58799e-05	45.6034	110.596	64.9923	3.68753e-66	elov6_chick elongation of very long chain fatty acids protein 6 os=gallus gallus gn=elovl6 pe=2 sv=1	C:integral to membrane	IPR002076 (PFAM); PTHR11157:SF17 (PANTHER); IPR002076 (PANTHER); IPR002076 (PROSITE_PATTERNS); NON_CYTOPLASMIC_DOMAIN (PHOBIUS); TRANSMEMBRANE (PHOBIUS); SIGNAL_PEPTIDE_N_REGION (PHOBIUS); NON_CYTOPLASMIC_DOMAIN (PHOBIUS); TRANSMEMBRANE (PHOBIUS); TRANSMEMBRANE (PHOBIUS); CYTOPLASMIC_DOMAIN (PHOBIUS); SIGNAL_PEPTIDE_H_REGION (PHOBIUS); TRANSMEMBRANE (PHOBIUS); CYTOPLASMIC_DOMAIN (PHOBIUS); TRANSM…
	48hr gut control vs 48hr carcase control	GPAI011737-RA	2.12856	0.0399326	1	9.45989	23.3738	13.9139	0	nmt_drome glycylpeptide n-tetradecanoyltransferase os=drosophila melanogaster gn=nmt pe=2 sv=2	F:glycylpeptide N-tetradecanoyltransferase activity; P:N-terminal protein myristoylation	IPR000903 (PIRSF); IPR016181 (G3DSA:3.40.630.GENE3D); IPR022676 (PFAM); IPR022677 (PFAM); IPR016181 (G3DSA:3.40.630.GENE3D); IPR000903 (PANTHER); IPR022678 (PROSITE_PATTERNS); IPR022678 (PROSITE_PATTERNS); IPR016181 (SUPERFAMILY); IPR016181 (SUPERFAMILY)
	48hr gut control vs 48hr carcase control	GPAI011740-RA	2.67577	0.000119605	0.207515	12.8121	39.7947	26.9827	8.37322e-58	rl23a_rat 60s ribosomal protein l23a os=rattus norvegicus gn=rpl23a pe=2 sv=1	C:ribosome; F:structural constituent of ribosome; P:translation; F:nucleotide binding	IPR013025 (PFAM); IPR012677 (G3DSA:3.30.70.GENE3D); IPR005633 (PFAM); PTHR11620 (PANTHER); IPR001014 (PROSITE_PATTERNS); IPR013025 (HAMAP); SignalP-TM (SIGNALP_GRAM_POSITIVE); IPR012678 (SUPERFAMILY)
	48hr gut control vs 48hr carcase control	GPAI011765-RA	2.80022	0.0232373	1	5.17787	16.8306	11.6528	1.08036e-112	zdhc2_human palmitoyltransferase zdhhc2 os=homo sapiens gn=zdhhc2 pe=2 sv=1	F:zinc ion binding	IPR001594 (PFAM); PTHR22883 (PANTHER); PTHR22883:SF13 (PANTHER); CYTOPLASMIC_DOMAIN (PHOBIUS); TRANSMEMBRANE (PHOBIUS); TRANSMEMBRANE (PHOBIUS); NON_CYTOPLASMIC_DOMAIN (PHOBIUS); TRANSMEMBRANE (PHOBIUS); NON_CYTOPLASMIC_DOMAIN (PHOBIUS); CYTOPLASMIC_DOMAIN (PHOBIUS); TRANSMEMBRANE (PHOBIUS); CYTOPLASMIC_DOMAIN (PHOBIUS); IPR001594 (PROSITE_PROFILES); TMhelix (TMHMM); TMhelix (TMHMM); TMhelix (TMH…
	48hr gut control vs 48hr carcase control	GPAI011775-RA	7.20695	0	0	19.9519	166.914	146.962		---NA---	-	CYTOPLASMIC_DOMAIN (PHOBIUS); TRANSMEMBRANE (PHOBIUS); NON_CYTOPLASMIC_DOMAIN (PHOBIUS); TMhelix (TMHMM)
	48hr gut control vs 48hr carcase control	GPAI011778-RA	-3.37613	0	0	115.385	39.6722	-75.7127	3.83912e-90	mboa2_mouse lysophospholipid acyltransferase 2 os=mus musculus gn=mboat2 pe=1 sv=1	-	Coil (COILS); Coil (COILS); IPR004299 (PFAM); PTHR13906:SF4 (PANTHER); PTHR13906 (PANTHER); TRANSMEMBRANE (PHOBIUS); NON_CYTOPLASMIC_DOMAIN (PHOBIUS); CYTOPLASMIC_DOMAIN (PHOBIUS); TRANSMEMBRANE (PHOBIUS); CYTOPLASMIC_DOMAIN (PHOBIUS); NON_CYTOPLASMIC_DOMAIN (PHOBIUS); TRANSMEMBRANE (PHOBIUS); TMhelix (TMHMM); TMhelix (TMHMM); TMhelix (TMHMM)
	48hr gut control vs 48hr carcase control	GPAI011801-RA	11.7314	0	0	16.6041	226.111	209.507		---NA---	-	NON_CYTOPLASMIC_DOMAIN (PHOBIUS); CYTOPLASMIC_DOMAIN (PHOBIUS); TRANSMEMBRANE (PHOBIUS); TMhelix (TMHMM)
	48hr gut control vs 48hr carcase control	GPAI011815-RA	2.3959	0	0	110.609	307.62	197.011	4.29611e-132	rl19_drome 60s ribosomal protein l19 os=drosophila melanogaster gn= 19 pe=1 sv=2	C:ribosome; F:structural constituent of ribosome; P:translation	Coil (COILS); IPR015972 (G3DSA:1.10.1650.GENE3D); IPR000196 (PFAM); IPR015974 (G3DSA:1.10.1200.GENE3D); PTHR10722 (PANTHER); IPR023638 (PROSITE_PATTERNS); IPR027547 (HAMAP); IPR000196 (SUPERFAMILY)
	48hr gut control vs 48hr carcase control	GPAI011855-RA	5.13078	1.46424e-06	0.00197526	5.11518	30.465	25.3498	1.358e-135	fuctc_drome alpha-( )-fucosyltransferase c os=drosophila melanogaster gn= pe=2 sv=4	C:membrane; P:protein glycosylation; F:fucosyltransferase activity	IPR001503 (PFAM); PTHR11929:SF129 (PANTHER); IPR001503 (PANTHER); NON_CYTOPLASMIC_DOMAIN (PHOBIUS); TRANSMEMBRANE (PHOBIUS); CYTOPLASMIC_DOMAIN (PHOBIUS); SSF53756 (SUPERFAMILY); TMhelix (TMHMM)
	48hr gut control vs 48hr carcase control	GPAI011870-RA	3.58526	1.83088e-13	1.43724e-10	20.7305	86.2753	65.5448	1.03096	nhr20_caeel nuclear hormone receptor family member nhr-20 os=caenorhabditis elegans gn=nhr-20 pe=1 sv=2	-	CYTOPLASMIC_DOMAIN (PHOBIUS); SIGNAL_PEPTIDE_H_REGION (PHOBIUS); NON_CYTOPLASMIC_DOMAIN (PHOBIUS); SIGNAL_PEPTIDE_N_REGION (PHOBIUS); SIGNAL_PEPTIDE_C_REGION (PHOBIUS); TRANSMEMBRANE (PHOBIUS); SIGNAL_PEPTIDE (PHOBIUS); SignalP-TM (SIGNALP_GRAM_POSITIVE); SignalP-noTM (SIGNALP_EUK); SignalP-noTM (SIGNALP_GRAM_NEGATIVE); TMhelix (TMHMM)
	48hr gut control vs 48hr carcase control	GPAI011932-RA	-3.24245	0.00537949	1	16.1776	5.79157	-10.386	6.86031e-79	tf2aa_drome transcription initiation factor iia subunit 1 os=drosophila melanogaster gn= -l pe=1 sv=2	C:transcription factor TFIIA complex; P:transcription initiation from RNA polymerase II promoter	IPR009088 (G3DSA:2.30.18.GENE3D); IPR004855 (PFAM); IPR004855 (PANTHER); PTHR12694:SF8 (PANTHER); SIGNAL_PEPTIDE_H_REGION (PHOBIUS); SIGNAL_PEPTIDE_C_REGION (PHOBIUS); SIGNAL_PEPTIDE (PHOBIUS); NON_CYTOPLASMIC_DOMAIN (PHOBIUS); SIGNAL_PEPTIDE_N_REGION (PHOBIUS); SignalP-noTM (SIGNALP_GRAM_NEGATIVE); SignalP-TM (SIGNALP_GRAM_POSITIVE); IPR009088 (SUPERFAMILY)
	48hr gut control vs 48hr carcase control	GPAI012034-RA	-4.86011	2.67525e-12	2.20976e-09	52.6184	12.5675	-40.0509	0.103604	glec_drome gliolectin os=drosophila melanogaster gn=glec pe=1 sv=1	C:nucleus; P:cell cycle arrest; F:cyclin-dependent protein serine/threonine kinase inhibitor activity	G3DSA:4.10.365.10 (GENE3D); IPR003175 (PFAM); SignalP-TM (SIGNALP_GRAM_POSITIVE)
	48hr gut control vs 48hr carcase control	GPAI012071-RA	2.64158	0.00876945	1	7.32544	22.4623	15.1369	0	fkh_drome protein fork head os=drosophila melanogaster gn=fkh pe=1 sv=1	F:sequence-specific DNA binding transcription factor activity; P:regulation of transcription, DNA-dependent; F:sequence-specific DNA binding; F:transcription factor binding; F:protein domain specific binding	IPR001766 (PRINTS); IPR001766 (SMART); IPR013638 (PFAM); IPR001766 (PFAM); IPR018533 (PFAM); IPR011991 (G3DSA:1.10.10.GENE3D); PTHR11829:SF57 (PANTHER); PTHR11829 (PANTHER); IPR018122 (PROSITE_PATTERNS); IPR018122 (PROSITE_PATTERNS); IPR001766 (PROSITE_PROFILES); SSF46785 (SUPERFAMILY)
	48hr gut control vs 48hr carcase control	GPAI012098-RA	-3.79597	0.000245347	0.451192	21.0821	6.44685	-14.6352	2.22241e-88	rdh12_human retinol dehydrogenase 12 os=homo sapiens gn=rdh12 pe=1 sv=3	F:oxidoreductase activity; P:metabolic process	IPR002198 (PRINTS); IPR002347 (PRINTS); IPR002198 (PFAM); IPR016040 (G3DSA:3.40.50.GENE3D); PTHR24320 (PANTHER); PTHR24320:SF55 (PANTHER); CYTOPLASMIC_DOMAIN (PHOBIUS); TRANSMEMBRANE (PHOBIUS); NON_CYTOPLASMIC_DOMAIN (PHOBIUS); SSF51735 (SUPERFAMILY); TMhelix (TMHMM)
	48hr gut control vs 48hr carcase control	GPAI012112-RA	7.13961	7.33286e-14	5.64631e-11	6.71991	55.6923	48.9724	0	sc5a6_drome sodium-dependent multivitamin transporter os=drosophila melanogaster gn=cg32669 pe=2 sv=1	C:membrane; P:transmembrane transport; F:transporter activity	IPR001734 (PFAM); IPR019900 (TIGRFAM); IPR001734 (PANTHER); PTHR11819:SF124 (PANTHER); IPR018212 (PROSITE_PATTERNS); CYTOPLASMIC_DOMAIN (PHOBIUS); NON_CYTOPLASMIC_DOMAIN (PHOBIUS); TRANSMEMBRANE (PHOBIUS); TRANSMEMBRANE (PHOBIUS); NON_CYTOPLASMIC_DOMAIN (PHOBIUS); NON_CYTOPLASMIC_DOMAIN (PHOBIUS); CYTOPLASMIC_DOMAIN (PHOBIUS); TRANSMEMBRANE (PHOBIUS); TRANSMEMBRANE (PHOBIUS); TRANSMEMBRANE (PHOBI…
	48hr gut control vs 48hr carcase control	GPAI012115-RA	12.9128	0	0	74.8925	1122.57	1047.68		---NA---	-	no IPS match
	48hr gut control vs 48hr carcase control	GPAI012209-RA	-11.0118	0	0	107.739	11.3571	-96.3817	3.48584e-110	vnnl1_drome vanin-like protein 1 os=drosophila melanogaster gn=cg32754 pe=1 sv=1	P:nitrogen compound metabolic process; F:hydrolase activity, acting on carbon-nitrogen (but not peptide) bonds, in linear amides	IPR003010 (PFAM); IPR003010 (G3DSA:3.60.110.GENE3D); PTHR10609:SF14 (PANTHER); IPR012101 (PANTHER); NON_CYTOPLASMIC_DOMAIN (PHOBIUS); CYTOPLASMIC_DOMAIN (PHOBIUS); TRANSMEMBRANE (PHOBIUS); TRANSMEMBRANE (PHOBIUS); CYTOPLASMIC_DOMAIN (PHOBIUS); IPR003010 (PROSITE_PROFILES); IPR003010 (SUPERFAMILY); TMhelix (TMHMM)
	48hr gut control vs 48hr carcase control	GPAI012212-RA	-2.34991	0.0244485	1	18.8434	9.30816	-9.53519	1.63577e-81	s2546_mouse solute carrier family 25 member 46 os=mus musculus gn=slc25a46 pe=1 sv=1	-	IPR023395 (G3DSA:1.50.40.GENE3D); IPR018108 (PFAM); PTHR21252 (PANTHER); CYTOPLASMIC_DOMAIN (PHOBIUS); CYTOPLASMIC_DOMAIN (PHOBIUS); TRANSMEMBRANE (PHOBIUS); TRANSMEMBRANE (PHOBIUS); NON_CYTOPLASMIC_DOMAIN (PHOBIUS); IPR018108 (PROSITE_PROFILES); IPR023395 (SUPERFAMILY); TMhelix (TMHMM); TMhelix (TMHMM)
	48hr gut control vs 48hr carcase control	GPAI012236-RA	-6.24064	0	0	76.0807	14.1515	-61.9292	8.4653e-26	i2bp1_mouse interferon regulatory factor 2-binding protein 1 os=mus musculus gn=irf2bp1 pe=1 sv=2	-	IPR022750 (PFAM); PTHR10816 (PANTHER); PTHR10816:SF16 (PANTHER)
	48hr gut control vs 48hr carcase control	GPAI012250-RA	2.26222	0.025154	1	8.87298	23.3003	14.4273	1.29463e-22	pde9a_human high affinity cgmp-specific 3 -cyclic phosphodiesterase 9a os=homo sapiens gn=pde9a pe=1 sv=1	F:3',5'-cyclic-nucleotide phosphodiesterase activity; P:signal transduction	IPR002073 (G3DSA:1.10.1300.GENE3D); IPR002073 (PFAM); PTHR11347:SF78 (PANTHER); PTHR11347 (PANTHER); SSF109604 (SUPERFAMILY); SSF109604 (SUPERFAMILY)
	48hr gut control vs 48hr carcase control	GPAI012266-RA	-4.18409	7.88888e-05	0.132612	21.8514	6.06226	-15.7891	0	endou_drome poly -specific endoribonuclease homolog os=drosophila melanogaster gn=cg2145 pe=1 sv=1	F:hydrolase activity, acting on ester bonds	IPR018998 (PFAM); PTHR12439 (PANTHER); SIGNAL_PEPTIDE_C_REGION (PHOBIUS); SIGNAL_PEPTIDE_H_REGION (PHOBIUS); SIGNAL_PEPTIDE_N_REGION (PHOBIUS); NON_CYTOPLASMIC_DOMAIN (PHOBIUS); SIGNAL_PEPTIDE (PHOBIUS); SignalP-noTM (SIGNALP_EUK); SSF142877 (SUPERFAMILY)
	48hr gut control vs 48hr carcase control	GPAI012326-RA	10.2249	0	0	8.82876	104.789	95.9604	1.61341	angp4_human angiopoietin-4 os=homo sapiens gn=angpt4 pe=1 sv=1	-	Coil (COILS)
	48hr gut control vs 48hr carcase control	GPAI012342-RA	-2.31758	0.0464271	1	16.3708	8.19963	-8.17122	9.58795e-14	fosx_msvfr transforming protein v-fos v-fox os=fbr murine osteosarcoma virus gn=fos-fox pe=3 sv=1	C:nucleus; F:sequence-specific DNA binding transcription factor activity; F:sequence-specific DNA binding; P:regulation of transcription, DNA-dependent	Coil (COILS); IPR000837 (PRINTS); IPR004827 (SMART); IPR004827 (PFAM); G3DSA:1.20.5.170 (GENE3D); PTHR23351 (PANTHER); PTHR23351:SF26 (PANTHER); IPR004827 (PROSITE_PATTERNS); IPR004827 (PROSITE_PROFILES); SSF57959 (SUPERFAMILY)
	48hr gut control vs 48hr carcase control	GPAI012445-RA	-2.21048	1.05184e-09	1.0571e-06	104.22	54.7296	-49.4905	2.20908e-56	syne1_human nesprin-1 os=homo sapiens gn=syne1 pe=1 sv=4	C:integral to membrane; F:actin binding	Coil (COILS); Coil (COILS); Coil (COILS); Coil (COILS); Coil (COILS); Coil (COILS); Coil (COILS); Coil (COILS); Coil (COILS); Coil (COILS); Coil (COILS); Coil (COILS); Coil (COILS); Coil (COILS); IPR018159 (SMART); G3DSA:1.20.58.60 (GENE3D); IPR012315 (PFAM); G3DSA:1.20.58.60 (GENE3D); G3DSA:1.20.58.60 (GENE3D); G3DSA:1.20.58.60 (GENE3D); IPR012315 (PROSITE_PROFILES); SSF46966 (SUPERFAMILY); SSF4…
	48hr gut control vs 48hr carcase control	GPAI012446-RA	2.81775	2.00681e-11	1.75395e-08	29.4716	96.3968	66.9252	8.52043e-142	syne1_mouse nesprin-1 os=mus musculus gn=syne1 pe=1 sv=2	F:protein binding	Coil (COILS); Coil (COILS); Coil (COILS); Coil (COILS); Coil (COILS); IPR001715 (SMART); IPR018159 (SMART); G3DSA:1.20.58.60 (GENE3D); IPR001715 (G3DSA:1.10.418.GENE3D); IPR002017 (PFAM); IPR001715 (PFAM); IPR001715 (G3DSA:1.10.418.GENE3D); PTHR11915 (PANTHER); PTHR11915:SF267 (PANTHER); IPR001589 (PROSITE_PATTERNS); IPR001715 (PROSITE_PROFILES); IPR001715 (PROSITE_PROFILES); SSF46966 (SUPERFAMIL…
	48hr gut control vs 48hr carcase control	GPAI012447-RA	-3.88724	1.04329e-14	7.69951e-12	75.3518	22.5014	-52.8504	1.045e-15	syne1_human nesprin-1 os=homo sapiens gn=syne1 pe=1 sv=4	F:protein binding	Coil (COILS); Coil (COILS); Coil (COILS); Coil (COILS); Coil (COILS); Coil (COILS); Coil (COILS); Coil (COILS); Coil (COILS); IPR018159 (SMART); G3DSA:1.20.58.60 (GENE3D); IPR002017 (PFAM); G3DSA:1.20.58.60 (GENE3D); G3DSA:1.20.58.60 (GENE3D); SSF46966 (SUPERFAMILY); SSF46966 (SUPERFAMILY); SSF46966 (SUPERFAMILY); SSF46966 (SUPERFAMILY)
	48hr gut control vs 48hr carcase control	GPAI012450-RA	-3.62905	0	0	252.042	80.6189	-171.423	0.742357	sptn1_chick spectrin alpha non-erythrocytic 1 os=gallus gallus gn=sptan1 pe=1 sv=3	-	Coil (COILS); Coil (COILS); Coil (COILS); IPR018159 (SMART); SSF46966 (SUPERFAMILY); SSF46966 (SUPERFAMILY)
	48hr gut control vs 48hr carcase control	GPAI012451-RA	-5.17369	0	0	92.7894	20.8188	-71.9707	0.517285	y151_mycpn upf0134 protein mpn_151 os=mycoplasma pneumoniae (strain atcc 29342 m129) gn=mpn_151 pe=3 sv=1	-	Coil (COILS); Coil (COILS); G3DSA:1.20.58.60 (GENE3D); SSF46966 (SUPERFAMILY)
	48hr gut control vs 48hr carcase control	GPAI012453-RA	-5.34147	6.83124e-13	5.49232e-10	51.9146	11.282	-40.6326	0.401186	obscn_human obscurin os=homo sapiens gn=obscn pe=1 sv=3	P:pathogenesis	IPR005639 (G3DSA:1.20.190.GENE3D); TRANSMEMBRANE (PHOBIUS); CYTOPLASMIC_DOMAIN (PHOBIUS); NON_CYTOPLASMIC_DOMAIN (PHOBIUS)
	48hr gut control vs 48hr carcase control	GPAI012485-RA	2.61773	8.90767e-11	8.15942e-08	33.1903	100.854	67.6637	5.7436e-27	cpn2_mouse carboxypeptidase n subunit 2 os=mus musculus gn=cpn2 pe=1 sv=2	F:protein binding	Coil (COILS); IPR003598 (SMART); SM00364 (SMART); IPR003591 (SMART); IPR013783 (G3DSA:2.60.40.GENE3D); IPR001611 (PFAM); IPR001611 (PFAM); G3DSA:3.80.10.10 (GENE3D); IPR013098 (PFAM); PTHR24365 (PANTHER); PTHR24365:SF259 (PANTHER); SIGNAL_PEPTIDE_N_REGION (PHOBIUS); SIGNAL_PEPTIDE_C_REGION (PHOBIUS); SIGNAL_PEPTIDE_H_REGION (PHOBIUS); NON_CYTOPLASMIC_DOMAIN (PHOBIUS); SIGNAL_PEPTIDE (PHOBIUS); CY…
	48hr gut control vs 48hr carcase control	GPAI012514-RA	-2.15965	0.0230188	1	22.4557	12.0698	-10.3859	0	api5_drome apoptosis inhibitor 5 homolog os=drosophila melanogaster gn=aac11 pe=2 sv=1	F:binding	IPR011989 (G3DSA:1.25.10.GENE3D); IPR008383 (PFAM); PTHR12758 (PANTHER); PTHR12758:SF19 (PANTHER); IPR016024 (SUPERFAMILY)
	48hr gut control vs 48hr carcase control	GPAI012541-RA	5.2818	0	0	12.6027	77.2687	64.666	0	tm9s2_human transmembrane 9 superfamily member 2 os=homo sapiens gn=tm9sf2 pe=1 sv=1	C:integral to membrane	IPR004240 (PFAM); PTHR10766:SF43 (PANTHER); IPR004240 (PANTHER); CYTOPLASMIC_DOMAIN (PHOBIUS); TRANSMEMBRANE (PHOBIUS); TRANSMEMBRANE (PHOBIUS); CYTOPLASMIC_DOMAIN (PHOBIUS); NON_CYTOPLASMIC_DOMAIN (PHOBIUS); NON_CYTOPLASMIC_DOMAIN (PHOBIUS); CYTOPLASMIC_DOMAIN (PHOBIUS); TRANSMEMBRANE (PHOBIUS); CYTOPLASMIC_DOMAIN (PHOBIUS); TRANSMEMBRANE (PHOBIUS); NON_CYTOPLASMIC_DOMAIN (PHOBIUS); NON_CYTOPLAS…
	48hr gut control vs 48hr carcase control	GPAI012542-RA	3.21087	4.97159e-13	3.95241e-10	25.1639	93.7904	68.6265	2.99194e-130	rl9_drome 60s ribosomal protein l9 os=drosophila melanogaster gn= 9 pe=1 sv=2	C:ribosome; P:translation; F:structural constituent of ribosome; F:rRNA binding	IPR000702 (PIRSF); IPR020040 (G3DSA:3.90.930.GENE3D); IPR020040 (PFAM); IPR000702 (PANTHER); PTHR11655:SF16 (PANTHER); IPR002359 (PROSITE_PATTERNS); IPR020040 (SUPERFAMILY)
	48hr gut control vs 48hr carcase control	GPAI012545-RA	4.11176	8.11837e-05	0.136876	5.37593	25.6589	20.283	1.30776e-56	nlp_drome nucleoplasmin-like protein os=drosophila melanogaster gn=nlp pe=1 sv=1	F:nucleic acid binding	IPR024057 (G3DSA:2.60.120.GENE3D); PF03066 (PFAM); IPR004301 (PANTHER); PTHR22747:SF10 (PANTHER); IPR024057 (SUPERFAMILY)
	48hr gut control vs 48hr carcase control	GPAI012550-RA	4.5179	0	0	45.3398	237.779	192.439	0	acox3_human peroxisomal acyl-coenzyme a oxidase 3 os=homo sapiens gn=acox3 pe=1 sv=2	F:acyl-CoA oxidase activity; F:flavin adenine dinucleotide binding; C:peroxisome; P:fatty acid beta-oxidation; F:acyl-CoA dehydrogenase activity	IPR012258 (PIRSF); IPR002655 (PFAM); G3DSA:1.20.140.10 (GENE3D); IPR006091 (G3DSA:2.40.110.GENE3D); G3DSA:1.20.140.10 (GENE3D); IPR009075 (PFAM); IPR006091 (PFAM); PTHR10909 (PANTHER); PTHR10909:SF11 (PANTHER); IPR009075 (SUPERFAMILY); IPR009075 (SUPERFAMILY); IPR009100 (SUPERFAMILY)
	48hr gut control vs 48hr carcase control	GPAI012551-RA	2.15099	0.00702342	1	13.4253	33.521	20.0957	0	cog4_drome conserved oligomeric golgi complex subunit 4 os=drosophila melanogaster gn=cg7456 pe=1 sv=1	P:exocytosis; C:cytoplasm; P:vesicle docking	IPR013167 (SMART); IPR009976 (PFAM); IPR013167 (PFAM); PTHR24016:SF0 (PANTHER); PTHR24016 (PANTHER)
	48hr gut control vs 48hr carcase control	GPAI012583-RA	-3.78233	9.53418e-08	0.000113552	39.6968	12.183	-27.5139	2.66315	mef2a_xenla myocyte-specific enhancer factor 2a homolog os=xenopus laevis gn=mef2a pe=1 sv=2	-	no IPS match
	48hr gut control vs 48hr carcase control	GPAI012585-RA	-3.32593	0.00501541	1	15.9323	5.56061	-10.3717	0.492571	lups_betpl lupeol synthase os=betula platyphylla gn=oscbpw pe=1 sv=1	-	no IPS match
	48hr gut control vs 48hr carcase control	GPAI012631-RA	-3.06838	7.24591e-05	0.120934	30.0573	11.3709	-18.6863		---NA---	-	NON_CYTOPLASMIC_DOMAIN (PHOBIUS); CYTOPLASMIC_DOMAIN (PHOBIUS); CYTOPLASMIC_DOMAIN (PHOBIUS); TRANSMEMBRANE (PHOBIUS); TRANSMEMBRANE (PHOBIUS); TMhelix (TMHMM); TMhelix (TMHMM)
	48hr gut control vs 48hr carcase control	GPAI012635-RA	-3.6348	0	0	744.004	237.603	-506.401	1.22822	pepc_aspng subtilisin-like serine protease pepc os=aspergillus niger gn=pepc pe=3 sv=1	-	TRANSMEMBRANE (PHOBIUS); NON_CYTOPLASMIC_DOMAIN (PHOBIUS); NON_CYTOPLASMIC_DOMAIN (PHOBIUS); TRANSMEMBRANE (PHOBIUS); CYTOPLASMIC_DOMAIN (PHOBIUS); TMhelix (TMHMM)
	48hr gut control vs 48hr carcase control	GPAI012638-RA	-3.9886	0	0	1559.03	453.723	-1105.31	0	karg_drome arginine kinase os=drosophila melanogaster gn=argk pe=2 sv=2	F:kinase activity; F:acireductone dioxygenase [iron(II)-requiring] activity; P:oxidation-reduction process; P:L-methionine salvage from methylthioadenosine	IPR022413 (PFAM); IPR014746 (G3DSA:3.30.590.GENE3D); IPR014710 (G3DSA:2.60.120.GENE3D); IPR022413 (G3DSA:1.10.135.GENE3D); IPR004313 (PFAM); IPR022414 (PFAM); PTHR11547 (PANTHER); IPR022415 (PROSITE_PATTERNS); IPR022413 (PROSITE_PROFILES); IPR027496 (HAMAP); IPR022414 (PROSITE_PROFILES); IPR022413 (SUPERFAMILY); SSF55931 (SUPERFAMILY); IPR011051 (SUPERFAMILY)
	48hr gut control vs 48hr carcase control	GPAI012651-RA	-3.79243	9.67293e-08	0.000115301	39.5645	12.11	-27.4545	1.40849e-68	cox18_mouse mitochondrial inner membrane protein cox18 os=mus musculus gn=cox18 pe=2 sv=5	C:integral to membrane; P:protein insertion into membrane	IPR001708 (PFAM); IPR001708 (PANTHER); PTHR12428:SF17 (PANTHER); TRANSMEMBRANE (PHOBIUS); NON_CYTOPLASMIC_DOMAIN (PHOBIUS); CYTOPLASMIC_DOMAIN (PHOBIUS); TRANSMEMBRANE (PHOBIUS); CYTOPLASMIC_DOMAIN (PHOBIUS); TRANSMEMBRANE (PHOBIUS); NON_CYTOPLASMIC_DOMAIN (PHOBIUS); TRANSMEMBRANE (PHOBIUS); NON_CYTOPLASMIC_DOMAIN (PHOBIUS)
	48hr gut control vs 48hr carcase control	GPAI012705-RA	2.80844	0.000213731	0.387741	10.7087	34.9106	24.2019	0	gcs1_arath mannosyl-oligosaccharide glucosidase gcs1 os=arabidopsis thaliana gn=gcs1 pe=1 sv=1	F:mannosyl-oligosaccharide glucosidase activity; P:oligosaccharide metabolic process	IPR004888 (PFAM); PTHR10412 (PANTHER); IPR004888 (PTHR10412:PANTHER); CYTOPLASMIC_DOMAIN (PHOBIUS); TRANSMEMBRANE (PHOBIUS); NON_CYTOPLASMIC_DOMAIN (PHOBIUS); IPR008928 (SUPERFAMILY); TMhelix (TMHMM)
	48hr gut control vs 48hr carcase control	GPAI012717-RA	-4.71698	0	0	86.8556	21.3742	-65.4813	1.92565e-49	akap1_human a-kinase anchor protein mitochondrial os=homo sapiens gn=akap1 pe=1 sv=1	F:RNA binding	Coil (COILS); IPR002999 (SMART); IPR004087 (SMART); IPR002999 (PFAM); IPR004088 (G3DSA:3.30.1370.GENE3D); G3DSA:2.30.30.140 (GENE3D); IPR004088 (PFAM); PTHR12727 (PANTHER); CYTOPLASMIC_DOMAIN (PHOBIUS); NON_CYTOPLASMIC_DOMAIN (PHOBIUS); TRANSMEMBRANE (PHOBIUS); IPR002999 (PROSITE_PROFILES); IPR004088 (PROSITE_PROFILES); IPR004088 (SUPERFAMILY); SSF63748 (SUPERFAMILY); TMhelix (TMHMM)
	48hr gut control vs 48hr carcase control	GPAI012724-RA	2.88342	2.87683e-06	0.00404453	14.8317	49.6429	34.8111	6.60518e-74	rl36_drome 60s ribosomal protein l36 os=drosophila melanogaster gn= 36 pe=1 sv=1	P:translation; C:ribosome; F:structural constituent of ribosome	IPR000509 (PFAM); IPR000509 (PANTHER); IPR000509 (PROSITE_PATTERNS)
	48hr gut control vs 48hr carcase control	GPAI012728-RA	5550.59	0	0	6.57126	42339.3	42332.7	2.85993e-51	sp24d_anoga serine protease sp24d os=anopheles gambiae gn=sp24d pe=2 sv=3	F:serine-type endopeptidase activity; P:proteolysis	IPR001314 (PRINTS); IPR001254 (SMART); G3DSA:2.40.10.10 (GENE3D); G3DSA:2.40.10.10 (GENE3D); IPR001254 (PFAM); PTHR24268 (PANTHER); PTHR24268:SF62 (PANTHER); IPR018114 (PROSITE_PATTERNS); SIGNAL_PEPTIDE (PHOBIUS); SIGNAL_PEPTIDE_C_REGION (PHOBIUS); SIGNAL_PEPTIDE_N_REGION (PHOBIUS); NON_CYTOPLASMIC_DOMAIN (PHOBIUS); SIGNAL_PEPTIDE_H_REGION (PHOBIUS); IPR001254 (PROSITE_PROFILES); SignalP-noTM (SI…
	48hr gut control vs 48hr carcase control	GPAI012783-RA	-4.66048	0	0	419.366	104.453	-314.913	1.05478e-21	fau_drome protein anoxia up-regulated os=drosophila melanogaster gn=fau pe=1 sv=3	-	Coil (COILS); Coil (COILS)
	48hr gut control vs 48hr carcase control	GPAI012784-RA	-2.16383	0	0	344.158	184.625	-159.533	0.343085	k1731_human centrosomal protein kiaa1731 os=homo sapiens gn=kiaa1731 pe=2 sv=4	-	TRANSMEMBRANE (PHOBIUS); NON_CYTOPLASMIC_DOMAIN (PHOBIUS); CYTOPLASMIC_DOMAIN (PHOBIUS)
	48hr gut control vs 48hr carcase control	GPAI012789-RA	-2.02971	0.0707168	1	18.9572	10.8417	-8.11552	1.19059e-124	sima_drome protein similar os=drosophila melanogaster gn=sima pe=1 sv=2	C:nucleus; F:sequence-specific DNA binding transcription factor activity; P:regulation of transcription, DNA-dependent; C:cytoplasm; C:transcription factor complex; F:signal transducer activity; P:signal transduction; F:protein dimerization activity	Coil (COILS); IPR001067 (PRINTS); IPR000014 (SMART); IPR011598 (SMART); G3DSA:3.30.450.20 (GENE3D); G3DSA:3.30.450.20 (GENE3D); IPR013767 (PFAM); IPR011598 (G3DSA:4.10.280.GENE3D); PTHR23043:SF17 (PANTHER); PTHR23043 (PANTHER); IPR011598 (PROSITE_PROFILES); IPR000014 (PROSITE_PROFILES); IPR011598 (SUPERFAMILY); IPR000014 (SUPERFAMILY); IPR000014 (SUPERFAMILY)
	48hr gut control vs 48hr carcase control	GPAI012800-RA	3.73547	0	0	125.384	543.679	418.296	8.93685e-129	rs7_droya 40s ribosomal protein s7 os=drosophila yakuba gn= 7 pe=2 sv=1	C:ribosome; P:translation; F:structural constituent of ribosome	IPR000554 (PFAM); IPR000554 (PANTHER); PTHR11278:SF0 (PANTHER); IPR000554 (PROSITE_PATTERNS)
	48hr gut control vs 48hr carcase control	GPAI012804-RA	-14.2054	0	0	27508.2	2247.83	-25260.3	4.18347e-109	mlr_drome myosin regulatory light chain 2 os=drosophila melanogaster gn=mlc2 pe=1 sv=2	F:calcium ion binding	IPR002048 (SMART); IPR011992 (G3DSA:1.10.238.GENE3D); IPR011992 (G3DSA:1.10.238.GENE3D); IPR002048 (PFAM); PTHR23049 (PANTHER); PTHR23049:SF4 (PANTHER); IPR018247 (PROSITE_PATTERNS); IPR002048 (PROSITE_PROFILES); IPR002048 (PROSITE_PROFILES); IPR002048 (PROSITE_PROFILES); SSF47473 (SUPERFAMILY)
	48hr gut control vs 48hr carcase control	GPAI012806-RA	2.0176	0.219534	1	6.11236	14.3153	8.20295		---NA---	-	no IPS match
	48hr gut control vs 48hr carcase control	GPAI012812-RA	-21.6352	0	0	566.633	30.4017	-536.232		---NA---	-	TRANSMEMBRANE (PHOBIUS); NON_CYTOPLASMIC_DOMAIN (PHOBIUS); CYTOPLASMIC_DOMAIN (PHOBIUS)
	48hr gut control vs 48hr carcase control	GPAI012866-RA	2.59283	0	0	125.297	377.115	251.817	1.84258e-156	rs5a_drome 40s ribosomal protein s5a os=drosophila melanogaster gn= 5a pe=1 sv=1	P:translation; C:small ribosomal subunit; F:structural constituent of ribosome; F:RNA binding	IPR005716 (TIGRFAM); IPR023798 (G3DSA:1.10.455.GENE3D); IPR023798 (PFAM); IPR000235 (PANTHER); IPR020606 (PROSITE_PATTERNS); IPR023798 (SUPERFAMILY)
	48hr gut control vs 48hr carcase control	GPAI012883-RA	6.81836	0	0	40.8184	323.067	282.248	0	s61a2_mouse protein transport protein sec61 subunit alpha isoform 2 os=mus musculus gn=sec61a2 pe=2 sv=3	C:membrane; P:protein transport	IPR002208 (PIRSF); IPR023201 (G3DSA:1.10.3370.GENE3D); IPR019561 (PFAM); IPR002208 (TIGRFAM); IPR002208 (PFAM); IPR002208 (PANTHER); IPR002208 (PROSITE_PATTERNS); IPR002208 (PROSITE_PATTERNS); NON_CYTOPLASMIC_DOMAIN (PHOBIUS); TRANSMEMBRANE (PHOBIUS); TRANSMEMBRANE (PHOBIUS); CYTOPLASMIC_DOMAIN (PHOBIUS); NON_CYTOPLASMIC_DOMAIN (PHOBIUS); TRANSMEMBRANE (PHOBIUS); TRANSMEMBRANE (PHOBIUS); TRANSMEM…
	48hr gut control vs 48hr carcase control	GPAI012900-RA	3.34663	2.44638e-06	0.00340535	10.8244	42.0501	31.2257	2.31294e-123	atpb1_drome sodium potassium-transporting atpase subunit beta-1 os=drosophila melanogaster gn=nrv1 pe=1 sv=2	P:potassium ion transport; P:sodium ion transport; C:sodium:potassium-exchanging ATPase complex	G3DSA:2.60.40.1660 (GENE3D); IPR000402 (PFAM); G3DSA:1.20.5.170 (GENE3D); PTHR11523:SF25 (PANTHER); IPR000402 (PANTHER); CYTOPLASMIC_DOMAIN (PHOBIUS); NON_CYTOPLASMIC_DOMAIN (PHOBIUS); TRANSMEMBRANE (PHOBIUS); TMhelix (TMHMM)
	48hr gut control vs 48hr carcase control	GPAI012992-RA	3.84421	8.41539e-09	9.18119e-06	11.6309	51.9014	40.2704	7.53604e-05	chstb_danre carbohydrate sulfotransferase 11 os=danio rerio gn=chst11 pe=2 sv=1	-	SIGNAL_PEPTIDE (PHOBIUS); NON_CYTOPLASMIC_DOMAIN (PHOBIUS); SIGNAL_PEPTIDE_H_REGION (PHOBIUS); SIGNAL_PEPTIDE_C_REGION (PHOBIUS); SIGNAL_PEPTIDE_N_REGION (PHOBIUS); SignalP-TM (SIGNALP_GRAM_POSITIVE); TMhelix (TMHMM)
	48hr gut control vs 48hr carcase control	GPAI013026-RA	-4.33333	3.22669e-09	3.39448e-06	42.4069	11.3598	-31.0471	2.20792	mysn_drome myosin heavy non-muscle os=drosophila melanogaster gn=zip pe=1 sv=2	-	no IPS match
	48hr gut control vs 48hr carcase control	GPAI013033-RA	-3.08927	0	0	152.968	57.4778	-95.4898	3.04099e-79	grhpr_human glyoxylate reductase hydroxypyruvate reductase os=homo sapiens gn=grhpr pe=1 sv=1	F:NAD binding; P:oxidation-reduction process; F:oxidoreductase activity, acting on the CH-OH group of donors, NAD or NADP as acceptor	IPR006140 (PFAM); IPR006139 (PFAM); IPR016040 (G3DSA:3.40.50.GENE3D); IPR016040 (G3DSA:3.40.50.GENE3D); PTHR10996:SF119 (PANTHER); PTHR10996 (PANTHER); IPR029753 (PROSITE_PATTERNS); NON_CYTOPLASMIC_DOMAIN (PHOBIUS); TRANSMEMBRANE (PHOBIUS); CYTOPLASMIC_DOMAIN (PHOBIUS); SignalP-noTM (SIGNALP_EUK); SSF51735 (SUPERFAMILY); SSF52283 (SUPERFAMILY)
	48hr gut control vs 48hr carcase control	GPAI013061-RA	2.12901	0.038375	1	9.55413	23.6117	14.0575	3.77182e-49	aig1_human androgen-induced gene 1 protein os=homo sapiens gn=aig1 pe=1 sv=2	C:integral to membrane	IPR006838 (PFAM); PTHR10989 (PANTHER); PTHR10989:SF9 (PANTHER); CYTOPLASMIC_DOMAIN (PHOBIUS); TRANSMEMBRANE (PHOBIUS); TRANSMEMBRANE (PHOBIUS); NON_CYTOPLASMIC_DOMAIN (PHOBIUS); CYTOPLASMIC_DOMAIN (PHOBIUS); NON_CYTOPLASMIC_DOMAIN (PHOBIUS); TRANSMEMBRANE (PHOBIUS); CYTOPLASMIC_DOMAIN (PHOBIUS); TRANSMEMBRANE (PHOBIUS); CYTOPLASMIC_DOMAIN (PHOBIUS); TRANSMEMBRANE (PHOBIUS); NON_CYTOPLASMIC_DOMAIN…
	48hr gut control vs 48hr carcase control	GPAI013062-RA	-6.57858	0	0	177.163	31.2607	-145.903	0	co4a1_drome collagen alpha-1 chain os=drosophila melanogaster gn=cg25c pe=2 sv=3	F:extracellular matrix structural constituent; C:collagen	IPR001442 (SMART); IPR001442 (PFAM); IPR008160 (PFAM); IPR001442 (G3DSA:2.170.240.GENE3D); PTHR24023 (PANTHER); PTHR24023:SF426 (PANTHER); SIGNAL_PEPTIDE_N_REGION (PHOBIUS); NON_CYTOPLASMIC_DOMAIN (PHOBIUS); SIGNAL_PEPTIDE_C_REGION (PHOBIUS); SIGNAL_PEPTIDE (PHOBIUS); SIGNAL_PEPTIDE_H_REGION (PHOBIUS); IPR001442 (PROSITE_PROFILES); SignalP-noTM (SIGNALP_EUK); IPR016187 (SUPERFAMILY); IPR016187 (S…
	48hr gut control vs 48hr carcase control	GPAI013064-RA	2.04733	1.769e-06	0.00241924	39.0065	92.7005	53.6939	0	eif3h_droan eukaryotic translation initiation factor 3 subunit h os=drosophila ananassae gn=eif-3p40 pe=3 sv=1	F:protein binding; F:translation initiation factor activity; C:eukaryotic translation initiation factor 3 complex	IPR000555 (SMART); IPR000555 (PFAM); IPR027524 (PTHR10410:PANTHER); PTHR10410 (PANTHER); IPR027524 (HAMAP)
	48hr gut control vs 48hr carcase control	GPAI013094-RA	4.22705	0	0	74.1464	363.818	289.672	0	sahh2_drome adenosylhomocysteinase 2 os=drosophila melanogaster gn=ahcy89e pe=2 sv=2	P:one-carbon metabolic process; F:adenosylhomocysteinase activity	IPR000043 (PIRSF); IPR000043 (SMART); IPR015878 (SMART); G3DSA:3.40.50.1480 (GENE3D); IPR000043 (TIGRFAM); IPR015878 (PFAM); IPR000043 (PFAM); IPR016040 (G3DSA:3.40.50.GENE3D); PTHR23420:SF1 (PANTHER); IPR000043 (PANTHER); IPR020082 (PROSITE_PATTERNS); IPR020082 (PROSITE_PATTERNS); SSF52283 (SUPERFAMILY); SSF51735 (SUPERFAMILY)
	48hr gut control vs 48hr carcase control	GPAI013095-RA	4.96156	3.52274e-07	0.000444217	5.95364	34.2892	28.3356	5.97568	kex1_phyit pheromone-processing carboxypeptidase kex1 os=phytophthora infestans (strain t30-4) gn=kex1 pe=3 sv=1	-	no IPS match
	48hr gut control vs 48hr carcase control	GPAI013276-RA	-2.28386	0.121976	1	12.341	6.27242	-6.06854	1.68726e-123	bn3d1_drome probable rna methyltransferase bin3 os=drosophila melanogaster gn=bin3 pe=1 sv=1	F:methyltransferase activity	PF12847 (PFAM); IPR029063 (G3DSA:3.40.50.GENE3D); IPR010675 (PFAM); PTHR12315:SF0 (PANTHER); PTHR12315 (PANTHER); IPR024160 (PROSITE_PROFILES); IPR029063 (SUPERFAMILY)
	48hr gut control vs 48hr carcase control	GPAI013302-RA	5.34553	4.72156e-14	3.5931e-11	10.596	65.7493	55.1533	1.50042e-142	aspg1_drops n -(beta-n-acetylglucosaminyl)-l-asparaginase ga14866 os=drosophila pseudoobscura pseudoobscura gn=ga14866 pe=3 sv=2	F:hydrolase activity	IPR000246 (PFAM); PTHR10188:SF6 (PANTHER); IPR000246 (PANTHER); SIGNAL_PEPTIDE_H_REGION (PHOBIUS); SIGNAL_PEPTIDE_C_REGION (PHOBIUS); NON_CYTOPLASMIC_DOMAIN (PHOBIUS); SIGNAL_PEPTIDE (PHOBIUS); SIGNAL_PEPTIDE_N_REGION (PHOBIUS); SignalP-noTM (SIGNALP_EUK); SignalP-TM (SIGNALP_GRAM_POSITIVE); IPR029055 (SUPERFAMILY)
	48hr gut control vs 48hr carcase control	GPAI013331-RA	-2.85038	0.0392177	1	12.4041	5.0515	-7.35263		---NA---	-	Coil (COILS)
	48hr gut control vs 48hr carcase control	GPAI013337-RA	-3.13645	0.00120248	1	21.1768	7.83753	-13.3393	1.43432e-76	ngef_ponab ephexin-1 os=pongo abelii gn=ngef pe=2 sv=1	F:protein binding; P:regulation of Rho protein signal transduction; F:Rho guanyl-nucleotide exchange factor activity	IPR001452 (SMART); IPR000219 (SMART); IPR000219 (PFAM); IPR000219 (G3DSA:1.20.900.GENE3D); IPR011993 (G3DSA:2.30.29.GENE3D); G3DSA:2.30.30.40 (GENE3D); IPR001452 (PFAM); PTHR12845:SF5 (PANTHER); PTHR12845 (PANTHER); IPR001452 (PROSITE_PROFILES); IPR000219 (PROSITE_PROFILES); SSF50729 (SUPERFAMILY); IPR001452 (SUPERFAMILY); IPR000219 (SUPERFAMILY)
	48hr gut control vs 48hr carcase control	GPAI013338-RA	3.36428	5.43207e-12	4.56837e-09	20.9399	81.7756	60.8357	3.94907e-96	rl14_drome 60s ribosomal protein l14 os=drosophila melanogaster gn= 14 pe=1 sv=1	C:ribosome; P:translation; F:structural constituent of ribosome	IPR002784 (PFAM); IPR014722 (G3DSA:2.30.30.GENE3D); PTHR11127 (PANTHER); PTHR11127:SF2 (PANTHER); IPR008991 (SUPERFAMILY)
	48hr gut control vs 48hr carcase control	GPAI013344-RA	-2.0706	1.55486e-10	1.4538e-07	130.057	72.9114	-57.1458	1.895e-05	ltmd1_xentr letm1 domain-containing protein 1 os=xenopus tropicalis gn=letmd1 pe=2 sv=1	-	IPR011685 (PFAM); PTHR14009 (PANTHER); PTHR14009:SF10 (PANTHER); TRANSMEMBRANE (PHOBIUS); NON_CYTOPLASMIC_DOMAIN (PHOBIUS); CYTOPLASMIC_DOMAIN (PHOBIUS); TMhelix (TMHMM)
	48hr gut control vs 48hr carcase control	GPAI013346-RA	-67.0198	0	0	1164.03	20.1612	-1143.86	0.101706	dlg1l_danre discs large homolog 1-like protein os=danio rerio gn=dlg1l pe=2 sv=1	F:protein binding	IPR001478 (PFAM); IPR001478 (G3DSA:2.30.42.GENE3D); IPR001478 (PROSITE_PROFILES); IPR001478 (SUPERFAMILY)
	48hr gut control vs 48hr carcase control	GPAI013352-RA	-3.30398	0	0	127.945	44.9513	-82.9937		---NA---	-	PTHR12236:SF18 (PANTHER); PTHR12236 (PANTHER); SIGNAL_PEPTIDE (PHOBIUS); SIGNAL_PEPTIDE_H_REGION (PHOBIUS); SIGNAL_PEPTIDE_C_REGION (PHOBIUS); SIGNAL_PEPTIDE_N_REGION (PHOBIUS); NON_CYTOPLASMIC_DOMAIN (PHOBIUS); SignalP-TM (SIGNALP_GRAM_POSITIVE); SignalP-noTM (SIGNALP_EUK)
	48hr gut control vs 48hr carcase control	GPAI013368-RA	2.07509	0.00327387	1	17.0946	41.1767	24.0822	5.20356e-25	gpm6b_mouse neuronal membrane glycoprotein m6-b os=mus musculus gn=gpm6b pe=1 sv=2	C:integral to membrane	IPR001614 (PFAM); IPR001614 (PANTHER); PTHR11683:SF12 (PANTHER); TRANSMEMBRANE (PHOBIUS); NON_CYTOPLASMIC_DOMAIN (PHOBIUS); TRANSMEMBRANE (PHOBIUS); CYTOPLASMIC_DOMAIN (PHOBIUS); CYTOPLASMIC_DOMAIN (PHOBIUS); TRANSMEMBRANE (PHOBIUS); NON_CYTOPLASMIC_DOMAIN (PHOBIUS); TRANSMEMBRANE (PHOBIUS); CYTOPLASMIC_DOMAIN (PHOBIUS); TMhelix (TMHMM); TMhelix (TMHMM); TMhelix (TMHMM); TMhelix (TMHMM)
	48hr gut control vs 48hr carcase control	GPAI013484-RA	3.58304	3.20645e-07	0.000401448	10.8327	45.0553	34.2225	5.85728e-94	plcd_mouse 1-acyl-sn-glycerol-3-phosphate acyltransferase delta os=mus musculus gn=agpat4 pe=2 sv=1	F:transferase activity, transferring acyl groups; P:metabolic process	IPR002123 (SMART); IPR002123 (PFAM); PTHR10983 (PANTHER); PTHR10983:SF16 (PANTHER); CYTOPLASMIC_DOMAIN (PHOBIUS); CYTOPLASMIC_DOMAIN (PHOBIUS); TRANSMEMBRANE (PHOBIUS); CYTOPLASMIC_DOMAIN (PHOBIUS); TRANSMEMBRANE (PHOBIUS); TRANSMEMBRANE (PHOBIUS); TRANSMEMBRANE (PHOBIUS); NON_CYTOPLASMIC_DOMAIN (PHOBIUS); NON_CYTOPLASMIC_DOMAIN (PHOBIUS); SSF69593 (SUPERFAMILY); TMhelix (TMHMM); TMhelix (TMHMM);…
	48hr gut control vs 48hr carcase control	GPAI013487-RA	3.90892	0	0	58.0489	263.395	205.346	1.24917e-51	myph_echgr myophilin os=echinococcus granulosus pe=2 sv=1	F:protein binding	IPR003096 (PRINTS); IPR001715 (SMART); IPR000557 (PFAM); IPR001715 (PFAM); IPR001715 (G3DSA:1.10.418.GENE3D); PTHR18959 (PANTHER); IPR000557 (PROSITE_PATTERNS); IPR001715 (PROSITE_PROFILES); IPR000557 (PROSITE_PROFILES); IPR001715 (SUPERFAMILY)
	48hr gut control vs 48hr carcase control	GPAI013556-RA	-2.77595	0	0	129.543	54.17	-75.3731	0	ddx17_drome atp-dependent rna helicase p62 os=drosophila melanogaster gn=rm62 pe=1 sv=3	F:ATP binding; F:nucleic acid binding; F:ATP-dependent helicase activity	IPR001650 (SMART); IPR014001 (SMART); IPR011545 (PFAM); IPR001650 (PFAM); IPR027417 (G3DSA:3.40.50.GENE3D); IPR027417 (G3DSA:3.40.50.GENE3D); PTHR24031 (PANTHER); PTHR24031:SF174 (PANTHER); IPR000629 (PROSITE_PATTERNS); IPR001650 (PROSITE_PROFILES); IPR014014 (PROSITE_PROFILES); IPR014001 (PROSITE_PROFILES); IPR027417 (SUPERFAMILY); IPR027417 (SUPERFAMILY)
	48hr gut control vs 48hr carcase control	GPAI013610-RA	17.652	0	0	19.918	408.127	388.209	1.69643e-47	sc5ac_bovin sodium-coupled monocarboxylate transporter 2 os=bos taurus gn=slc5a12 pe=2 sv=1	F:transporter activity; C:membrane; P:transmembrane transport	IPR001734 (PFAM); IPR001734 (PANTHER); PTHR11819:SF108 (PANTHER); NON_CYTOPLASMIC_DOMAIN (PHOBIUS); CYTOPLASMIC_DOMAIN (PHOBIUS); TRANSMEMBRANE (PHOBIUS); NON_CYTOPLASMIC_DOMAIN (PHOBIUS); CYTOPLASMIC_DOMAIN (PHOBIUS); SIGNAL_PEPTIDE_C_REGION (PHOBIUS); NON_CYTOPLASMIC_DOMAIN (PHOBIUS); TRANSMEMBRANE (PHOBIUS); CYTOPLASMIC_DOMAIN (PHOBIUS); SIGNAL_PEPTIDE (PHOBIUS); SIGNAL_PEPTIDE_H_REGION (PHOBI…
	48hr gut control vs 48hr carcase control	GPAI013637-RA	-2.11398	5.56855e-08	6.4985e-05	92.9766	51.0541	-41.9225	2.32187e-110	rb87f_drome heterogeneous nuclear ribonucleoprotein 87f os=drosophila melanogaster gn=hrb87f pe=2 sv=2	F:nucleic acid binding; F:nucleotide binding	IPR000504 (SMART); IPR000504 (PFAM); IPR012677 (G3DSA:3.30.70.GENE3D); PTHR24012 (PANTHER); PTHR24012:SF339 (PANTHER); IPR000504 (PROSITE_PROFILES); IPR000504 (PROSITE_PROFILES); SSF54928 (SUPERFAMILY); SSF54928 (SUPERFAMILY)
	48hr gut control vs 48hr carcase control	GPAI013699-RA	2.5549	2.58151e-05	0.0405555	16.6759	49.4561	32.7802	1.00175e-82	qsox1_cavpo sulfhydryl oxidase 1 os=cavia porcellus gn=qsox1 pe=2 sv=2	P:oxidation-reduction process; F:thiol oxidase activity; P:cell redox homeostasis	Coil (COILS); IPR012336 (G3DSA:3.40.30.GENE3D); IPR017905 (G3DSA:1.20.120.GENE3D); IPR013766 (PFAM); IPR017905 (PFAM); PTHR22897 (PANTHER); PTHR22897:SF8 (PANTHER); IPR017937 (PROSITE_PATTERNS); SIGNAL_PEPTIDE_C_REGION (PHOBIUS); SIGNAL_PEPTIDE_H_REGION (PHOBIUS); TRANSMEMBRANE (PHOBIUS); SIGNAL_PEPTIDE_N_REGION (PHOBIUS); NON_CYTOPLASMIC_DOMAIN (PHOBIUS); CYTOPLASMIC_DOMAIN (PHOBIUS); SIGNAL_PEP…
	48hr gut control vs 48hr carcase control	GPAI013722-RA	3.9326	5.84425e-11	5.28905e-08	14.0136	63.9714	49.9578	3.51028e-75	prdx6_chick peroxiredoxin-6 os=gallus gallus gn=prdx6 pe=2 sv=3	P:oxidation-reduction process; F:antioxidant activity; F:peroxiredoxin activity	IPR024706 (PIRSF); G3DSA:3.30.1020.10 (GENE3D); IPR012336 (G3DSA:3.40.30.GENE3D); IPR000866 (PFAM); IPR019479 (PFAM); PTHR10681:SF90 (PANTHER); PTHR10681 (PANTHER); IPR012336 (PROSITE_PROFILES); IPR012336 (SUPERFAMILY)
	48hr gut control vs 48hr carcase control	GPAI013723-RA	-2.07795	5.50838e-05	0.0905577	58.2113	32.5184	-25.6929	0	rbp9x_drome ran-binding proteins 9 10 homolog os=drosophila melanogaster gn= pe=1 sv=1	F:protein binding	IPR006595 (SMART); IPR006594 (SMART); IPR003877 (SMART); IPR013144 (SMART); IPR013720 (PFAM); IPR024964 (PFAM); IPR003877 (PFAM); PTHR12864 (PANTHER); PTHR12864:SF14 (PANTHER); IPR006594 (PROSITE_PROFILES); IPR006595 (PROSITE_PROFILES); IPR001870 (PROSITE_PROFILES); IPR008985 (SUPERFAMILY)
	48hr gut control vs 48hr carcase control	GPAI013781-RA	-10.4724	0	0	211.695	23.4651	-188.23	0.15779	ruvb2_dicdi -like helicase 2 os=dictyostelium discoideum gn=rvb2 pe=1 sv=1	-	Coil (COILS); SIGNAL_PEPTIDE_C_REGION (PHOBIUS); SIGNAL_PEPTIDE (PHOBIUS); SIGNAL_PEPTIDE_N_REGION (PHOBIUS); CYTOPLASMIC_DOMAIN (PHOBIUS); SIGNAL_PEPTIDE_H_REGION (PHOBIUS); NON_CYTOPLASMIC_DOMAIN (PHOBIUS); TRANSMEMBRANE (PHOBIUS); PS51257 (PROSITE_PROFILES); SignalP-noTM (SIGNALP_GRAM_NEGATIVE); SignalP-noTM (SIGNALP_EUK); TMhelix (TMHMM); TMhelix (TMHMM)
	48hr gut control vs 48hr carcase control	GPAI013801-RA	2.12204	0.134541	1	6.46702	15.9299	9.46292	0	ogfd1_drome prolyl 3-hydroxylase sudestada1 os=drosophila melanogaster gn=sud1 pe=2 sv=1	P:oxidation-reduction process; F:iron ion binding; F:L-ascorbic acid binding; F:oxidoreductase activity, acting on paired donors, with incorporation or reduction of molecular oxygen, 2-oxoglutarate as one donor, and incorporation of one atom each of oxygen into both donors; P:attachment of GPI anchor to protein; C:GPI-anchor transamidase complex	IPR006620 (SMART); IPR019601 (PFAM); IPR005123 (PFAM); IPR019540 (PFAM); PTHR12117 (PANTHER); TRANSMEMBRANE (PHOBIUS); NON_CYTOPLASMIC_DOMAIN (PHOBIUS); CYTOPLASMIC_DOMAIN (PHOBIUS); TRANSMEMBRANE (PHOBIUS); CYTOPLASMIC_DOMAIN (PHOBIUS); IPR005123 (PROSITE_PROFILES); TMhelix (TMHMM)
	48hr gut control vs 48hr carcase control	GPAI013802-RA	-5.51895	2.51502e-08	2.85455e-05	32.2846	6.7904	-25.4942	0	sh3g3_drovi endophilin-a os=drosophila virilis gn=endoa pe=3 sv=1	F:protein binding; C:cytoplasm; P:endocytosis	IPR001452 (PRINTS); IPR013315 (PRINTS); IPR001452 (SMART); IPR004148 (SMART); IPR027267 (G3DSA:1.20.1270.GENE3D); IPR004148 (PFAM); G3DSA:2.30.30.40 (GENE3D); IPR001452 (PFAM); PTHR10661 (PANTHER); IPR028501 (PTHR10661:PANTHER); IPR001452 (PROSITE_PROFILES); IPR004148 (PROSITE_PROFILES); SSF103657 (SUPERFAMILY); IPR001452 (SUPERFAMILY)
	48hr gut control vs 48hr carcase control	GPAI013807-RA	3.4421	0	0	52.3599	209.208	156.849	0	ehd1_ponab eh domain-containing protein 1 os=pongo abelii gn=ehd1 pe=2 sv=1	F:protein binding; F:GTP binding; F:GTPase activity; F:calcium ion binding	IPR000261 (SMART); IPR001401 (PFAM); PF12763 (PFAM); IPR027417 (G3DSA:3.40.50.GENE3D); IPR011992 (G3DSA:1.10.238.GENE3D); PTHR11216 (PANTHER); PTHR11216:SF60 (PANTHER); IPR018247 (PROSITE_PATTERNS); IPR002048 (PROSITE_PROFILES); IPR000261 (PROSITE_PROFILES); IPR027417 (SUPERFAMILY); SSF47473 (SUPERFAMILY)
	48hr gut control vs 48hr carcase control	GPAI013819-RA	-3.05942	0	0	133.245	50.5554	-82.6893	0	pur9_chick bifunctional purine biosynthesis protein purh os=gallus gallus gn=atic pe=1 sv=1	F:IMP cyclohydrolase activity; P:purine nucleotide biosynthetic process; F:phosphoribosylaminoimidazolecarboxamide formyltransferase activity	IPR011607 (SMART); IPR002695 (PIRSF); IPR002695 (SMART); IPR002695 (TIGRFAM); IPR011607 (PFAM); IPR024050 (G3DSA:1.10.287.GENE3D); IPR002695 (PFAM); IPR024051 (G3DSA:3.40.140.GENE3D); IPR024051 (G3DSA:3.40.140.GENE3D); IPR011607 (G3DSA:3.40.50.GENE3D); IPR002695 (PANTHER); IPR011607 (SUPERFAMILY); IPR016193 (SUPERFAMILY)
	48hr gut control vs 48hr carcase control	GPAI013936-RA	-2.1849	4.1076e-06	0.00587643	65.3694	34.7296	-30.6398	1.08433e-20	dek_rat protein dek os=rattus norvegicus gn=dek pe=2 sv=1	F:DNA binding	Coil (COILS); IPR014876 (PFAM); IPR009057 (G3DSA:1.10.10.GENE3D); PTHR13468 (PANTHER); SSF109715 (SUPERFAMILY)
	48hr gut control vs 48hr carcase control	GPAI013962-RA	-7.05008	0	0	717.918	118.206	-599.713	5.50417e-168	mpcp_mouse phosphate carrier mitochondrial os=mus musculus gn=slc25a3 pe=1 sv=1	-	IPR023395 (G3DSA:1.50.40.GENE3D); IPR018108 (PFAM); PTHR24089:SF173 (PANTHER); PTHR24089 (PANTHER); NON_CYTOPLASMIC_DOMAIN (PHOBIUS); TRANSMEMBRANE (PHOBIUS); TRANSMEMBRANE (PHOBIUS); CYTOPLASMIC_DOMAIN (PHOBIUS); CYTOPLASMIC_DOMAIN (PHOBIUS); IPR018108 (PROSITE_PROFILES); IPR018108 (PROSITE_PROFILES); IPR018108 (PROSITE_PROFILES); IPR023395 (SUPERFAMILY)
	48hr gut control vs 48hr carcase control	GPAI013963-RA	2.85877	0.000168934	0.301209	10.5375	34.9684	24.4309	3.15023e-61	tm39a_xentr transmembrane protein 39a os=xenopus tropicalis gn=tmem39a pe=2 sv=1	-	IPR019397 (PFAM); IPR019397 (PANTHER); PTHR12995:SF1 (PANTHER); TRANSMEMBRANE (PHOBIUS); NON_CYTOPLASMIC_DOMAIN (PHOBIUS); NON_CYTOPLASMIC_DOMAIN (PHOBIUS); CYTOPLASMIC_DOMAIN (PHOBIUS); TRANSMEMBRANE (PHOBIUS); CYTOPLASMIC_DOMAIN (PHOBIUS); NON_CYTOPLASMIC_DOMAIN (PHOBIUS); TRANSMEMBRANE (PHOBIUS); TRANSMEMBRANE (PHOBIUS); CYTOPLASMIC_DOMAIN (PHOBIUS); CYTOPLASMIC_DOMAIN (PHOBIUS); TRANSMEMBRANE…
	48hr gut control vs 48hr carcase control	GPAI014062-RA	-3.37458	0.00639208	1	15.0225	5.16747	-9.85499	0	mnb_drome serine threonine-protein kinase minibrain os=drosophila melanogaster gn=mnb pe=2 sv=2	F:ATP binding; P:protein phosphorylation; F:protein serine/threonine kinase activity	IPR002290 (SMART); G3DSA:3.30.200.20 (GENE3D); G3DSA:1.10.510.10 (GENE3D); IPR000719 (PFAM); PTHR24058 (PANTHER); PTHR24058:SF27 (PANTHER); IPR008271 (PROSITE_PATTERNS); IPR017441 (PROSITE_PATTERNS); IPR000719 (PROSITE_PROFILES); IPR011009 (SUPERFAMILY)
	48hr gut control vs 48hr carcase control	GPAI014211-RA	-2.06705	5.14587e-11	4.62099e-08	136.758	76.7995	-59.9586	0	acly_mouse atp-citrate synthase os=mus musculus gn=acly pe=1 sv=1	F:cofactor binding; C:cytoplasm; F:ATP citrate synthase activity; P:cellular carbohydrate metabolic process; F:ATP binding; F:succinate-CoA ligase (ADP-forming) activity	IPR003781 (SMART); IPR014608 (PIRSF); IPR016143 (G3DSA:1.10.230.GENE3D); IPR013650 (PFAM); IPR016142 (G3DSA:1.10.580.GENE3D); IPR016102 (G3DSA:3.40.50.GENE3D); IPR016040 (G3DSA:3.40.50.GENE3D); IPR013816 (G3DSA:3.30.470.GENE3D); IPR003781 (PFAM); IPR016102 (G3DSA:3.40.50.GENE3D); IPR002020 (PFAM); IPR005811 (PFAM); PTHR23118 (PANTHER); IPR017440 (PROSITE_PATTERNS); IPR017866 (PROSITE_PATTERNS); I…
	48hr gut control vs 48hr carcase control	GPAI014214-RA	-8.38582	0	0	75.3536	10.4307	-64.9228	8.58728e-133	mylk_bovin myosin light chain smooth muscle os=bos taurus gn=mylk pe=1 sv=1	F:protein binding; P:protein phosphorylation; F:ATP binding; F:protein serine/threonine kinase activity	IPR003599 (SMART); IPR003961 (SMART); IPR003598 (SMART); IPR002290 (SMART); IPR013783 (G3DSA:2.60.40.GENE3D); G3DSA:3.30.200.20 (GENE3D); IPR013783 (G3DSA:2.60.40.GENE3D); IPR013783 (G3DSA:2.60.40.GENE3D); IPR013783 (G3DSA:2.60.40.GENE3D); IPR013783 (G3DSA:2.60.40.GENE3D); IPR013783 (G3DSA:2.60.40.GENE3D); G3DSA:1.10.510.10 (GENE3D); IPR013098 (PFAM); IPR013783 (G3DSA:2.60.40.GENE3D); IPR000719 (…
	48hr gut control vs 48hr carcase control	GPAI014231-RA	2.59889	0.000887892	1	10.9139	32.9251	22.0111	1.40709e-109	ufc1_droya ubiquitin-fold modifier-conjugating enzyme 1 os=drosophila yakuba gn=ge14107 pe=3 sv=1	-	IPR014806 (PIRSF); IPR014806 (PFAM); IPR014806 (PANTHER); IPR016135 (SUPERFAMILY)
	48hr gut control vs 48hr carcase control	GPAI014261-RA	2.61505	0.000245479	0.451682	12.5448	38.0804	25.5355	1.41517e-120	kcnq5_human potassium voltage-gated channel subfamily kqt member 5 os=homo sapiens gn=kcnq5 pe=1 sv=3	P:potassium ion transport; F:voltage-gated potassium channel activity; P:transmembrane transport; C:voltage-gated potassium channel complex	IPR003937 (PRINTS); IPR003091 (PRINTS); G3DSA:1.10.287.70 (GENE3D); IPR005821 (PFAM); IPR028325 (PANTHER); PTHR11537:SF129 (PANTHER); TRANSMEMBRANE (PHOBIUS); NON_CYTOPLASMIC_DOMAIN (PHOBIUS); TRANSMEMBRANE (PHOBIUS); NON_CYTOPLASMIC_DOMAIN (PHOBIUS); CYTOPLASMIC_DOMAIN (PHOBIUS); NON_CYTOPLASMIC_DOMAIN (PHOBIUS); CYTOPLASMIC_DOMAIN (PHOBIUS); CYTOPLASMIC_DOMAIN (PHOBIUS); TRANSMEMBRANE (PHOBIUS)…
	48hr gut control vs 48hr carcase control	GPAI014265-RA	2.62977	5.88277e-05	0.0971246	14.3617	43.8409	29.4792	3.05819e-12	kcnq4_mouse potassium voltage-gated channel subfamily kqt member 4 os=mus musculus gn=kcnq4 pe=2 sv=2	-	Coil (COILS); IPR013821 (PFAM)
	48hr gut control vs 48hr carcase control	GPAI014275-RA	3.51461	7.71285e-08	9.13202e-05	12.28	50.0995	37.8195		---NA---	-	Coil (COILS)
	48hr gut control vs 48hr carcase control	GPAI014463-RA	-2.69852	1.40848e-08	1.56623e-05	65.4011	28.133	-37.2681	6.62391e-151	met15_drome probable methyltransferase-like protein 15 homolog os=drosophila melanogaster gn=cg14683 pe=2 sv=2	F:methyltransferase activity	IPR023397 (G3DSA:1.10.150.GENE3D); IPR002903 (TIGRFAM); IPR002903 (PFAM); IPR029063 (G3DSA:3.40.50.GENE3D); IPR002903 (PANTHER); PTHR11265:SF0 (PANTHER); IPR002903 (HAMAP); IPR029063 (SUPERFAMILY); IPR023397 (SUPERFAMILY)
	48hr gut control vs 48hr carcase control	GPAI014502-RA	225.933	0	0	11.8549	3109.1	3097.25	0	ace_drome angiotensin-converting enzyme os=drosophila melanogaster gn=ance pe=1 sv=3	F:metallopeptidase activity; C:membrane; P:proteolysis; F:peptidyl-dipeptidase activity	IPR001548 (PRINTS); IPR001548 (PFAM); IPR001548 (PANTHER); NON_CYTOPLASMIC_DOMAIN (PHOBIUS); SIGNAL_PEPTIDE (PHOBIUS); SIGNAL_PEPTIDE_N_REGION (PHOBIUS); SIGNAL_PEPTIDE_H_REGION (PHOBIUS); SIGNAL_PEPTIDE_C_REGION (PHOBIUS); SignalP-TM (SIGNALP_GRAM_POSITIVE); SignalP-noTM (SIGNALP_EUK); SignalP-noTM (SIGNALP_GRAM_NEGATIVE); SSF55486 (SUPERFAMILY)
	48hr gut control vs 48hr carcase control	GPAI014614-RA	35.8882	0	0	40.2048	1674.89	1634.69	0	ma2b1_bovin lysosomal alpha-mannosidase os=bos taurus gn=man2b1 pe=1 sv=4	F:zinc ion binding; F:alpha-mannosidase activity; P:mannose metabolic process; F:carbohydrate binding	Coil (COILS); IPR015341 (SMART); G3DSA:2.70.98.30 (GENE3D); IPR013780 (G3DSA:2.60.40.GENE3D); IPR000602 (PFAM); IPR011682 (PFAM); G3DSA:2.60.40.1360 (GENE3D); IPR015341 (PFAM); IPR015341 (G3DSA:1.20.1270.GENE3D); IPR027291 (G3DSA:3.20.110.GENE3D); PTHR11607 (PANTHER); PTHR11607:SF3 (PANTHER); SIGNAL_PEPTIDE_H_REGION (PHOBIUS); SIGNAL_PEPTIDE (PHOBIUS); NON_CYTOPLASMIC_DOMAIN (PHOBIUS); SIGNAL_PEP…
	48hr gut control vs 48hr carcase control	GPAI014615-RA	-2.6315	0.0286174	1	15.0789	6.65155	-8.42737	0	kgp1_drome cgmp-dependent protein isozyme 1 os=drosophila melanogaster gn=pkg21d pe=1 sv=2	F:ATP binding; F:cGMP-dependent protein kinase activity; P:protein phosphorylation	Coil (COILS); IPR002374 (PRINTS); IPR000595 (SMART); IPR000961 (SMART); IPR002290 (SMART); G3DSA:1.10.510.10 (GENE3D); IPR014710 (G3DSA:2.60.120.GENE3D); IPR000719 (PFAM); IPR000595 (PFAM); G3DSA:3.30.200.20 (GENE3D); IPR014710 (G3DSA:2.60.120.GENE3D); PTHR24353 (PANTHER); PTHR24353:SF33 (PANTHER); IPR018488 (PROSITE_PATTERNS); IPR017441 (PROSITE_PATTERNS); IPR018488 (PROSITE_PATTERNS); IPR018488…
	48hr gut control vs 48hr carcase control	GPAI014618-RA	184.912	0	0	8.4706	1818.18	1809.71	0	ma2b1_macfa lysosomal alpha-mannosidase os=macaca fascicularis gn=man2b1 pe=2 sv=1	F:zinc ion binding; F:alpha-mannosidase activity; P:mannose metabolic process; F:carbohydrate binding	Coil (COILS); IPR015341 (SMART); IPR027291 (G3DSA:3.20.110.GENE3D); G3DSA:2.70.98.30 (GENE3D); G3DSA:2.60.40.1360 (GENE3D); IPR000602 (PFAM); IPR015341 (G3DSA:1.20.1270.GENE3D); IPR011682 (PFAM); IPR013780 (G3DSA:2.60.40.GENE3D); IPR015341 (PFAM); PTHR11607:SF3 (PANTHER); PTHR11607 (PANTHER); SIGNAL_PEPTIDE_H_REGION (PHOBIUS); NON_CYTOPLASMIC_DOMAIN (PHOBIUS); SIGNAL_PEPTIDE_C_REGION (PHOBIUS); S…
	48hr gut control vs 48hr carcase control	GPAI014666-RA	2.02166	0.164933	1	6.94826	16.3057	9.35749	0.000676934	c56d1_mouse cytochrome b561 domain-containing protein 1 os=mus musculus gn=cyb561d1 pe=2 sv=1	C:integral to membrane	IPR006593 (SMART); IPR004877 (PFAM); PTHR15422:SF20 (PANTHER); PTHR15422 (PANTHER); CYTOPLASMIC_DOMAIN (PHOBIUS); TRANSMEMBRANE (PHOBIUS); TRANSMEMBRANE (PHOBIUS); CYTOPLASMIC_DOMAIN (PHOBIUS); NON_CYTOPLASMIC_DOMAIN (PHOBIUS); NON_CYTOPLASMIC_DOMAIN (PHOBIUS); TRANSMEMBRANE (PHOBIUS); TRANSMEMBRANE (PHOBIUS); TRANSMEMBRANE (PHOBIUS); NON_CYTOPLASMIC_DOMAIN (PHOBIUS); CYTOPLASMIC_DOMAIN (PHOBIUS)…
	48hr gut control vs 48hr carcase control	GPAI014713-RA	-2.71603	0.00505011	1	20.5061	8.76405	-11.7421	4.35899	sacs_mouse sacsin os=mus musculus gn=sacs pe=1 sv=2	-	no IPS match
	48hr gut control vs 48hr carcase control	GPAI014720-RA	-4.32779	2.61319e-07	0.000324297	33.2645	8.92221	-24.3423	0	fmr1_drome fragile x mental retardation syndrome-related protein 1 os=drosophila melanogaster gn=fmr1 pe=1 sv=1	F:RNA binding	Coil (COILS); IPR004087 (SMART); IPR004088 (G3DSA:3.30.1370.GENE3D); IPR004088 (PFAM); PTHR10603:SF7 (PANTHER); PTHR10603 (PANTHER); IPR004088 (PROSITE_PROFILES); IPR008395 (PROSITE_PROFILES); IPR004088 (PROSITE_PROFILES); IPR004088 (SUPERFAMILY); IPR004088 (SUPERFAMILY)
	48hr gut control vs 48hr carcase control	GPAI014722-RA	6.61347	6.92654e-12	5.88756e-09	6.4204	49.2888	42.8684	2.48559e-19	fat7_caeel delta -fatty-acid desaturase fat-7 os=caenorhabditis elegans gn=fat-7 pe=2 sv=1	-	PTHR11351 (PANTHER); PTHR11351:SF28 (PANTHER)
	48hr gut control vs 48hr carcase control	GPAI014738-RA	-2.38635	0	0	278.334	135.391	-142.943	0	flna_drome filamin-a os=drosophila melanogaster gn=cher pe=1 sv=2	F:protein binding	IPR001298 (SMART); IPR013783 (G3DSA:2.60.40.GENE3D); IPR013783 (G3DSA:2.60.40.GENE3D); IPR013783 (G3DSA:2.60.40.GENE3D); IPR017868 (PFAM); IPR013783 (G3DSA:2.60.40.GENE3D); IPR013783 (G3DSA:2.60.40.GENE3D); PTHR11915 (PANTHER); PTHR11915:SF251 (PANTHER); IPR017868 (PROSITE_PROFILES); IPR017868 (PROSITE_PROFILES); IPR017868 (PROSITE_PROFILES); IPR017868 (PROSITE_PROFILES); IPR017868 (PROSITE_PROFI…
	48hr gut control vs 48hr carcase control	GPAI014750-RA	3.9959	1.71627e-09	1.75059e-06	11.706	54.2975	42.5915	3.65673e-77	upp1_human uridine phosphorylase 1 os=homo sapiens gn=upp1 pe=1 sv=1	P:nucleotide catabolic process; F:uridine phosphorylase activity; C:cytoplasm; P:nucleoside metabolic process	IPR010059 (TIGRFAM); IPR000845 (G3DSA:3.40.50.GENE3D); IPR000845 (PFAM); PTHR21234:SF8 (PANTHER); IPR018017 (PANTHER); IPR000845 (SUPERFAMILY)
	48hr gut control vs 48hr carcase control	GPAI014753-RA	2.95261	5.07757e-08	5.91029e-05	18.2667	62.6068	44.3401	3.08926e-145	ampn_pig aminopeptidase n os=sus scrofa gn=anpep pe=1 sv=4	F:zinc ion binding; F:metallopeptidase activity; P:proteolysis	IPR014782 (PRINTS); IPR014782 (PFAM); G3DSA:1.10.390.10 (GENE3D); IPR024571 (PFAM); PTHR11533:SF147 (PANTHER); IPR001930 (PANTHER); SSF55486 (SUPERFAMILY); SSF63737 (SUPERFAMILY)
	48hr gut control vs 48hr carcase control	GPAI014786-RA	-2.21042	0.00456255	1	29.4817	15.4823	-13.9994		---NA---	-	IPR025715 (PFAM)
	48hr gut control vs 48hr carcase control	GPAI014794-RA	-3.34567	0	0	1148.91	398.621	-750.29	2.24569e-141	odo2_bovin dihydrolipoyllysine-residue succinyltransferase component of 2-oxoglutarate dehydrogenase mitochondrial os=bos taurus gn=dlst pe=1 sv=2	C:oxoglutarate dehydrogenase complex; P:tricarboxylic acid cycle; F:dihydrolipoyllysine-residue succinyltransferase activity	IPR000089 (PFAM); G3DSA:2.40.50.100 (GENE3D); IPR006255 (TIGRFAM); IPR023213 (G3DSA:3.30.559.GENE3D); IPR001078 (PFAM); PTHR23151:SF8 (PANTHER); PTHR23151 (PANTHER); IPR003016 (PROSITE_PATTERNS); IPR000089 (PROSITE_PROFILES); IPR011053 (SUPERFAMILY); SSF52777 (SUPERFAMILY)
	48hr gut control vs 48hr carcase control	GPAI014829-RA	4.17966	0	0	123.867	600.971	477.104	5.28351e-128	vate_drome v-type proton atpase subunit e os=drosophila melanogaster gn=vha26 pe=2 sv=1	C:proton-transporting two-sector ATPase complex, catalytic domain; P:ATP hydrolysis coupled proton transport; F:proton-transporting ATPase activity, rotational mechanism	Coil (COILS); Coil (COILS); IPR002842 (PFAM); PTHR11583 (PANTHER); IPR002842 (HAMAP); SSF160527 (SUPERFAMILY)
	48hr gut control vs 48hr carcase control	GPAI014857-RA	2.10314	0.140308	1	6.54307	15.9737	9.43065	1.93071e-23	sorl_chick sortilin-related receptor os=gallus gallus gn=sorl1 pe=2 sv=1	F:protein binding; P:proteolysis; F:serine-type endopeptidase activity	IPR002172 (PRINTS); IPR001254 (SMART); IPR002172 (SMART); G3DSA:2.40.10.10 (GENE3D); G3DSA:2.40.10.10 (GENE3D); IPR002172 (PFAM); IPR002172 (G3DSA:4.10.400.GENE3D); G3DSA:2.10.70.10 (GENE3D); IPR000436 (PFAM); IPR002172 (G3DSA:4.10.400.GENE3D); IPR001254 (PFAM); IPR002172 (G3DSA:4.10.400.GENE3D); G3DSA:2.10.70.10 (GENE3D); PTHR10529 (PANTHER); IPR018114 (PROSITE_PATTERNS); IPR023415 (PROSITE_PATT…
	48hr gut control vs 48hr carcase control	GPAI014858-RA	-6.97401	2.5945e-12	2.14046e-09	42.9442	7.14791	-35.7963	5.73574e-24	sorl_human sortilin-related receptor os=homo sapiens gn=sorl1 pe=1 sv=2	F:protein binding; P:proteolysis; F:serine-type endopeptidase activity	IPR002172 (PRINTS); IPR002172 (SMART); IPR001254 (SMART); IPR000436 (SMART); IPR001254 (PFAM); IPR002172 (G3DSA:4.10.400.GENE3D); IPR002172 (G3DSA:4.10.400.GENE3D); G3DSA:2.10.70.10 (GENE3D); G3DSA:2.10.70.10 (GENE3D); IPR002172 (G3DSA:4.10.400.GENE3D); IPR002172 (PFAM); G3DSA:2.40.10.10 (GENE3D); G3DSA:2.40.10.10 (GENE3D); IPR000436 (PFAM); PTHR10529 (PANTHER); IPR023415 (PROSITE_PATTERNS); IPR0…
	48hr gut control vs 48hr carcase control	GPAI014868-RA	-3.03761	0.00961596	1	15.7321	6.01188	-9.7202	2.16444e-155	sqz_drops zinc finger protein squeeze os=drosophila pseudoobscura pseudoobscura gn=sqz pe=3 sv=2	F:nucleic acid binding; F:metal ion binding	Coil (COILS); Coil (COILS); IPR015880 (SMART); IPR013087 (G3DSA:3.30.160.GENE3D); IPR013087 (G3DSA:3.30.160.GENE3D); PF13465 (PFAM); IPR013087 (G3DSA:3.30.160.GENE3D); IPR013087 (G3DSA:3.30.160.GENE3D); PF13894 (PFAM); PTHR11389:SF431 (PANTHER); PTHR11389 (PANTHER); IPR007087 (PROSITE_PATTERNS); IPR007087 (PROSITE_PATTERNS); IPR007087 (PROSITE_PATTERNS); IPR007087 (PROSITE_PATTERNS); IPR007087 (P…
	48hr gut control vs 48hr carcase control	GPAI014895-RA	-2.23813	0.0337291	1	19.0537	9.88213	-9.17154	4.68852e-09	tmm47_mouse transmembrane protein 47 os=mus musculus gn=tmem47 pe=1 sv=1	C:integral to membrane	IPR004031 (PFAM); PTHR14399:SF0 (PANTHER); IPR015664 (PANTHER); TRANSMEMBRANE (PHOBIUS); CYTOPLASMIC_DOMAIN (PHOBIUS); CYTOPLASMIC_DOMAIN (PHOBIUS); NON_CYTOPLASMIC_DOMAIN (PHOBIUS); CYTOPLASMIC_DOMAIN (PHOBIUS); TRANSMEMBRANE (PHOBIUS); TRANSMEMBRANE (PHOBIUS); TRANSMEMBRANE (PHOBIUS); NON_CYTOPLASMIC_DOMAIN (PHOBIUS); TMhelix (TMHMM); TMhelix (TMHMM); TMhelix (TMHMM); TMhelix (TMHMM)
	48hr gut control vs 48hr carcase control	GPAI014925-RA	-2.6563	5.45322e-05	0.0894862	37.4825	16.3798	-21.1027	1.08714e-17	cf057_mouse upf0369 protein c6orf57 homolog os=mus musculus pe=2 sv=2	-	IPR012875 (PFAM)
	48hr gut control vs 48hr carcase control	GPAI014950-RA	3.17118	0.00656107	1	5.05456	18.6063	13.5518	0	c1glt_drome glycoprotein-n-acetylgalactosamine 3-beta-galactosyltransferase 1 os=drosophila melanogaster gn=c1 pe=2 sv=1	C:membrane; F:transferase activity, transferring glycosyl groups	IPR003378 (PFAM); PTHR23033 (PANTHER); TRANSMEMBRANE (PHOBIUS); NON_CYTOPLASMIC_DOMAIN (PHOBIUS); CYTOPLASMIC_DOMAIN (PHOBIUS); TMhelix (TMHMM)
	48hr gut control vs 48hr carcase control	GPAI014951-RA	3.2585	2.56069e-07	0.000317013	13.3563	50.5196	37.1633	3.64582	femb_staep aminoacyltransferase os=staphylococcus epidermidis gn=femb pe=3 sv=1	-	TRANSMEMBRANE (PHOBIUS); CYTOPLASMIC_DOMAIN (PHOBIUS); CYTOPLASMIC_DOMAIN (PHOBIUS); TRANSMEMBRANE (PHOBIUS); NON_CYTOPLASMIC_DOMAIN (PHOBIUS); TMhelix (TMHMM); TMhelix (TMHMM)
	48hr gut control vs 48hr carcase control	GPAI014979-RA	-4.74048	6.25585e-13	5.00468e-10	56.3613	13.8012	-42.5602	4.34641e-23	inhbb_bovin inhibin beta b chain os=bos taurus gn=inhbb pe=3 sv=1	F:growth factor activity	IPR001839 (SMART); IPR001839 (PFAM); IPR029034 (G3DSA:2.10.90.GENE3D); PTHR11848:SF126 (PANTHER); IPR015615 (PANTHER); IPR017948 (PROSITE_PATTERNS); SIGNAL_PEPTIDE_N_REGION (PHOBIUS); SIGNAL_PEPTIDE (PHOBIUS); SIGNAL_PEPTIDE_C_REGION (PHOBIUS); SIGNAL_PEPTIDE_H_REGION (PHOBIUS); NON_CYTOPLASMIC_DOMAIN (PHOBIUS); IPR001839 (PROSITE_PROFILES); IPR029034 (SUPERFAMILY)
	48hr gut control vs 48hr carcase control	GPAI015005-RA	9.70551	0	0	39.7507	447.837	408.087	2.80074e-126	aqp_haeix aquaporin os=haematobia irritans exigua pe=2 sv=1	F:transporter activity; P:transport; C:membrane	IPR000425 (PRINTS); IPR000425 (TIGRFAM); IPR000425 (PFAM); IPR023271 (G3DSA:1.20.1080.GENE3D); IPR000425 (PANTHER); IPR022357 (PROSITE_PATTERNS); TRANSMEMBRANE (PHOBIUS); CYTOPLASMIC_DOMAIN (PHOBIUS); TRANSMEMBRANE (PHOBIUS); TRANSMEMBRANE (PHOBIUS); NON_CYTOPLASMIC_DOMAIN (PHOBIUS); NON_CYTOPLASMIC_DOMAIN (PHOBIUS); TRANSMEMBRANE (PHOBIUS); NON_CYTOPLASMIC_DOMAIN (PHOBIUS); TRANSMEMBRANE (PHOBIU…
	48hr gut control vs 48hr carcase control	GPAI015066-RA	-2.18023	0.0337859	1	20.0508	10.6755	-9.37532	0.178822	aas_erwt9 bifunctional protein aas os=erwinia tasmaniensis (strain dsm 17950 et1 99) gn=aas pe=3 sv=1	-	no IPS match
	48hr gut control vs 48hr carcase control	GPAI015105-RA	-2.30264	0.0979208	1	13.16	6.63413	-6.52582	2.28004e-76	tmcc1_human transmembrane and coiled-coil domains protein 1 os=homo sapiens gn=tmcc1 pe=1 sv=3	-	Coil (COILS); Coil (COILS); Coil (COILS); Coil (COILS); IPR019394 (PFAM); PTHR17613 (PANTHER); TRANSMEMBRANE (PHOBIUS); CYTOPLASMIC_DOMAIN (PHOBIUS); NON_CYTOPLASMIC_DOMAIN (PHOBIUS); TRANSMEMBRANE (PHOBIUS); NON_CYTOPLASMIC_DOMAIN (PHOBIUS); TMhelix (TMHMM); TMhelix (TMHMM)
	48hr gut control vs 48hr carcase control	GPAI015126-RA	3.05773	0	0	41.9901	149.04	107.05	0	ipo5_mouse importin-5 os=mus musculus gn=ipo5 pe=1 sv=3	F:binding	PF13646 (PFAM); IPR011989 (G3DSA:1.25.10.GENE3D); PTHR10527:SF5 (PANTHER); PTHR10527 (PANTHER); IPR021133 (PROSITE_PROFILES); IPR016024 (SUPERFAMILY)
	48hr gut control vs 48hr carcase control	GPAI015131-RA	-2.43774	0.0117066	1	20.775	9.89261	-10.8824	2.01363e-53	tri33_danre e3 ubiquitin-protein ligase trim33 os=danio rerio gn=trim33 pe=2 sv=1	C:intracellular; F:zinc ion binding; F:protein binding	IPR003649 (SMART); IPR000315 (SMART); IPR001841 (SMART); IPR001965 (SMART); IPR000315 (PFAM); IPR013083 (G3DSA:3.30.40.GENE3D); IPR000315 (G3DSA:4.10.45.GENE3D); IPR013083 (G3DSA:3.30.40.GENE3D); IPR001487 (G3DSA:1.20.920.GENE3D); IPR019787 (PFAM); IPR001487 (PFAM); PTHR24103:SF285 (PANTHER); PTHR24103 (PANTHER); IPR019786 (PROSITE_PATTERNS); IPR001841 (PROSITE_PROFILES); IPR000315 (PROSITE_PROFI…
	48hr gut control vs 48hr carcase control	GPAI015237-RA	-3.47052	9.78644e-07	0.00129964	37.2125	12.4466	-24.7659	6.60643e-28	cntn5_mouse contactin-5 os=mus musculus gn=cntn5 pe=1 sv=2	F:protein binding	IPR003961 (SMART); IPR003598 (SMART); IPR003599 (SMART); IPR013162 (PFAM); IPR013783 (G3DSA:2.60.40.GENE3D); IPR013783 (G3DSA:2.60.40.GENE3D); IPR013098 (PFAM); PF13895 (PFAM); IPR013783 (G3DSA:2.60.40.GENE3D); PF13927 (PFAM); IPR013783 (G3DSA:2.60.40.GENE3D); IPR013783 (G3DSA:2.60.40.GENE3D); IPR003961 (PFAM); PTHR11640:SF50 (PANTHER); PTHR11640 (PANTHER); TRANSMEMBRANE (PHOBIUS); NON_CYTOPLASMI…
	48hr gut control vs 48hr carcase control	GPAI015252-RA	-3.28327	0.00781485	1	14.9331	5.27961	-9.65353	1.51754e-09	iccr_drome irregular chiasm c-roughest protein os=drosophila melanogaster gn=rst pe=1 sv=2	-	IPR013783 (G3DSA:2.60.40.GENE3D); IPR013783 (G3DSA:2.60.40.GENE3D); PTHR11640 (PANTHER); PTHR11640:SF50 (PANTHER); SSF48726 (SUPERFAMILY)
	48hr gut control vs 48hr carcase control	GPAI015275-RA	-6.1197	0	0	711.221	134.906	-576.315	0	sdha_drome succinate dehydrogenase	P:tricarboxylic acid cycle; F:oxidoreductase activity, acting on the CH-CH group of donors; F:flavin adenine dinucleotide binding; P:electron transport chain	G3DSA:3.50.50.60 (GENE3D); IPR015939 (PFAM); G3DSA:4.10.80.40 (GENE3D); IPR003953 (PFAM); IPR027477 (G3DSA:3.90.700.GENE3D); IPR011281 (TIGRFAM); IPR015939 (G3DSA:1.20.58.GENE3D); IPR014006 (TIGRFAM); PTHR11632 (PANTHER); PTHR11632:SF37 (PANTHER); IPR003952 (PROSITE_PATTERNS); SignalP-TM (SIGNALP_GRAM_POSITIVE); IPR027477 (SUPERFAMILY); IPR015939 (SUPERFAMILY); SSF51905 (SUPERFAMILY)
	48hr gut control vs 48hr carcase control	GPAI015276-RA	2.41888	0.0136043	1	8.43857	23.6941	15.2555	1.74202e-139	sptc1_mouse serine palmitoyltransferase 1 os=mus musculus gn=sptlc1 pe=2 sv=2	F:pyridoxal phosphate binding; F:catalytic activity; P:biosynthetic process	Coil (COILS); IPR015421 (G3DSA:3.40.640.GENE3D); IPR004839 (PFAM); PTHR13693:SF2 (PANTHER); PTHR13693 (PANTHER); TRANSMEMBRANE (PHOBIUS); NON_CYTOPLASMIC_DOMAIN (PHOBIUS); CYTOPLASMIC_DOMAIN (PHOBIUS); IPR015424 (SUPERFAMILY); TMhelix (TMHMM); TMhelix (TMHMM)
	48hr gut control vs 48hr carcase control	GPAI015295-RA	2.92058	2.09422e-11	1.83454e-08	27.065	91.756	64.691		---NA---	-	no IPS match
	48hr gut control vs 48hr carcase control	GPAI015296-RA	2.12671	0	0	128.064	316.149	188.085	5.92996e-81	hts_drome protein hu-li tai shao os=drosophila melanogaster gn=hts pe=1 sv=2	C:cytoskeleton	Coil (COILS); IPR027774 (PTHR10672:PANTHER); PTHR10672 (PANTHER)
	48hr gut control vs 48hr carcase control	GPAI015297-RA	2.25093	1.18911e-13	9.23941e-11	63.6742	166.372	102.698	0	hts_drome protein hu-li tai shao os=drosophila melanogaster gn=hts pe=1 sv=2	C:cytoskeleton	IPR001303 (SMART); IPR001303 (G3DSA:3.40.225.GENE3D); IPR001303 (PFAM); PTHR10672 (PANTHER); IPR027774 (PTHR10672:PANTHER); IPR001303 (SUPERFAMILY)
	48hr gut control vs 48hr carcase control	GPAI015300-RA	-2.24904	0.18524	1	10.6739	5.50916	-5.16479	1.27536e-24	snr27_human u4 small nuclear ribonucleoprotein 27 kda protein os=homo sapiens gn=snrnp27 pe=1 sv=1	-	Coil (COILS); IPR013957 (PFAM); PTHR31077 (PANTHER)
	48hr gut control vs 48hr carcase control	GPAI015323-RA	-2.42257	0.049406	1	14.8892	7.13432	-7.7549	1.78757e-11	zc21a_danre zinc finger c2hc domain-containing protein 1a os=danio rerio gn=zc2hc1a pe=2 sv=1	-	Coil (COILS); Coil (COILS); PF13913 (PFAM); IPR026319 (PANTHER); PTHR13555:SF22 (PANTHER)
	48hr gut control vs 48hr carcase control	GPAI015326-RA	-136.146	0	0	7694.31	65.6026	-7628.71	2.81468e-140	gst_musdo glutathione s-transferase os=musca domestica pe=2 sv=1	F:protein binding	IPR004046 (PFAM); IPR012336 (G3DSA:3.40.30.GENE3D); IPR004045 (PFAM); IPR010987 (G3DSA:1.20.1050.GENE3D); PTHR11571 (PANTHER); PTHR11571:SF118 (PANTHER); IPR004045 (PROSITE_PROFILES); IPR010987 (PROSITE_PROFILES); IPR010987 (SUPERFAMILY); IPR012336 (SUPERFAMILY)
	48hr gut control vs 48hr carcase control	GPAI015338-RA	-4.02631	0.000129594	0.227049	21.4406	6.1814	-15.2592		---NA---	-	Coil (COILS); SIGNAL_PEPTIDE (PHOBIUS); SIGNAL_PEPTIDE_N_REGION (PHOBIUS); NON_CYTOPLASMIC_DOMAIN (PHOBIUS); SIGNAL_PEPTIDE_H_REGION (PHOBIUS); SIGNAL_PEPTIDE_C_REGION (PHOBIUS); SignalP-noTM (SIGNALP_EUK); TMhelix (TMHMM)
	48hr gut control vs 48hr carcase control	GPAI015471-RA	-2.24086	0.0097935	1	25.0274	12.9646	-12.0628	0	lrp2_rat low-density lipoprotein receptor-related protein 2 os=rattus norvegicus gn=lrp2 pe=1 sv=1	F:protein binding; F:calcium ion binding	IPR002172 (PRINTS); IPR000033 (SMART); IPR000742 (SMART); IPR002172 (SMART); IPR001881 (SMART); IPR002172 (G3DSA:4.10.400.GENE3D); IPR002172 (PFAM); IPR000033 (PFAM); G3DSA:2.10.25.10 (GENE3D); G3DSA:2.10.25.10 (GENE3D); G3DSA:4.10.1220.10 (GENE3D); IPR002172 (G3DSA:4.10.400.GENE3D); IPR002172 (G3DSA:4.10.400.GENE3D); IPR002172 (G3DSA:4.10.400.GENE3D); IPR026823 (PFAM); PF14670 (PFAM); G3DSA:2.10…
	48hr gut control vs 48hr carcase control	GPAI015522-RA	2.24182	7.44708e-07	0.000971099	31.3618	81.613	50.2511	0.646485	sna29_caeel soluble nsf attachment protein 29 os=caenorhabditis elegans gn=snap-29 pe=3 sv=1	-	Coil (COILS); Coil (COILS); Coil (COILS)
	48hr gut control vs 48hr carcase control	GPAI015573-RA	4.1179	5.05036e-05	0.0824218	5.61517	26.8408	21.2257	0.000643979	mmel1_mouse membrane metallo-endopeptidase-like 1 os=mus musculus gn=mmel1 pe=1 sv=1	P:proteolysis; F:metalloendopeptidase activity	IPR000718 (PANTHER); PTHR11733:SF65 (PANTHER); TRANSMEMBRANE (PHOBIUS); CYTOPLASMIC_DOMAIN (PHOBIUS); NON_CYTOPLASMIC_DOMAIN (PHOBIUS); SSF55486 (SUPERFAMILY); TMhelix (TMHMM)
	48hr gut control vs 48hr carcase control	GPAI015603-RA	-2.28601	0.117029	1	12.5063	6.35052	-6.15582	2.10669e-19	rsrc2_xenla arginine serine-rich coiled-coil protein 2 os=xenopus laevis gn=rsrc2 pe=2 sv=1	-	IPR028124 (PFAM)
	48hr gut control vs 48hr carcase control	GPAI015865-RA	-3.46503	0	0	664.431	222.587	-441.844	7.08954e-99	ucri_saisc cytochrome b-c1 complex subunit mitochondrial os=saimiri sciureus gn=uqcrfs1 pe=3 sv=1	F:ubiquinol-cytochrome-c reductase activity; P:oxidation-reduction process; C:membrane; F:2 iron, 2 sulfur cluster binding	IPR005805 (PRINTS); IPR004192 (PFAM); IPR017941 (PFAM); IPR006317 (TIGRFAM); IPR017941 (G3DSA:2.102.10.GENE3D); IPR004192 (G3DSA:1.20.5.GENE3D); IPR014349 (PANTHER); PTHR10134:SF4 (PANTHER); IPR017941 (PROSITE_PROFILES); SSF81502 (SUPERFAMILY); IPR017941 (SUPERFAMILY)
	48hr gut control vs 48hr carcase control	GPAI015873-RA	8.74979	0	0	9.98387	101.404	91.4197	1.25197e-176	abhd2_drome abhydrolase domain-containing protein 2 os=drosophila melanogaster gn=hydr2 pe=1 sv=2	-	IPR012020 (PIRSF); PF12697 (PFAM); IPR029058 (G3DSA:3.40.50.GENE3D); PTHR10794 (PANTHER); PTHR10794:SF35 (PANTHER); IPR000952 (PROSITE_PATTERNS); SIGNAL_PEPTIDE_H_REGION (PHOBIUS); SIGNAL_PEPTIDE (PHOBIUS); SIGNAL_PEPTIDE_C_REGION (PHOBIUS); SIGNAL_PEPTIDE_N_REGION (PHOBIUS); NON_CYTOPLASMIC_DOMAIN (PHOBIUS); SignalP-noTM (SIGNALP_EUK); IPR029058 (SUPERFAMILY); TMhelix (TMHMM)
	48hr gut control vs 48hr carcase control	GPAI015877-RA	9.50223	0	0	5.81658	64.1579	58.3413	8.19006e-24	abhd2_drome abhydrolase domain-containing protein 2 os=drosophila melanogaster gn=hydr2 pe=1 sv=2	-	NON_CYTOPLASMIC_DOMAIN (PHOBIUS); CYTOPLASMIC_DOMAIN (PHOBIUS); TRANSMEMBRANE (PHOBIUS); TMhelix (TMHMM)
	48hr gut control vs 48hr carcase control	GPAI016086-RA	-3.98401	1.09111e-05	0.0163666	27.2249	7.93236	-19.2925	1.73399e-70	udb31_canfa udp-glucuronosyltransferase 2b31 os=canis familiaris gn=ugt2b31 pe=1 sv=1	P:metabolic process; F:transferase activity, transferring hexosyl groups	G3DSA:3.40.50.2000 (GENE3D); IPR002213 (PFAM); PTHR11926:SF134 (PANTHER); IPR002213 (PANTHER); SIGNAL_PEPTIDE_N_REGION (PHOBIUS); SIGNAL_PEPTIDE (PHOBIUS); SIGNAL_PEPTIDE_C_REGION (PHOBIUS); NON_CYTOPLASMIC_DOMAIN (PHOBIUS); SIGNAL_PEPTIDE_H_REGION (PHOBIUS); CYTOPLASMIC_DOMAIN (PHOBIUS); TRANSMEMBRANE (PHOBIUS); SSF53756 (SUPERFAMILY); TMhelix (TMHMM)
	48hr gut control vs 48hr carcase control	GPAI016087-RA	-2.35852	1.58968e-06	0.00216037	60.7306	29.89	-30.8406	3.21286e-100	s2536_chick solute carrier family 25 member 36 os=gallus gallus gn=slc25a36 pe=2 sv=1	C:mitochondrial membrane; P:mitochondrial transport	IPR002030 (PRINTS); IPR023395 (G3DSA:1.50.40.GENE3D); IPR018108 (PFAM); PTHR24089:SF88 (PANTHER); PTHR24089 (PANTHER); IPR018108 (PROSITE_PROFILES); IPR018108 (PROSITE_PROFILES); IPR018108 (PROSITE_PROFILES); IPR023395 (SUPERFAMILY)
	48hr gut control vs 48hr carcase control	GPAI016177-RA	-2.50708	0.0642032	1	13.0298	6.03291	-6.99689	3.43882e-29	atoh8_mouse protein atonal homolog 8 os=mus musculus gn=atoh8 pe=2 sv=1	F:protein dimerization activity	IPR011598 (SMART); IPR011598 (PFAM); IPR011598 (G3DSA:4.10.280.GENE3D); PTHR19290 (PANTHER); PTHR19290:SF8 (PANTHER); IPR011598 (PROSITE_PROFILES); IPR011598 (SUPERFAMILY)
	48hr gut control vs 48hr carcase control	GPAI016221-RA	-4.94485	0	0	850.902	199.748	-651.153	0	metk_drome s-adenosylmethionine synthase os=drosophila melanogaster gn=sam-s pe=2 sv=2	F:ATP binding; F:methionine adenosyltransferase activity; P:S-adenosylmethionine biosynthetic process	G3DSA:3.30.300.10 (GENE3D); IPR002133 (TIGRFAM); G3DSA:3.30.300.10 (GENE3D); IPR022629 (PFAM); IPR022630 (PFAM); IPR022628 (PFAM); G3DSA:3.30.300.10 (GENE3D); IPR002133 (PANTHER); IPR022631 (PROSITE_PATTERNS); IPR022631 (PROSITE_PATTERNS); IPR002133 (HAMAP); IPR022636 (SUPERFAMILY); IPR022636 (SUPERFAMILY); IPR022636 (SUPERFAMILY)
	48hr gut control vs 48hr carcase control	GPAI016285-RA	2.93241	3.89831e-06	0.00556678	13.9442	47.4653	33.5211	0	clpt1_human cleft lip and palate transmembrane protein 1 os=homo sapiens gn=clptm1 pe=1 sv=1	-	IPR008429 (PFAM); IPR008429 (PANTHER); PTHR21347:SF0 (PANTHER); NON_CYTOPLASMIC_DOMAIN (PHOBIUS); TRANSMEMBRANE (PHOBIUS); TRANSMEMBRANE (PHOBIUS); TRANSMEMBRANE (PHOBIUS); TRANSMEMBRANE (PHOBIUS); CYTOPLASMIC_DOMAIN (PHOBIUS); NON_CYTOPLASMIC_DOMAIN (PHOBIUS); CYTOPLASMIC_DOMAIN (PHOBIUS); TRANSMEMBRANE (PHOBIUS); NON_CYTOPLASMIC_DOMAIN (PHOBIUS); NON_CYTOPLASMIC_DOMAIN (PHOBIUS); CYTOPLASMIC_DO…
	48hr gut control vs 48hr carcase control	GPAI016286-RA	2.09135	0.0870233	1	7.93971	19.2747	11.335	7.1925e-157	rlgpb_human ral gtpase-activating protein subunit beta os=homo sapiens gn=ralgapb pe=1 sv=1	P:regulation of small GTPase mediated signal transduction; F:GTPase activator activity	PTHR21344:SF1 (PANTHER); PTHR21344 (PANTHER); CYTOPLASMIC_DOMAIN (PHOBIUS); NON_CYTOPLASMIC_DOMAIN (PHOBIUS); NON_CYTOPLASMIC_DOMAIN (PHOBIUS); TRANSMEMBRANE (PHOBIUS); TRANSMEMBRANE (PHOBIUS); IPR000331 (PROSITE_PROFILES); SSF111347 (SUPERFAMILY); SSF111347 (SUPERFAMILY)
	48hr gut control vs 48hr carcase control	GPAI016287-RA	2.13868	2.50787e-09	2.6107e-06	49.9645	124.041	74.0764	3.31482e-89	rl40_drome ubiquitin-60s ribosomal protein l40 os=drosophila melanogaster gn= 40 pe=1 sv=2	F:protein binding; F:structural constituent of ribosome; P:translation; C:ribosome	IPR019956 (PRINTS); IPR000626 (SMART); IPR001975 (PFAM); G3DSA:3.10.20.90 (GENE3D); IPR000626 (PFAM); PTHR10666 (PANTHER); IPR019954 (PROSITE_PATTERNS); TRANSMEMBRANE (PHOBIUS); CYTOPLASMIC_DOMAIN (PHOBIUS); NON_CYTOPLASMIC_DOMAIN (PHOBIUS); IPR000626 (PROSITE_PROFILES); IPR029071 (SUPERFAMILY); IPR011332 (SUPERFAMILY); TMhelix (TMHMM)
	48hr gut control vs 48hr carcase control	GPAI016437-RA	-18.4273	0	0	293.176	18.4681	-274.708	1.36304e-15	apod_cavpo apolipoprotein d os=cavia porcellus gn=apod pe=2 sv=1	F:pigment binding	IPR003057 (PRINTS); IPR022271 (PIRSF); IPR012674 (G3DSA:2.40.128.GENE3D); IPR000566 (PFAM); PTHR10612:SF10 (PANTHER); PTHR10612 (PANTHER); NON_CYTOPLASMIC_DOMAIN (PHOBIUS); SIGNAL_PEPTIDE_N_REGION (PHOBIUS); SIGNAL_PEPTIDE (PHOBIUS); SIGNAL_PEPTIDE_H_REGION (PHOBIUS); SIGNAL_PEPTIDE_C_REGION (PHOBIUS); SignalP-TM (SIGNALP_GRAM_POSITIVE); SignalP-noTM (SIGNALP_EUK); IPR011038 (SUPERFAMILY)
	48hr gut control vs 48hr carcase control	GPAI016815-RA	14.269	0	0	5.32695	88.2325	82.9055	2.97236e-39	derp3_derpt mite allergen der p 3 os=dermatophagoides pteronyssinus gn=derp3 pe=1 sv=1	P:proteolysis; F:serine-type endopeptidase activity	IPR001314 (PRINTS); IPR001254 (SMART); G3DSA:2.40.10.10 (GENE3D); G3DSA:2.40.10.10 (GENE3D); G3DSA:2.40.10.10 (GENE3D); IPR001254 (PFAM); PTHR24276 (PANTHER); IPR018114 (PROSITE_PATTERNS); IPR018114 (PROSITE_PATTERNS); SIGNAL_PEPTIDE_H_REGION (PHOBIUS); SIGNAL_PEPTIDE (PHOBIUS); NON_CYTOPLASMIC_DOMAIN (PHOBIUS); SIGNAL_PEPTIDE_N_REGION (PHOBIUS); SIGNAL_PEPTIDE_C_REGION (PHOBIUS); IPR001254 (PROS…
	48hr gut control vs 48hr carcase control	GPAI016844-RA	-2.65658	3.09006e-05	0.0490701	39.5026	17.2608	-22.2418	2.78642e-124	dps1_human decaprenyl-diphosphate synthase subunit 1 os=homo sapiens gn=pdss1 pe=1 sv=1	P:isoprenoid biosynthetic process	IPR008949 (G3DSA:1.10.600.GENE3D); IPR000092 (PFAM); PTHR12001:SF47 (PANTHER); IPR017446 (PANTHER); IPR000092 (PROSITE_PATTERNS); IPR000092 (PROSITE_PATTERNS); IPR008949 (SUPERFAMILY)
	48hr gut control vs 48hr carcase control	GPAI016853-RA	-2.01302	0.281086	1	10.8583	6.2614	-4.59691	2.21726	c78a3_soybn cytochrome p450 78a3 os=glycine max gn=cyp78a3 pe=2 sv=1	-	no IPS match
	48hr gut control vs 48hr carcase control	GPAI016862-RA	2.37734	4.61505e-07	0.000587957	27.4202	75.6692	48.249	5.7693e-125	elvl1_aedae elongation of very long chain fatty acids protein aael008004 os=aedes aegypti gn=aael008004 pe=2 sv=2	C:integral to membrane	IPR002076 (PFAM); PTHR11157:SF31 (PANTHER); IPR002076 (PANTHER); TRANSMEMBRANE (PHOBIUS); CYTOPLASMIC_DOMAIN (PHOBIUS); NON_CYTOPLASMIC_DOMAIN (PHOBIUS); TRANSMEMBRANE (PHOBIUS); TRANSMEMBRANE (PHOBIUS); TRANSMEMBRANE (PHOBIUS); TRANSMEMBRANE (PHOBIUS); TRANSMEMBRANE (PHOBIUS); NON_CYTOPLASMIC_DOMAIN (PHOBIUS); CYTOPLASMIC_DOMAIN (PHOBIUS); CYTOPLASMIC_DOMAIN (PHOBIUS); TRANSMEMBRANE (PHOBIUS); N…
	48hr gut control vs 48hr carcase control	GPAI016863-RA	5.02792	0	0	187.996	1097.22	909.223	0	gpda_drops glycerol-3-phosphate dehydrogenase	F:glycerol-3-phosphate dehydrogenase [NAD+] activity; P:oxidation-reduction process; C:glycerol-3-phosphate dehydrogenase complex; P:carbohydrate metabolic process; F:NAD binding; F:protein homodimerization activity; P:glycerol-3-phosphate catabolic process	IPR006168 (PRINTS); IPR006168 (PIRSF); IPR013328 (G3DSA:1.10.1040.GENE3D); IPR006109 (PFAM); IPR016040 (G3DSA:3.40.50.GENE3D); IPR017751 (TIGRFAM); IPR011128 (PFAM); IPR006168 (PANTHER); IPR006168 (PROSITE_PATTERNS); SSF51735 (SUPERFAMILY); IPR008927 (SUPERFAMILY)
	48hr gut control vs 48hr carcase control	GPAI016951-RA	-2.12209	0.000369955	0.702544	45.4328	24.852	-20.5808	4.67988e-133	csk_mouse tyrosine-protein kinase csk os=mus musculus gn=csk pe=1 sv=2	F:protein binding; P:protein phosphorylation; F:protein tyrosine kinase activity; F:ATP binding	IPR000980 (PRINTS); IPR001245 (PRINTS); IPR020635 (SMART); IPR000980 (SMART); G3DSA:1.10.510.10 (GENE3D); IPR000980 (PFAM); G3DSA:3.30.200.20 (GENE3D); IPR001245 (PFAM); G3DSA:1.10.510.10 (GENE3D); IPR000980 (G3DSA:3.30.505.GENE3D); PTHR24418 (PANTHER); PTHR24418:SF192 (PANTHER); IPR008266 (PROSITE_PATTERNS); IPR017441 (PROSITE_PATTERNS); IPR000980 (PROSITE_PROFILES); IPR000719 (PROSITE_PROFILES)…
	48hr gut control vs 48hr carcase control	GPAI016956-RA	2.14489	1.03614e-06	0.00138014	34.9819	87.0974	52.1156	5.6607e-116	ghc1_human mitochondrial glutamate carrier 1 os=homo sapiens gn=slc25a22 pe=1 sv=1	P:transmembrane transport	IPR002067 (PRINTS); IPR023395 (G3DSA:1.50.40.GENE3D); IPR018108 (PFAM); PTHR24089 (PANTHER); PTHR24089:SF239 (PANTHER); TRANSMEMBRANE (PHOBIUS); CYTOPLASMIC_DOMAIN (PHOBIUS); CYTOPLASMIC_DOMAIN (PHOBIUS); NON_CYTOPLASMIC_DOMAIN (PHOBIUS); TRANSMEMBRANE (PHOBIUS); IPR018108 (PROSITE_PROFILES); IPR018108 (PROSITE_PROFILES); IPR018108 (PROSITE_PROFILES); IPR023395 (SUPERFAMILY); TMhelix (TMHMM); TMh…
	48hr gut control vs 48hr carcase control	GPAI016957-RA	2.6298	0.000938984	1	10.5161	32.1021	21.586	2.47469	crk38_arath cysteine-rich receptor-like protein kinase 38 os=arabidopsis thaliana gn=crk38 pe=3 sv=1	-	PTHR23038:SF45 (PANTHER); PTHR23038 (PANTHER); TRANSMEMBRANE (PHOBIUS); CYTOPLASMIC_DOMAIN (PHOBIUS); CYTOPLASMIC_DOMAIN (PHOBIUS); TRANSMEMBRANE (PHOBIUS); NON_CYTOPLASMIC_DOMAIN (PHOBIUS); TMhelix (TMHMM)
	48hr gut control vs 48hr carcase control	GPAI017077-RA	-4.4543	3.40111e-10	3.29567e-07	46.1239	12.02	-34.1039	4.08971	y5411_dicdi uncharacterized gpi-anchored protein ddb_g0275411 os=dictyostelium discoideum gn=ddb_g0275411 pe=4 sv=1	F:calcium-transporting ATPase activity	IPR022141 (PFAM)
	48hr gut control vs 48hr carcase control	GPAI017137-RA	-3.25661	0.00316563	1	17.5864	6.26856	-11.3178	9.13705e-41	milk2_rat mical-like protein 2 os=rattus norvegicus gn=micall2 pe=1 sv=2	F:protein binding	IPR001715 (SMART); IPR001715 (G3DSA:1.10.418.GENE3D); IPR001715 (PFAM); PTHR11915 (PANTHER); PTHR11915:SF262 (PANTHER); IPR001715 (PROSITE_PROFILES); IPR001715 (SUPERFAMILY)
	48hr gut control vs 48hr carcase control	GPAI017146-RA	-2.84988	1.20443e-06	0.00160912	46.2759	18.8488	-27.427	1.48998e-20	milk1_bovin mical-like protein 1 os=bos taurus gn=micall1 pe=1 sv=2	F:zinc ion binding; P:endocytic recycling	Coil (COILS); Coil (COILS); Coil (COILS); Coil (COILS); IPR001781 (SMART); IPR022735 (PFAM); IPR001781 (PFAM); IPR001781 (G3DSA:2.10.110.GENE3D); PTHR25069 (PANTHER); IPR028563 (PTHR25069:PANTHER); IPR001781 (PROSITE_PATTERNS); IPR001781 (PROSITE_PROFILES)
	48hr gut control vs 48hr carcase control	GPAI017174-RA	-2.27488	3.05147e-07	0.000381434	72.5094	36.9993	-35.5101	0	aplp_drome apolipophorins os=drosophila melanogaster gn=rfabg pe=1 sv=2	F:lipid transporter activity; P:lipid transport	Coil (COILS); Coil (COILS); IPR001846 (SMART); IPR001747 (SMART); IPR015255 (PFAM); IPR015816 (G3DSA:2.30.230.GENE3D); IPR001846 (PFAM); IPR015818 (G3DSA:2.20.80.GENE3D); IPR001747 (PFAM); IPR015817 (G3DSA:2.20.50.GENE3D); IPR011030 (G3DSA:1.25.10.GENE3D); PTHR23361 (PANTHER); PTHR23361:SF13 (PANTHER); SIGNAL_PEPTIDE_N_REGION (PHOBIUS); SIGNAL_PEPTIDE_C_REGION (PHOBIUS); SIGNAL_PEPTIDE_H_REGION (…
	48hr gut control vs 48hr carcase control	GPAI017246-RA	-2.67009	2.60228e-13	2.0532e-10	104.88	45.5959	-59.2845	2.30538e-27	cx6b2_mouse cytochrome c oxidase subunit 6b2 os=mus musculus gn=cox6b2 pe=2 sv=1	C:mitochondrion; F:cytochrome-c oxidase activity	IPR003213 (PFAM); IPR003213 (G3DSA:1.10.10.GENE3D); PTHR11387 (PANTHER); IPR003213 (SUPERFAMILY)
	48hr gut control vs 48hr carcase control	GPAI017310-RA	-6.37874	0	0	384.633	69.9951	-314.637	1.14272e-91	nac1_felca sodium calcium exchanger 1 os=felis catus gn=slc8a1 pe=2 sv=1	F:calcium:sodium antiporter activity; P:calcium ion transport; P:transmembrane transport; C:integral to membrane	IPR004836 (PRINTS); IPR004837 (PFAM); PTHR11878 (PANTHER); TRANSMEMBRANE (PHOBIUS); NON_CYTOPLASMIC_DOMAIN (PHOBIUS); TRANSMEMBRANE (PHOBIUS); TRANSMEMBRANE (PHOBIUS); NON_CYTOPLASMIC_DOMAIN (PHOBIUS); CYTOPLASMIC_DOMAIN (PHOBIUS); CYTOPLASMIC_DOMAIN (PHOBIUS); TRANSMEMBRANE (PHOBIUS); NON_CYTOPLASMIC_DOMAIN (PHOBIUS); CYTOPLASMIC_DOMAIN (PHOBIUS); TRANSMEMBRANE (PHOBIUS); TMhelix (TMHMM); TMheli…
	48hr gut control vs 48hr carcase control	GPAI017311-RA	-5.16125	0	0	66.1527	14.8782	-51.2745	0.0454823	nac1_mouse sodium calcium exchanger 1 os=mus musculus gn=slc8a1 pe=1 sv=1	-	no IPS match
	48hr gut control vs 48hr carcase control	GPAI017317-RA	4.26557	0	0	291.988	1445.77	1153.78	0	atna_drome sodium potassium-transporting atpase subunit alpha os=drosophila melanogaster gn=atpalpha pe=1 sv=3	C:integral to membrane; F:cation-transporting ATPase activity; F:metal ion binding; P:ATP biosynthetic process; F:monovalent inorganic cation transmembrane transporter activity; F:ATP binding; P:monovalent inorganic cation transport	PR00121 (PRINTS); IPR001757 (PRINTS); IPR004014 (SMART); IPR008250 (G3DSA:2.70.150.GENE3D); G3DSA:4.10.6.10 (GENE3D); IPR004014 (PFAM); IPR001757 (TIGRFAM); IPR023214 (PFAM); IPR023214 (G3DSA:3.40.50.GENE3D); IPR023299 (G3DSA:3.40.1110.GENE3D); IPR005775 (TIGRFAM); IPR008250 (PFAM); PTHR24093:SF259 (PANTHER); PTHR24093 (PANTHER); IPR018303 (PROSITE_PATTERNS); TRANSMEMBRANE (PHOBIUS); TRANSMEMBRAN…
	48hr gut control vs 48hr carcase control	GPAI017318-RA	4.42557	0	0	509.752	2618.7	2108.94	0.558493	fabz_ricck 3-hydroxyacyl-	-	no IPS match
	48hr gut control vs 48hr carcase control	GPAI017323-RA	-4.91248	0	0	224.682	53.0913	-171.59	0	nac3_human sodium calcium exchanger 3 os=homo sapiens gn=slc8a3 pe=2 sv=2	P:cell communication; C:integral to membrane; F:calcium:sodium antiporter activity; P:calcium ion transport; P:transmembrane transport	Coil (COILS); Coil (COILS); IPR003644 (SMART); IPR003644 (PFAM); IPR004836 (TIGRFAM); IPR004837 (PFAM); PTHR11878 (PANTHER); NON_CYTOPLASMIC_DOMAIN (PHOBIUS); CYTOPLASMIC_DOMAIN (PHOBIUS); SIGNAL_PEPTIDE (PHOBIUS); TRANSMEMBRANE (PHOBIUS); TRANSMEMBRANE (PHOBIUS); SIGNAL_PEPTIDE_N_REGION (PHOBIUS); SIGNAL_PEPTIDE_H_REGION (PHOBIUS); TRANSMEMBRANE (PHOBIUS); NON_CYTOPLASMIC_DOMAIN (PHOBIUS); TRANS…
	48hr gut control vs 48hr carcase control	GPAI017429-RA	-5.44475	1.96834e-09	2.02542e-06	37.1032	7.91026	-29.193		---NA---	-	no IPS match
	48hr gut control vs 48hr carcase control	GPAI017443-RA	2.03283	0.0240169	1	12.4544	29.3887	16.9343	3.55245e-90	ncln_danre nicalin-1 os=danio rerio gn=ncl1 pe=2 sv=1	-	G3DSA:3.40.630.10 (GENE3D); PTHR31826 (PANTHER); PTHR31826:SF0 (PANTHER); CYTOPLASMIC_DOMAIN (PHOBIUS); TRANSMEMBRANE (PHOBIUS); TRANSMEMBRANE (PHOBIUS); NON_CYTOPLASMIC_DOMAIN (PHOBIUS); NON_CYTOPLASMIC_DOMAIN (PHOBIUS); SSF53187 (SUPERFAMILY); TMhelix (TMHMM); TMhelix (TMHMM)
	48hr gut control vs 48hr carcase control	GPAI017472-RA	5.9605	0	0	11.5164	79.6812	68.1648	6.0036e-117	tpsp_thetk bifunctional trehalose-6-phosphate synthase phosphatase os=thermoproteus tenax (strain atcc 35583 nbrc 100435 jcm 9277 kra 1) gn=tpsp pe=1 sv=1	F:catalytic activity; P:trehalose biosynthetic process	IPR001830 (PFAM); G3DSA:3.40.50.2000 (GENE3D); IPR023214 (G3DSA:3.40.50.GENE3D); IPR006379 (TIGRFAM); G3DSA:3.40.50.2000 (GENE3D); IPR003337 (TIGRFAM); IPR003337 (PFAM); PTHR10788:SF6 (PANTHER); PTHR10788 (PANTHER); IPR023214 (SUPERFAMILY); SSF53756 (SUPERFAMILY)
	48hr gut control vs 48hr carcase control	GPAI017554-RA	7.48798	0	0	18.776	163.202	144.426	6.8099e-149	sqrd_human sulfide:quinone mitochondrial os=homo sapiens gn=sqrdl pe=1 sv=1	P:oxidation-reduction process; F:oxidoreductase activity	IPR013027 (PRINTS); G3DSA:3.50.50.60 (GENE3D); IPR023753 (PFAM); PTHR10632 (PANTHER); SSF51905 (SUPERFAMILY); SSF51905 (SUPERFAMILY)
	48hr gut control vs 48hr carcase control	GPAI017656-RA	-4.30116	1.01219e-11	8.65425e-09	54.8118	14.7926	-40.0192	0	fry_drome protein furry os=drosophila melanogaster gn=fry pe=1 sv=2	-	IPR025481 (PFAM); IPR029473 (PFAM); PTHR12295:SF30 (PANTHER); PTHR12295 (PANTHER)
	48hr gut control vs 48hr carcase control	GPAI017663-RA	-3.24733	8.82265e-05	0.149456	27.5818	9.85945	-17.7224	3.16665e-122	fry_drome protein furry os=drosophila melanogaster gn=fry pe=1 sv=2	F:binding	PTHR12295 (PANTHER); PTHR12295:SF30 (PANTHER); IPR016024 (SUPERFAMILY)
	48hr gut control vs 48hr carcase control	GPAI017667-RA	2.19007	0.0067155	1	12.8128	32.5731	19.7603	1.2452e-84	sodc_chyam superoxide dismutase	F:metal ion binding; P:oxidation-reduction process; P:superoxide metabolic process; F:superoxide dismutase activity	IPR001424 (PRINTS); IPR001424 (G3DSA:2.60.40.GENE3D); IPR001424 (PFAM); PTHR10003 (PANTHER); IPR018152 (PROSITE_PATTERNS); IPR018152 (PROSITE_PATTERNS); IPR001424 (SUPERFAMILY)
	48hr gut control vs 48hr carcase control	GPAI017673-RA	-3.34201	0	0	626.807	217.712	-409.095	1.46309e-81	prps2_chick ribose-phosphate pyrophosphokinase 2 os=gallus gallus gn=prps2 pe=2 sv=1	P:nucleotide biosynthetic process; F:magnesium ion binding; F:ribose phosphate diphosphokinase activity	IPR005946 (TIGRFAM); IPR005946 (PFAM); IPR029057 (G3DSA:3.40.50.GENE3D); PTHR10210:SF40 (PANTHER); PTHR10210 (PANTHER); IPR029057 (SUPERFAMILY)
	48hr gut control vs 48hr carcase control	GPAI017675-RA	-3.43335	2.28512e-09	2.36966e-06	53.3056	18.0224	-35.2833	6.70801e-15	spef1_bovin sperm flagellar protein 1 os=bos taurus gn=spef1 pe=2 sv=1	F:protein binding	IPR010441 (PFAM); IPR001715 (G3DSA:1.10.418.GENE3D); IPR010441 (PANTHER); IPR001715 (SUPERFAMILY)
	48hr gut control vs 48hr carcase control	GPAI017740-RA	11.8429	0	0	77.6295	1067.19	989.557	3.02392e-106	tret1_culqu facilitated trehalose transporter tret1 os=culex quinquefasciatus gn=tret1 pe=3 sv=1	P:transmembrane transport; F:substrate-specific transmembrane transporter activity; C:integral to membrane	IPR003663 (PRINTS); G3DSA:1.20.1250.20 (GENE3D); IPR003663 (TIGRFAM); IPR005828 (PFAM); PTHR24063:SF269 (PANTHER); PTHR24063 (PANTHER); IPR005829 (PROSITE_PATTERNS); IPR005829 (PROSITE_PATTERNS); CYTOPLASMIC_DOMAIN (PHOBIUS); TRANSMEMBRANE (PHOBIUS); TRANSMEMBRANE (PHOBIUS); CYTOPLASMIC_DOMAIN (PHOBIUS); CYTOPLASMIC_DOMAIN (PHOBIUS); TRANSMEMBRANE (PHOBIUS); TRANSMEMBRANE (PHOBIUS); CYTOPLASMIC_D…
	48hr gut control vs 48hr carcase control	GPAI017800-RA	-2.01754	0.0631267	1	19.8914	11.4446	-8.44684	5.90649e-38	fa60a_human protein fam60a os=homo sapiens gn=fam60a pe=1 sv=1	-	IPR026065 (PFAM); PTHR13422:SF11 (PANTHER); IPR026065 (PANTHER)
	48hr gut control vs 48hr carcase control	GPAI017803-RA	-2.07447	0.000411409	0.785792	47.1148	26.3637	-20.7511	0	ddx17_mouse probable atp-dependent rna helicase ddx17 os=mus musculus gn=ddx17 pe=2 sv=1	F:nucleic acid binding; F:ATP binding; F:ATP-dependent helicase activity	IPR014001 (SMART); IPR001650 (SMART); IPR011545 (PFAM); IPR001650 (PFAM); IPR027417 (G3DSA:3.40.50.GENE3D); IPR027417 (G3DSA:3.40.50.GENE3D); PTHR24031 (PANTHER); PTHR24031:SF174 (PANTHER); IPR000629 (PROSITE_PATTERNS); IPR001650 (PROSITE_PROFILES); IPR014014 (PROSITE_PROFILES); IPR014001 (PROSITE_PROFILES); IPR027417 (SUPERFAMILY)
	48hr gut control vs 48hr carcase control	GPAI017810-RA	-2.02468	0.20793	1	12.5832	7.21427	-5.36896	3.34082e-92	cdc7_human cell division cycle 7-related protein kinase os=homo sapiens gn=cdc7 pe=1 sv=1	F:ATP binding; P:protein phosphorylation; F:protein serine/threonine kinase activity	IPR002290 (SMART); IPR000719 (PFAM); G3DSA:1.10.510.10 (GENE3D); G3DSA:3.30.200.20 (GENE3D); PTHR11909 (PANTHER); PTHR11909:SF7 (PANTHER); IPR008271 (PROSITE_PATTERNS); IPR017441 (PROSITE_PATTERNS); NON_CYTOPLASMIC_DOMAIN (PHOBIUS); CYTOPLASMIC_DOMAIN (PHOBIUS); TRANSMEMBRANE (PHOBIUS); IPR000719 (PROSITE_PROFILES); IPR011009 (SUPERFAMILY)
	48hr gut control vs 48hr carcase control	GPAI017847-RA	-7.16163	3.55964e-15	2.5665e-12	52.8103	8.55979	-44.2505	0	gnaq_drome g protein alpha q subunit os=drosophila melanogaster gn=galphaq pe=2 sv=2	F:GTPase activity; P:G-protein coupled receptor signaling pathway; F:signal transducer activity; F:GTP binding; P:GTP catabolic process; F:G-protein coupled receptor binding; F:G-protein beta/gamma-subunit complex binding	Coil (COILS); IPR000654 (PRINTS); IPR001019 (PRINTS); IPR001019 (SMART); IPR001019 (PFAM); IPR011025 (G3DSA:1.10.400.GENE3D); IPR011025 (G3DSA:1.10.400.GENE3D); IPR027417 (G3DSA:3.40.50.GENE3D); IPR001019 (PANTHER); PTHR10218:SF81 (PANTHER); IPR027417 (SUPERFAMILY); IPR011025 (SUPERFAMILY); IPR011025 (SUPERFAMILY)
	48hr gut control vs 48hr carcase control	GPAI017848-RA	-6.39485	0	0	268.019	48.6511	-219.368	1.63312	nep_trilk neprilysin-1 os=trittame loki pe=1 sv=1	-	CYTOPLASMIC_DOMAIN (PHOBIUS); TRANSMEMBRANE (PHOBIUS); NON_CYTOPLASMIC_DOMAIN (PHOBIUS)
	48hr gut control vs 48hr carcase control	GPAI017854-RA	2.30527	0	0	71.2589	190.686	119.427	1.1044e-74	rs24_spofr 40s ribosomal protein s24 os=spodoptera frugiperda gn= 24 pe=2 sv=1	P:translation; F:structural constituent of ribosome; C:ribosome; F:nucleotide binding	IPR001976 (PFAM); IPR012677 (G3DSA:3.30.70.GENE3D); IPR001976 (PANTHER); IPR018098 (PROSITE_PATTERNS); IPR001976 (HAMAP); IPR012678 (SUPERFAMILY)
	48hr gut control vs 48hr carcase control	GPAI017997-RA	-2.17137	7.02189e-15	5.13301e-12	168.017	89.8209	-78.1963	0	ndus2_mouse nadh dehydrogenase	P:oxidation-reduction process; F:oxidoreductase activity, acting on NAD(P)H; F:NAD binding; F:quinone binding	IPR029014 (G3DSA:1.10.645.GENE3D); IPR022885 (TIGRFAM); IPR001135 (PFAM); PTHR11993 (PANTHER); PTHR11993:SF10 (PANTHER); IPR014029 (PROSITE_PATTERNS); IPR022885 (HAMAP); IPR029014 (SUPERFAMILY)
	48hr gut control vs 48hr carcase control	GPAI018041-RA	-2.52249	0.000120476	0.209147	37.4921	17.2531	-20.239	0	fem1a_drome protein fem-1 homolog cg6966 os=drosophila melanogaster gn=cg6966 pe=2 sv=2	F:protein binding	IPR002110 (PRINTS); IPR002110 (SMART); IPR020683 (G3DSA:1.25.40.GENE3D); IPR020683 (PFAM); IPR002110 (PFAM); PF13637 (PFAM); PTHR24173 (PANTHER); PTHR24173:SF15 (PANTHER); CYTOPLASMIC_DOMAIN (PHOBIUS); NON_CYTOPLASMIC_DOMAIN (PHOBIUS); TRANSMEMBRANE (PHOBIUS); IPR020683 (PROSITE_PROFILES); IPR002110 (PROSITE_PROFILES); IPR020683 (PROSITE_PROFILES); IPR002110 (PROSITE_PROFILES); IPR002110 (PROSITE…
	48hr gut control vs 48hr carcase control	GPAI018053-RA	6.34744	1.70227e-13	1.33458e-10	7.78477	57.3589	49.5742	4.21359e-85	tm165_human transmembrane protein 165 os=homo sapiens gn=tmem165 pe=1 sv=1	C:membrane	Coil (COILS); IPR001727 (PFAM); IPR001727 (PANTHER); IPR001727 (PROSITE_PATTERNS); NON_CYTOPLASMIC_DOMAIN (PHOBIUS); TRANSMEMBRANE (PHOBIUS); TRANSMEMBRANE (PHOBIUS); TRANSMEMBRANE (PHOBIUS); CYTOPLASMIC_DOMAIN (PHOBIUS); TRANSMEMBRANE (PHOBIUS); TRANSMEMBRANE (PHOBIUS); CYTOPLASMIC_DOMAIN (PHOBIUS); TRANSMEMBRANE (PHOBIUS); TRANSMEMBRANE (PHOBIUS); NON_CYTOPLASMIC_DOMAIN (PHOBIUS); CYTOPLASMIC_D…
	48hr gut control vs 48hr carcase control	GPAI018055-RA	5.19247	0	0	95.5622	575.993	480.431	3.25043e-53	spb10_chick heterochromatin-associated protein ment os=gallus gallus gn=serpinb10 pe=1 sv=1	C:extracellular space	IPR023796 (SMART); IPR023796 (PFAM); G3DSA:2.30.39.10 (GENE3D); G3DSA:3.30.497.10 (GENE3D); IPR000215 (PANTHER); PTHR11461:SF124 (PANTHER); IPR023795 (PROSITE_PATTERNS); SIGNAL_PEPTIDE_C_REGION (PHOBIUS); SIGNAL_PEPTIDE_H_REGION (PHOBIUS); NON_CYTOPLASMIC_DOMAIN (PHOBIUS); SIGNAL_PEPTIDE (PHOBIUS); SIGNAL_PEPTIDE_N_REGION (PHOBIUS); SignalP-noTM (SIGNALP_EUK); IPR023796 (SUPERFAMILY)
	48hr gut control vs 48hr carcase control	GPAI018069-RA	-2.39739	1.30462e-10	1.2146e-07	98.53	47.7075	-50.8225	4.5583e-125	rb87f_drome heterogeneous nuclear ribonucleoprotein 87f os=drosophila melanogaster gn=hrb87f pe=2 sv=2	F:nucleic acid binding; F:nucleotide binding	IPR000504 (SMART); IPR012677 (G3DSA:3.30.70.GENE3D); IPR012677 (G3DSA:3.30.70.GENE3D); IPR000504 (PFAM); PTHR24012 (PANTHER); PTHR24012:SF339 (PANTHER); IPR000504 (PROSITE_PROFILES); IPR000504 (PROSITE_PROFILES); SSF54928 (SUPERFAMILY); SSF54928 (SUPERFAMILY)
	48hr gut control vs 48hr carcase control	GPAI018100-RA	-2.11584	0.0157173	1	25.5235	14.0028	-11.5207	4.70764e-108	rb97d_drome ribonucleoprotein rb97d os=drosophila melanogaster gn=rb97d pe=2 sv=1	F:nucleic acid binding; F:nucleotide binding	IPR000504 (SMART); IPR012677 (G3DSA:3.30.70.GENE3D); IPR000504 (PFAM); PTHR24012 (PANTHER); PTHR24012:SF339 (PANTHER); IPR000504 (PROSITE_PROFILES); IPR000504 (PROSITE_PROFILES); SSF54928 (SUPERFAMILY); SSF54928 (SUPERFAMILY)
	48hr gut control vs 48hr carcase control	GPAI018103-RA	2.05786	0.000527419	1	22.6137	54.0188	31.405	2.62119e-92	h2av_drome histone os=drosophila melanogaster gn=his2av pe=1 sv=2	C:nucleosome; F:DNA binding; C:nucleus; F:protein heterodimerization activity	IPR002119 (PRINTS); IPR002119 (SMART); IPR007125 (PFAM); IPR009072 (G3DSA:1.10.20.GENE3D); PTHR23430:SF34 (PANTHER); PTHR23430 (PANTHER); IPR002119 (PROSITE_PATTERNS); IPR009072 (SUPERFAMILY)
	48hr gut control vs 48hr carcase control	GPAI018147-RA	-2.00436	1.94899e-06	0.00268376	83.2217	48.1967	-35.025	1.62258e-125	sav_drome scaffold protein salvador os=drosophila melanogaster gn=sav pe=1 sv=2	F:protein binding; P:signal transduction	IPR001202 (SMART); G3DSA:2.20.70.10 (GENE3D); IPR001202 (PFAM); PTHR10316:SF38 (PANTHER); PTHR10316 (PANTHER); IPR011524 (PROSITE_PROFILES); IPR001202 (PROSITE_PROFILES); IPR001202 (PROSITE_PROFILES); IPR001202 (SUPERFAMILY); IPR001202 (SUPERFAMILY)
	48hr gut control vs 48hr carcase control	GPAI018154-RA	2.81337	5.33476e-10	5.22807e-07	25.749	84.0898	58.3408	2.05688e-05	tesk1_mouse dual specificity testis-specific protein kinase 1 os=mus musculus gn=tesk1 pe=2 sv=3	-	PTHR23257 (PANTHER); PTHR23257:SF324 (PANTHER)
	48hr gut control vs 48hr carcase control	GPAI018176-RA	-4.33061	6.64682e-12	5.62321e-09	55.3913	14.8474	-40.5439	0.107168	rs3a_giaic 40s ribosomal protein s3a os=giardia intestinalis (strain atcc 50803 wb clone c6) gn=gl50803_16265 pe=3 sv=1	-	CYTOPLASMIC_DOMAIN (PHOBIUS); NON_CYTOPLASMIC_DOMAIN (PHOBIUS); TRANSMEMBRANE (PHOBIUS); CYTOPLASMIC_DOMAIN (PHOBIUS); TRANSMEMBRANE (PHOBIUS); TMhelix (TMHMM)
	48hr gut control vs 48hr carcase control	GPAI018180-RA	-3.00966	0.0055273	1	17.5907	6.78457	-10.8061	1.11441e-19	kalm_human anosmin-1 os=homo sapiens gn=kal1 pe=1 sv=3	C:extracellular region; F:peptidase inhibitor activity; F:protein binding	IPR008197 (SMART); IPR013783 (G3DSA:2.60.40.GENE3D); IPR008197 (G3DSA:4.10.75.GENE3D); IPR003961 (PFAM); IPR013783 (G3DSA:2.60.40.GENE3D); IPR008197 (PFAM); PTHR14131 (PANTHER); PTHR14131:SF4 (PANTHER); IPR008197 (PROSITE_PROFILES); IPR003961 (PROSITE_PROFILES); IPR003961 (SUPERFAMILY); IPR008197 (SUPERFAMILY); TMhelix (TMHMM)
	48hr gut control vs 48hr carcase control	GPAI018185-RA	2.68553	0.0146255	1	6.34839	19.7902	13.4418	1.77138e-95	lman2_canfa vesicular integral-membrane protein vip36 os=canis familiaris gn=lman2 pe=1 sv=1	C:membrane	IPR013320 (G3DSA:2.60.120.GENE3D); IPR005052 (PFAM); IPR005052 (PANTHER); SIGNAL_PEPTIDE (PHOBIUS); SIGNAL_PEPTIDE_N_REGION (PHOBIUS); CYTOPLASMIC_DOMAIN (PHOBIUS); NON_CYTOPLASMIC_DOMAIN (PHOBIUS); TRANSMEMBRANE (PHOBIUS); SIGNAL_PEPTIDE_C_REGION (PHOBIUS); SIGNAL_PEPTIDE_H_REGION (PHOBIUS); IPR005052 (PROSITE_PROFILES); SignalP-noTM (SIGNALP_EUK); IPR008985 (SUPERFAMILY); TMhelix (TMHMM)
	48hr gut control vs 48hr carcase control	GPAI018244-RA	-2.09689	0.310561	1	9.34215	5.17164	-4.17051	0.000275948	zbt48_mouse zinc finger and btb domain-containing protein 48 os=mus musculus gn=zbtb48 pe=1 sv=1	F:metal ion binding	Coil (COILS); Coil (COILS); Coil (COILS); IPR015880 (SMART); PTHR24375 (PANTHER); IPR007087 (PROSITE_PATTERNS); IPR007087 (PROSITE_PATTERNS); IPR007087 (PROSITE_PATTERNS); IPR007087 (PROSITE_PATTERNS); IPR007087 (PROSITE_PATTERNS); IPR007087 (PROSITE_PROFILES)
	48hr gut control vs 48hr carcase control	GPAI018260-RA	2.42206	0.0923404	1	5.07204	14.2602	9.18814	9.47641e-115	odc_human mitochondrial 2-oxodicarboxylate carrier os=homo sapiens gn=slc25a21 pe=1 sv=1	-	IPR018108 (PFAM); IPR023395 (G3DSA:1.50.40.GENE3D); PTHR24089:SF35 (PANTHER); PTHR24089 (PANTHER); IPR018108 (PROSITE_PROFILES); IPR018108 (PROSITE_PROFILES); IPR018108 (PROSITE_PROFILES); IPR023395 (SUPERFAMILY)
	48hr gut control vs 48hr carcase control	GPAI018385-RA	-3.35138	0.00278078	1	17.3884	6.02272	-11.3657	2.02964e-77	med22_drome mediator of rna polymerase ii transcription subunit 22 os=drosophila melanogaster gn=med22 pe=1 sv=1	F:RNA polymerase II transcription cofactor activity; C:mediator complex; P:regulation of transcription from RNA polymerase II promoter	IPR009332 (PFAM); IPR009332 (PANTHER)
	48hr gut control vs 48hr carcase control	GPAI018392-RA	-3.44616	7.33286e-14	5.64631e-11	79.643	26.8268	-52.8162	4.30742e-16	ndua7_bovin nadh dehydrogenase	P:ATP synthesis coupled electron transport; C:mitochondrial inner membrane; F:NADH dehydrogenase (ubiquinone) activity	IPR009947 (PFAM); IPR009947 (PANTHER)
	48hr gut control vs 48hr carcase control	GPAI018417-RA	-6.59288	9.40044e-11	8.62961e-08	38.3393	6.75035	-31.589	0	pde4b_drome camp-specific 3 -cyclic phosphodiesterase os=drosophila melanogaster gn=dnc pe=1 sv=4	F:3',5'-cyclic-nucleotide phosphodiesterase activity; P:signal transduction	IPR023088 (PRINTS); IPR003607 (SMART); IPR002073 (G3DSA:1.10.1300.GENE3D); IPR002073 (PFAM); PTHR11347:SF90 (PANTHER); PTHR11347 (PANTHER); IPR023174 (PROSITE_PATTERNS); SSF109604 (SUPERFAMILY)
	48hr gut control vs 48hr carcase control	GPAI018581-RA	-2.52656	0.0166796	1	18.1926	8.35836	-9.83423	1.38992e-43	spag7_mouse sperm-associated antigen 7 os=mus musculus gn=spag7 pe=1 sv=1	F:nucleic acid binding	Coil (COILS); Coil (COILS); IPR001374 (G3DSA:3.30.1370.GENE3D); IPR001374 (PFAM); PTHR13498 (PANTHER); IPR001374 (PROSITE_PROFILES); IPR001374 (SUPERFAMILY)
	48hr gut control vs 48hr carcase control	GPAI018607-RA	2.38352	0.0103894	1	9.27486	25.6616	16.3867	1.62321e-45	rl35_human 60s ribosomal protein l35 os=homo sapiens gn=rpl35 pe=1 sv=2	F:structural constituent of ribosome; C:ribosome; P:translation	Coil (COILS); IPR001854 (PFAM); IPR001854 (G3DSA:1.10.287.GENE3D); IPR001854 (TIGRFAM); PTHR13872 (PANTHER); IPR018254 (PROSITE_PATTERNS); IPR001854 (HAMAP); IPR001854 (SUPERFAMILY)
	48hr gut control vs 48hr carcase control	GPAI018619-RA	3.31963	1.20875e-05	0.0182165	9.71882	37.4507	27.7319	3.69088e-145	apy_tabya apyrase os=tabanus yao pe=1 sv=1	P:nucleotide catabolic process; F:hydrolase activity, acting on ester bonds; F:nucleotide binding; F:metal ion binding	IPR006179 (PRINTS); IPR004843 (PFAM); IPR008334 (PFAM); IPR008334 (G3DSA:3.90.780.GENE3D); IPR029052 (G3DSA:3.60.21.GENE3D); PTHR11575:SF20 (PANTHER); IPR006179 (PANTHER); IPR006146 (PROSITE_PATTERNS); IPR006146 (PROSITE_PATTERNS); SIGNAL_PEPTIDE_H_REGION (PHOBIUS); NON_CYTOPLASMIC_DOMAIN (PHOBIUS); SIGNAL_PEPTIDE (PHOBIUS); SIGNAL_PEPTIDE_C_REGION (PHOBIUS); SIGNAL_PEPTIDE_N_REGION (PHOBIUS); Si…
	48hr gut control vs 48hr carcase control	GPAI018621-RA	2.61017	0	0	259.953	787.624	527.671	0	hsp7c_drome heat shock 70 kda protein cognate 3 os=drosophila melanogaster gn=hsc70-3 pe=2 sv=2	-	Coil (COILS); IPR013126 (PRINTS); G3DSA:3.30.420.40 (GENE3D); G3DSA:3.30.420.40 (GENE3D); IPR013126 (PFAM); G3DSA:3.90.640.10 (GENE3D); IPR029048 (G3DSA:1.20.1270.GENE3D); G3DSA:3.30.30.30 (GENE3D); IPR029047 (G3DSA:2.60.34.GENE3D); PTHR19375 (PANTHER); PTHR19375:SF157 (PANTHER); IPR018181 (PROSITE_PATTERNS); IPR018181 (PROSITE_PATTERNS); IPR018181 (PROSITE_PATTERNS); SIGNAL_PEPTIDE_N_REGION (PHO…
	48hr gut control vs 48hr carcase control	GPAI018626-RA	13.8657	0	0	8.62695	138.853	130.226	1.79472e-165	apy_tabya apyrase os=tabanus yao pe=1 sv=1	F:hydrolase activity; P:nucleotide catabolic process	IPR006179 (PRINTS); IPR004843 (PFAM); IPR008334 (PFAM); IPR008334 (G3DSA:3.90.780.GENE3D); IPR029052 (G3DSA:3.60.21.GENE3D); IPR006179 (PANTHER); PTHR11575:SF20 (PANTHER); IPR008334 (SUPERFAMILY); IPR029052 (SUPERFAMILY)
	48hr gut control vs 48hr carcase control	GPAI018666-RA	-4.05228	0.000107082	0.184181	21.7591	6.23301	-15.5261	0	nelfd_drome negative elongation factor d os=drosophila melanogaster gn=th1 pe=1 sv=2	C:nucleus; P:negative regulation of transcription, DNA-dependent	IPR006942 (PFAM); PTHR12144:SF0 (PANTHER); IPR006942 (PANTHER)
	48hr gut control vs 48hr carcase control	GPAI018788-RA	13.442	0	0	11.7568	183.447	171.69	0	lkha4_bovin leukotriene a-4 hydrolase os=bos taurus gn=lta4h pe=2 sv=3	F:zinc ion binding; F:metallopeptidase activity; F:leukotriene-A4 hydrolase activity; P:leukotriene biosynthetic process; P:proteolysis	Coil (COILS); IPR014782 (PRINTS); IPR012777 (TIGRFAM); IPR015211 (PFAM); IPR014782 (PFAM); G3DSA:1.10.390.10 (GENE3D); PTHR11533:SF4 (PANTHER); IPR001930 (PANTHER); SSF55486 (SUPERFAMILY); IPR016024 (SUPERFAMILY); SSF63737 (SUPERFAMILY)
	48hr gut control vs 48hr carcase control	GPAI018820-RA	-2.00274	0.0128856	1	30.0434	17.4133	-12.6301	1.22907e-131	cnot4_human ccr4-not transcription complex subunit 4 os=homo sapiens gn=cnot4 pe=1 sv=3	F:nucleic acid binding; F:nucleotide binding; F:protein binding; F:zinc ion binding	IPR003954 (SMART); IPR013083 (G3DSA:3.30.40.GENE3D); PF14570 (PFAM); IPR012677 (G3DSA:3.30.70.GENE3D); IPR000504 (PFAM); PTHR12603 (PANTHER); IPR001841 (PROSITE_PROFILES); IPR000504 (PROSITE_PROFILES); IPR000571 (PROSITE_PROFILES); SSF57850 (SUPERFAMILY); SSF54928 (SUPERFAMILY)
	48hr gut control vs 48hr carcase control	GPAI018905-RA	3.396	2.71947e-14	2.0532e-11	24.5165	96.6459	72.1294	6.41067e-36	exd2_mouse exonuclease 3 -5 domain-containing protein 2 os=mus musculus gn=exd2 pe=2 sv=1	F:3'-5' exonuclease activity; P:nucleobase-containing compound metabolic process; F:nucleic acid binding	IPR002562 (SMART); IPR002562 (PFAM); IPR012337 (G3DSA:3.30.420.GENE3D); PTHR13620:SF0 (PANTHER); PTHR13620 (PANTHER); NON_CYTOPLASMIC_DOMAIN (PHOBIUS); TRANSMEMBRANE (PHOBIUS); CYTOPLASMIC_DOMAIN (PHOBIUS); IPR012337 (SUPERFAMILY); TMhelix (TMHMM)
	48hr gut control vs 48hr carcase control	GPAI018919-RA	-3.60069	0.000646008	1	19.7676	6.37273	-13.3949		---NA---	-	Coil (COILS); Coil (COILS); IPR009263 (PFAM); PTHR16277 (PANTHER); PTHR16277:SF7 (PANTHER); IPR009263 (PROSITE_PROFILES)
	48hr gut control vs 48hr carcase control	GPAI018935-RA	2.98938	3.00608e-09	3.15191e-06	20.6233	71.5643	50.941	1.92589e-107	orct_drome organic cation transporter protein os=drosophila melanogaster gn=orct pe=1 sv=1	P:transmembrane transport; C:integral to membrane; F:transmembrane transporter activity	IPR005828 (PFAM); G3DSA:1.20.1250.20 (GENE3D); PTHR24064 (PANTHER); PTHR24064:SF211 (PANTHER); IPR005829 (PROSITE_PATTERNS); IPR005829 (PROSITE_PATTERNS); TRANSMEMBRANE (PHOBIUS); TRANSMEMBRANE (PHOBIUS); TRANSMEMBRANE (PHOBIUS); CYTOPLASMIC_DOMAIN (PHOBIUS); CYTOPLASMIC_DOMAIN (PHOBIUS); CYTOPLASMIC_DOMAIN (PHOBIUS); NON_CYTOPLASMIC_DOMAIN (PHOBIUS); TRANSMEMBRANE (PHOBIUS); TRANSMEMBRANE (PHOBI…
	48hr gut control vs 48hr carcase control	GPAI018950-RA	2.00143	0.292579	1	5.36186	12.457	7.09511	1.88496e-99	sap18_drome histone deacetylase complex subunit sap18 os=drosophila melanogaster gn=bin1 pe=1 sv=1	-	IPR017250 (PIRSF); IPR010516 (PFAM); IPR010516 (PANTHER)
	48hr gut control vs 48hr carcase control	GPAI018982-RA	-2.1711	0.0117103	1	25.7209	13.7519	-11.969	2.94323e-78	nova1_macfa rna-binding protein nova-1 os=macaca fascicularis gn=nova1 pe=2 sv=1	F:RNA binding	Coil (COILS); IPR004087 (SMART); IPR004088 (PFAM); IPR004088 (G3DSA:3.30.1370.GENE3D); PTHR10288 (PANTHER); PTHR10288:SF142 (PANTHER); IPR004088 (PROSITE_PROFILES); IPR004088 (PROSITE_PROFILES); IPR004088 (PROSITE_PROFILES); IPR004088 (SUPERFAMILY); IPR004088 (SUPERFAMILY); IPR004088 (SUPERFAMILY)
	48hr gut control vs 48hr carcase control	GPAI018994-RA	2.63808	0.030216	1	5.61836	17.205	11.5866	0	keap1_human kelch-like ech-associated protein 1 os=homo sapiens gn=keap1 pe=1 sv=2	F:protein binding	IPR000210 (SMART); IPR011705 (SMART); IPR006652 (SMART); IPR011333 (G3DSA:3.30.710.GENE3D); IPR015915 (G3DSA:2.120.10.GENE3D); IPR013069 (PFAM); IPR011705 (PFAM); IPR006652 (PFAM); PTHR24412 (PANTHER); PTHR24412:SF1 (PANTHER); IPR000210 (PROSITE_PROFILES); IPR011333 (SUPERFAMILY); SSF117281 (SUPERFAMILY)
	48hr gut control vs 48hr carcase control	GPAI019008-RA	4.27475	6.01815e-09	6.49358e-06	9.71864	48.2251	38.5065	1.08518e-51	chac1_danre cation transport regulator-like protein 1 os=danio rerio gn=chac1 pe=3 sv=1	-	IPR013024 (G3DSA:3.10.490.GENE3D); IPR006840 (PFAM); IPR006840 (PANTHER); PTHR12192:SF8 (PANTHER); IPR013024 (SUPERFAMILY)
	48hr gut control vs 48hr carcase control	GPAI019013-RA	2.03752	0.134577	1	7.35747	17.4015	10.0441	5.15798e-105	psd13_rat 26s proteasome non-atpase regulatory subunit 13 os=rattus norvegicus gn=psmd13 pe=1 sv=1	F:protein binding	Coil (COILS); IPR000717 (SMART); IPR011991 (G3DSA:1.10.10.GENE3D); IPR000717 (PFAM); PTHR10539 (PANTHER); SSF46785 (SUPERFAMILY)
	48hr gut control vs 48hr carcase control	GPAI019027-RA	2.13034	0.00052922	1	20.267	50.1182	29.8513	0	se1l1_mouse protein sel-1 homolog 1 os=mus musculus gn=sel1l pe=2 sv=2	F:protein binding	Coil (COILS); IPR006597 (SMART); IPR006597 (PFAM); IPR011990 (G3DSA:1.25.40.GENE3D); IPR011990 (G3DSA:1.25.40.GENE3D); PTHR11102:SF56 (PANTHER); PTHR11102 (PANTHER); SIGNAL_PEPTIDE_N_REGION (PHOBIUS); SIGNAL_PEPTIDE (PHOBIUS); SIGNAL_PEPTIDE_C_REGION (PHOBIUS); CYTOPLASMIC_DOMAIN (PHOBIUS); NON_CYTOPLASMIC_DOMAIN (PHOBIUS); SIGNAL_PEPTIDE_H_REGION (PHOBIUS); TRANSMEMBRANE (PHOBIUS); SignalP-noTM …
	48hr gut control vs 48hr carcase control	GPAI019028-RA	-2.27116	0	0	225.431	115.219	-110.213	3.13667e-55	atp5j_drome atp synthase-coupling factor mitochondrial os=drosophila melanogaster gn=atpsyn-cf6 pe=3 sv=1	P:ATP synthesis coupled proton transport; F:hydrogen ion transmembrane transporter activity; C:mitochondrial proton-transporting ATP synthase complex, coupling factor F(o)	IPR016349 (PIRSF); IPR008387 (PFAM); IPR008387 (PANTHER); IPR008387 (SUPERFAMILY)
	48hr gut control vs 48hr carcase control	GPAI019033-RA	2.44141	0.0177624	1	7.7765	22.0385	14.262	4.10625e-23	pnt2_drome ets-like protein isoform p2 d os=drosophila melanogaster gn=pnt pe=2 sv=2	-	no IPS match
	48hr gut control vs 48hr carcase control	GPAI019154-RA	-2.1811	0.102465	1	14.3686	7.64706	-6.72151	0	htra2_drome serine protease mitochondrial os=drosophila melanogaster gn= 2 pe=1 sv=1	F:serine-type endopeptidase activity; P:proteolysis; F:protein binding	IPR001940 (PRINTS); IPR001478 (SMART); G3DSA:2.40.10.10 (GENE3D); G3DSA:2.40.10.10 (GENE3D); IPR001478 (G3DSA:2.30.42.GENE3D); IPR001478 (PFAM); PF13365 (PFAM); PTHR22939 (PANTHER); PTHR22939:SF69 (PANTHER); IPR001478 (PROSITE_PROFILES); IPR009003 (SUPERFAMILY); IPR001478 (SUPERFAMILY)
	48hr gut control vs 48hr carcase control	GPAI019211-RA	-3.00438	4.62703e-05	0.0752356	32.199	12.4407	-19.7583	3.14964e-133	sf01_human splicing factor 1 os=homo sapiens gn=sf1 pe=1 sv=4	F:zinc ion binding; F:RNA binding	PR01217 (PRINTS); IPR001878 (SMART); IPR004087 (SMART); IPR001878 (G3DSA:4.10.60.GENE3D); IPR004088 (PFAM); IPR001878 (PFAM); IPR004088 (G3DSA:3.30.1370.GENE3D); PTHR11208 (PANTHER); PTHR11208:SF45 (PANTHER); IPR004088 (PROSITE_PROFILES); IPR001878 (PROSITE_PROFILES); IPR004088 (SUPERFAMILY); IPR001878 (SUPERFAMILY)
	48hr gut control vs 48hr carcase control	GPAI019259-RA	-2.63163	2.86888e-06	0.00402791	48.6495	21.459	-27.1904	0	cstn1_drome calsyntenin-1 os=drosophila melanogaster gn=cals pe=1 sv=2	P:homophilic cell adhesion; F:calcium ion binding; C:membrane	IPR002126 (PRINTS); IPR002126 (SMART); IPR002126 (G3DSA:2.60.40.GENE3D); IPR013320 (G3DSA:2.60.120.GENE3D); IPR002126 (G3DSA:2.60.40.GENE3D); IPR002126 (PFAM); PF13385 (PFAM); PTHR14139:SF2 (PANTHER); IPR026914 (PANTHER); CYTOPLASMIC_DOMAIN (PHOBIUS); SIGNAL_PEPTIDE (PHOBIUS); SIGNAL_PEPTIDE_C_REGION (PHOBIUS); NON_CYTOPLASMIC_DOMAIN (PHOBIUS); SIGNAL_PEPTIDE_H_REGION (PHOBIUS); TRANSMEMBRANE (PH…
	48hr gut control vs 48hr carcase control	GPAI019306-RA	2.14781	8.00059e-06	0.0118169	29.9131	74.5784	44.6653	0	ipo7_mouse importin-7 os=mus musculus gn=ipo7 pe=1 sv=2	P:intracellular protein transport; F:Ran GTPase binding	Coil (COILS); IPR001494 (SMART); IPR011989 (G3DSA:1.25.10.GENE3D); IPR001494 (PFAM); IPR013713 (PFAM); PTHR10997 (PANTHER); PTHR10997:SF27 (PANTHER); IPR001494 (PROSITE_PROFILES); IPR016024 (SUPERFAMILY)
	48hr gut control vs 48hr carcase control	GPAI019316-RA	-4.93024	8.90948e-09	9.74697e-06	36.6543	8.63005	-28.0243		---NA---	-	Coil (COILS); Coil (COILS); Coil (COILS); NON_CYTOPLASMIC_DOMAIN (PHOBIUS); TRANSMEMBRANE (PHOBIUS); CYTOPLASMIC_DOMAIN (PHOBIUS); TMhelix (TMHMM)
	48hr gut control vs 48hr carcase control	GPAI019328-RA	-2.33432	0.00726164	1	24.5222	12.1942	-12.3279	0.457237	atpb_mycmo atp synthase subunit beta os=mycoplasma mobile (strain atcc 43663 163k nctc 11711) gn=atpd pe=3 sv=1	-	CYTOPLASMIC_DOMAIN (PHOBIUS); TRANSMEMBRANE (PHOBIUS); NON_CYTOPLASMIC_DOMAIN (PHOBIUS)
	48hr gut control vs 48hr carcase control	GPAI019336-RA	5.68162	0	0	13.6459	89.998	76.352	0.157466	rse1_ustma pre-mrna-splicing factor rse1 os=ustilago maydis (strain 521 fgsc 9021) gn=rse1 pe=3 sv=1	-	Coil (COILS); IPR007931 (PFAM); SIGNAL_PEPTIDE (PHOBIUS); SIGNAL_PEPTIDE_N_REGION (PHOBIUS); SIGNAL_PEPTIDE_H_REGION (PHOBIUS); NON_CYTOPLASMIC_DOMAIN (PHOBIUS); SIGNAL_PEPTIDE_C_REGION (PHOBIUS); SignalP-TM (SIGNALP_GRAM_POSITIVE); SignalP-noTM (SIGNALP_GRAM_NEGATIVE); SignalP-noTM (SIGNALP_EUK)
	48hr gut control vs 48hr carcase control	GPAI019350-RA	-3.59744	0	0	103.7	33.4611	-70.2387	2.53937e-107	pnph_bovin purine nucleoside phosphorylase os=bos taurus gn=pnp pe=1 sv=3	F:purine-nucleoside phosphorylase activity; P:nucleoside metabolic process	IPR011268 (PIRSF); IPR011268 (TIGRFAM); IPR011270 (TIGRFAM); IPR000845 (G3DSA:3.40.50.GENE3D); IPR000845 (PFAM); IPR011268 (PTHR11904:PANTHER); IPR001369 (PANTHER); IPR000845 (SUPERFAMILY)
	48hr gut control vs 48hr carcase control	GPAI019509-RA	-2.17226	0.021404	1	22.5676	12.0595	-10.508	0	cdc27_rat cell division cycle protein 27 homolog os=rattus norvegicus gn=cdc27 pe=2 sv=1	F:protein binding	IPR019734 (SMART); IPR001440 (PFAM); PF13414 (PFAM); IPR019734 (PFAM); PF12895 (PFAM); G3DSA:1.25.40.120 (GENE3D); PTHR12558:SF11 (PANTHER); PTHR12558 (PANTHER); IPR019734 (PROSITE_PROFILES); IPR019734 (PROSITE_PROFILES); IPR019734 (PROSITE_PROFILES); IPR019734 (PROSITE_PROFILES); IPR019734 (PROSITE_PROFILES); IPR019734 (PROSITE_PROFILES); IPR013026 (PROSITE_PROFILES); IPR019734 (PROSITE_PROFILES…
	48hr gut control vs 48hr carcase control	GPAI019637-RA	-2.20163	0.00789009	1	26.9736	14.2217	-12.7519	7.70226e-117	rgl1_human ral guanine nucleotide dissociation stimulator-like 1 os=homo sapiens gn=rgl1 pe=2 sv=1	F:guanyl-nucleotide exchange factor activity; P:regulation of small GTPase mediated signal transduction; C:intracellular	IPR000651 (SMART); IPR000159 (SMART); IPR001895 (SMART); IPR000651 (PFAM); IPR001895 (G3DSA:1.10.840.GENE3D); G3DSA:3.10.20.90 (GENE3D); IPR000159 (PFAM); G3DSA:1.20.870.10 (GENE3D); IPR001895 (PFAM); PTHR23113:SF36 (PANTHER); PTHR23113 (PANTHER); IPR019804 (PROSITE_PATTERNS); IPR000159 (PROSITE_PROFILES); IPR000651 (PROSITE_PROFILES); IPR001895 (PROSITE_PROFILES); IPR023578 (SUPERFAMILY); IPR029…
	48hr gut control vs 48hr carcase control	GPAI019778-RA	2.25452	0.0274412	1	8.77252	22.958	14.1855	0	sly1_drome protein sly1 homolog os=drosophila melanogaster gn=slh pe=2 sv=4	P:vesicle docking involved in exocytosis	Coil (COILS); IPR001619 (PIRSF); G3DSA:3.90.830.10 (GENE3D); G3DSA:3.40.50.2060 (GENE3D); IPR001619 (PFAM); G3DSA:1.25.40.60 (GENE3D); IPR027482 (G3DSA:3.40.50.GENE3D); PTHR11679:SF2 (PANTHER); IPR001619 (PANTHER); IPR001619 (SUPERFAMILY)
	48hr gut control vs 48hr carcase control	GPAI019829-RA	2.2143	0.168563	1	5.18104	13.3171	8.1361	0	cyfip_drops cytoplasmic fmr1-interacting protein os=drosophila pseudoobscura pseudoobscura gn=sra-1 pe=3 sv=1	C:cytoplasm	Coil (COILS); IPR008081 (PRINTS); IPR016536 (PIRSF); IPR008081 (PFAM); IPR009828 (PFAM); IPR008081 (PANTHER)
	48hr gut control vs 48hr carcase control	GPAI019870-RA	2.43656	0.00136192	1	12.1897	34.477	22.2872	0	at131_human probable cation-transporting atpase 13a1 os=homo sapiens gn=atp13a1 pe=1 sv=2	C:integral to membrane; F:cation-transporting ATPase activity; P:cation transport; F:nucleotide binding; F:metal ion binding	IPR001757 (PRINTS); IPR008250 (PFAM); IPR023299 (G3DSA:3.40.1110.GENE3D); PF12710 (PFAM); IPR006544 (TIGRFAM); IPR008250 (G3DSA:2.70.150.GENE3D); IPR023214 (G3DSA:3.40.50.GENE3D); IPR001757 (TIGRFAM); IPR006544 (PTHR24093:PANTHER); PTHR24093 (PANTHER); IPR018303 (PROSITE_PATTERNS); TRANSMEMBRANE (PHOBIUS); TRANSMEMBRANE (PHOBIUS); CYTOPLASMIC_DOMAIN (PHOBIUS); NON_CYTOPLASMIC_DOMAIN (PHOBIUS); TR…
	48hr gut control vs 48hr carcase control	GPAI019884-RA	-2.26735	0.00214117	1	31.6489	16.2031	-15.4459	0	dors_drome embryonic polarity protein dorsal os=drosophila melanogaster gn=dl pe=1 sv=2	P:regulation of transcription, DNA-dependent; C:nucleus; F:sequence-specific DNA binding transcription factor activity; F:protein binding	Coil (COILS); IPR000451 (PRINTS); IPR002909 (SMART); IPR011539 (PFAM); IPR013783 (G3DSA:2.60.40.GENE3D); IPR011539 (G3DSA:2.60.40.GENE3D); PTHR24169 (PANTHER); IPR000451 (PROSITE_PATTERNS); IPR011539 (PROSITE_PROFILES); IPR008967 (SUPERFAMILY); IPR014756 (SUPERFAMILY)
	48hr gut control vs 48hr carcase control	GPAI019887-RA	2.07345	0.0390405	1	10.3345	24.8737	14.5392	0.833194	ex7l_lacpl exodeoxyribonuclease 7 large subunit os=lactobacillus plantarum (strain atcc baa-793 ncimb 8826 wcfs1) gn=xsea pe=3 sv=1	-	no IPS match
	48hr gut control vs 48hr carcase control	GPAI019957-RA	-2.4286	0.0240234	1	17.8704	8.54152	-9.32888	2.72754e-141	rsbnl_human round spermatid basic protein 1-like protein os=homo sapiens gn=rsbn1l pe=1 sv=2	C:nucleus	IPR026306 (PANTHER); PTHR13354:SF7 (PANTHER)
	48hr gut control vs 48hr carcase control	GPAI020058-RA	2.01267	0.148343	1	7.36716	17.212	9.84479	2.64466e-54	tret1_culqu facilitated trehalose transporter tret1 os=culex quinquefasciatus gn=tret1 pe=3 sv=1	P:transmembrane transport; F:substrate-specific transmembrane transporter activity; C:integral to membrane	IPR003663 (PRINTS); IPR005828 (PFAM); G3DSA:1.20.1250.20 (GENE3D); PTHR24063:SF51 (PANTHER); PTHR24063 (PANTHER); IPR005829 (PROSITE_PATTERNS); IPR005829 (PROSITE_PATTERNS); IPR005829 (PROSITE_PATTERNS); TRANSMEMBRANE (PHOBIUS); TRANSMEMBRANE (PHOBIUS); CYTOPLASMIC_DOMAIN (PHOBIUS); TRANSMEMBRANE (PHOBIUS); CYTOPLASMIC_DOMAIN (PHOBIUS); TRANSMEMBRANE (PHOBIUS); CYTOPLASMIC_DOMAIN (PHOBIUS); CYTOP…
	48hr gut control vs 48hr carcase control	GPAI020095-RA	3.262	1.51444e-07	0.000183247	13.7664	52.1268	38.3604	7.01468e-51	sgp1_glomm glycine glutamate-rich protein sgp1 os=glossina morsitans morsitans gn=sgp1 pe=4 sv=1	-	SIGNAL_PEPTIDE (PHOBIUS); NON_CYTOPLASMIC_DOMAIN (PHOBIUS); SIGNAL_PEPTIDE_C_REGION (PHOBIUS); SIGNAL_PEPTIDE_H_REGION (PHOBIUS); SIGNAL_PEPTIDE_N_REGION (PHOBIUS); SignalP-noTM (SIGNALP_GRAM_NEGATIVE); SignalP-TM (SIGNALP_GRAM_POSITIVE); SignalP-noTM (SIGNALP_EUK)
	48hr gut control vs 48hr carcase control	GPAI020100-RA	4.92525	7.98092e-11	7.2786e-08	9.27676	53.0373	43.7605	2.08691e-39	fkb14_ponab peptidyl-prolyl cis-trans isomerase fkbp14 os=pongo abelii gn=fkbp14 pe=2 sv=1	F:calcium ion binding; P:protein folding	Coil (COILS); IPR002048 (SMART); IPR001179 (PFAM); G3DSA:3.10.50.40 (GENE3D); IPR011992 (G3DSA:1.10.238.GENE3D); IPR011992 (PFAM); PTHR10516:SF252 (PANTHER); IPR023566 (PANTHER); IPR018247 (PROSITE_PATTERNS); IPR018247 (PROSITE_PATTERNS); IPR001179 (PROSITE_PROFILES); IPR002048 (PROSITE_PROFILES); IPR002048 (PROSITE_PROFILES); SSF47473 (SUPERFAMILY); SSF54534 (SUPERFAMILY)
	48hr gut control vs 48hr carcase control	GPAI020102-RA	4.24166	7.95141e-09	8.63523e-06	9.71803	47.8488	38.1308	5.14631e-11	fkbp2_crynj fk506-binding protein 2 os=cryptococcus neoformans neoformans serotype d (strain jec21 atcc mya-565) gn=fpr2 pe=3 sv=1	P:protein folding	IPR001179 (PFAM); G3DSA:3.10.50.40 (GENE3D); IPR023566 (PANTHER); PTHR10516:SF252 (PANTHER); SIGNAL_PEPTIDE (PHOBIUS); SIGNAL_PEPTIDE_H_REGION (PHOBIUS); SIGNAL_PEPTIDE_C_REGION (PHOBIUS); SIGNAL_PEPTIDE_N_REGION (PHOBIUS); NON_CYTOPLASMIC_DOMAIN (PHOBIUS); SignalP-TM (SIGNALP_GRAM_POSITIVE); SignalP-noTM (SIGNALP_GRAM_NEGATIVE); SignalP-noTM (SIGNALP_EUK); SSF54534 (SUPERFAMILY)
	48hr gut control vs 48hr carcase control	GPAI020106-RA	2.35779	0.00157479	1	13.063	35.7524	22.6894	1.7012	l37a1_human leucine-rich repeat-containing protein 37a os=homo sapiens gn=lrrc37a pe=2 sv=3	-	no IPS match
	48hr gut control vs 48hr carcase control	GPAI020185-RA	2.20481	0.0580283	1	7.66381	19.6143	11.9505	0	eif3h_droan eukaryotic translation initiation factor 3 subunit h os=drosophila ananassae gn=eif-3p40 pe=3 sv=1	F:protein binding; F:translation initiation factor activity; C:eukaryotic translation initiation factor 3 complex	Coil (COILS); IPR000555 (SMART); IPR000555 (PFAM); PTHR10410 (PANTHER); IPR027524 (PTHR10410:PANTHER); IPR027524 (HAMAP)
	48hr gut control vs 48hr carcase control	GPAI020188-RA	-2.89228	6.61602e-13	5.31266e-10	90.9199	36.4901	-54.4298	0	tret1_dromo facilitated trehalose transporter tret1 os=drosophila mojavensis gn=tret1 pe=3 sv=2	F:substrate-specific transmembrane transporter activity; P:transmembrane transport; C:integral to membrane	IPR003663 (PRINTS); IPR005828 (PFAM); G3DSA:1.20.1250.20 (GENE3D); IPR003663 (TIGRFAM); PTHR24063:SF345 (PANTHER); PTHR24063 (PANTHER); IPR005829 (PROSITE_PATTERNS); IPR005829 (PROSITE_PATTERNS); TRANSMEMBRANE (PHOBIUS); TRANSMEMBRANE (PHOBIUS); NON_CYTOPLASMIC_DOMAIN (PHOBIUS); TRANSMEMBRANE (PHOBIUS); CYTOPLASMIC_DOMAIN (PHOBIUS); CYTOPLASMIC_DOMAIN (PHOBIUS); CYTOPLASMIC_DOMAIN (PHOBIUS); CYTO…
	48hr gut control vs 48hr carcase control	GPAI020376-RA	2.75749	1.86734e-06	0.00256386	17.0134	54.4581	37.4447	2.55176e-58	pdc10_rat programmed cell death protein 10 os=rattus norvegicus gn=pdcd10 pe=2 sv=1	-	IPR009652 (PFAM); IPR009652 (PANTHER); SIGNAL_PEPTIDE_N_REGION (PHOBIUS); NON_CYTOPLASMIC_DOMAIN (PHOBIUS); SIGNAL_PEPTIDE_H_REGION (PHOBIUS); SIGNAL_PEPTIDE_C_REGION (PHOBIUS); SIGNAL_PEPTIDE (PHOBIUS)
	48hr gut control vs 48hr carcase control	GPAI020431-RA	2.92491	4.07939e-09	4.33639e-06	21.344	72.468	51.124	9.06558	med16_canga mediator of rna polymerase ii transcription subunit 16 os=candida glabrata (strain atcc 2001 cbs 138 jcm 3761 nbrc 0622 nrrl y-65) gn=sin4 pe=3 sv=1	-	TRANSMEMBRANE (PHOBIUS); NON_CYTOPLASMIC_DOMAIN (PHOBIUS); CYTOPLASMIC_DOMAIN (PHOBIUS)
	48hr gut control vs 48hr carcase control	GPAI020559-RA	2.3684	0	0	144.312	396.749	252.436	2.40921e-161	rl7_drome 60s ribosomal protein l7 os=drosophila melanogaster gn= 7 pe=1 sv=2	-	Coil (COILS); IPR012988 (PFAM); IPR016082 (PFAM); IPR005998 (TIGRFAM); IPR016082 (G3DSA:3.30.1390.GENE3D); PTHR11524:SF6 (PANTHER); PTHR11524 (PANTHER); IPR018038 (PROSITE_PATTERNS); IPR016082 (SUPERFAMILY)
	48hr gut control vs 48hr carcase control	GPAI020563-RA	2.78533	0	0	72.5619	234.607	162.045	6.24002e-84	rl24_drome 60s ribosomal protein l24 os=drosophila melanogaster gn= 24 pe=1 sv=1	-	Coil (COILS); IPR011017 (SMART); IPR023441 (G3DSA:2.30.170.GENE3D); IPR000988 (PFAM); IPR000988 (PANTHER); SSF57716 (SUPERFAMILY)
	48hr gut control vs 48hr carcase control	GPAI020583-RA	2.48274	0.0225644	1	7.04122	20.2925	13.2513	3.81677e-140	face1_mouse caax prenyl protease 1 homolog os=mus musculus gn=zmpste24 pe=1 sv=2	F:metalloendopeptidase activity; C:membrane; P:proteolysis; P:CAAX-box protein processing	G3DSA:3.30.2010.10 (GENE3D); IPR001915 (PFAM); IPR027057 (PTHR10120:PANTHER); PTHR10120 (PANTHER); TRANSMEMBRANE (PHOBIUS); CYTOPLASMIC_DOMAIN (PHOBIUS); TRANSMEMBRANE (PHOBIUS); CYTOPLASMIC_DOMAIN (PHOBIUS); CYTOPLASMIC_DOMAIN (PHOBIUS); TRANSMEMBRANE (PHOBIUS); NON_CYTOPLASMIC_DOMAIN (PHOBIUS); CYTOPLASMIC_DOMAIN (PHOBIUS); NON_CYTOPLASMIC_DOMAIN (PHOBIUS); NON_CYTOPLASMIC_DOMAIN (PHOBIUS); TRA…
	48hr gut control vs 48hr carcase control	GPAI020663-RA	3.72289	0	0	213.133	921.06	707.927	0	alf_drome fructose-bisphosphate aldolase os=drosophila melanogaster gn=ald pe=1 sv=5	P:glycolysis; F:fructose-bisphosphate aldolase activity	IPR000741 (PFAM); IPR013785 (G3DSA:3.20.20.GENE3D); IPR029769 (PANTHER); IPR029768 (PROSITE_PATTERNS); SSF51569 (SUPERFAMILY)
	48hr gut control vs 48hr carcase control	GPAI020683-RA	-2.62527	0.0112919	1	18.5963	8.22262	-10.3737	0.247333	lifo_bura4 lipase chaperone os=burkholderia ambifaria (strain mc40-6) gn=lifo pe=3 sv=1	-	TRANSMEMBRANE (PHOBIUS); TRANSMEMBRANE (PHOBIUS); NON_CYTOPLASMIC_DOMAIN (PHOBIUS); CYTOPLASMIC_DOMAIN (PHOBIUS); CYTOPLASMIC_DOMAIN (PHOBIUS); TMhelix (TMHMM); TMhelix (TMHMM); TMhelix (TMHMM)
	48hr gut control vs 48hr carcase control	GPAI020728-RA	-2.51795	0.00167681	1	27.3302	12.5995	-14.7307	4.14928e-86	rbm28_mouse rna-binding protein 28 os=mus musculus gn=rbm28 pe=1 sv=4	F:nucleic acid binding; F:nucleotide binding	Coil (COILS); Coil (COILS); IPR000504 (SMART); IPR000504 (PFAM); IPR012677 (G3DSA:3.30.70.GENE3D); IPR012677 (G3DSA:3.30.70.GENE3D); PTHR24622:SF163 (PANTHER); PTHR24622 (PANTHER); IPR000504 (PROSITE_PROFILES); IPR000504 (PROSITE_PROFILES); IPR000504 (PROSITE_PROFILES); SSF54928 (SUPERFAMILY); SSF54928 (SUPERFAMILY)
	48hr gut control vs 48hr carcase control	GPAI020731-RA	-2.88981	0.00308609	1	20.4187	8.20191	-12.2168	2.05958e-43	ndua8_pantr nadh dehydrogenase	-	IPR016680 (PIRSF); IPR010625 (PFAM); PTHR13344 (PANTHER); PTHR13344:SF0 (PANTHER)
	48hr gut control vs 48hr carcase control	GPAI020752-RA	2.78867	3.54775e-09	3.74642e-06	24.0293	77.7846	53.7553	3.92725e-59	syb_drome synaptobrevin os=drosophila melanogaster gn=syb pe=2 sv=3	C:integral to membrane; P:vesicle-mediated transport	Coil (COILS); IPR001388 (PRINTS); G3DSA:1.10.3840.10 (GENE3D); IPR001388 (PFAM); PTHR21136 (PANTHER); PTHR21136:SF74 (PANTHER); IPR001388 (PROSITE_PATTERNS); TRANSMEMBRANE (PHOBIUS); NON_CYTOPLASMIC_DOMAIN (PHOBIUS); CYTOPLASMIC_DOMAIN (PHOBIUS); IPR001388 (PROSITE_PROFILES); SSF58038 (SUPERFAMILY); TMhelix (TMHMM)
	48hr gut control vs 48hr carcase control	GPAI020801-RA	-2.24319	0.00525168	1	27.9723	14.475	-13.4973	0	tpr_drome nucleoprotein tpr os=drosophila melanogaster gn=mtor pe=1 sv=1	C:nuclear pore; P:protein import into nucleus	Coil (COILS); Coil (COILS); Coil (COILS); Coil (COILS); Coil (COILS); Coil (COILS); Coil (COILS); Coil (COILS); Coil (COILS); Coil (COILS); Coil (COILS); Coil (COILS); Coil (COILS); Coil (COILS); Coil (COILS); Coil (COILS); Coil (COILS); Coil (COILS); Coil (COILS); Coil (COILS); Coil (COILS); Coil (COILS); Coil (COILS); IPR012929 (PFAM); PTHR18898 (PANTHER)
	48hr gut control vs 48hr carcase control	GPAI020811-RA	10.788	0	0	75.695	947.908	872.213	1.37817e-43	mot14_human monocarboxylate transporter 14 os=homo sapiens gn=slc16a14 pe=2 sv=1	C:integral to membrane; P:transmembrane transport	G3DSA:1.20.1250.20 (GENE3D); IPR011701 (PFAM); G3DSA:1.20.1250.20 (GENE3D); PTHR11360 (PANTHER); PTHR11360:SF113 (PANTHER); NON_CYTOPLASMIC_DOMAIN (PHOBIUS); TRANSMEMBRANE (PHOBIUS); TRANSMEMBRANE (PHOBIUS); NON_CYTOPLASMIC_DOMAIN (PHOBIUS); CYTOPLASMIC_DOMAIN (PHOBIUS); TRANSMEMBRANE (PHOBIUS); CYTOPLASMIC_DOMAIN (PHOBIUS); TRANSMEMBRANE (PHOBIUS); TRANSMEMBRANE (PHOBIUS); TRANSMEMBRANE (PHOBIUS…
	48hr gut control vs 48hr carcase control	GPAI020812-RA	2.39144	0.054106	1	6.2058	17.2272	11.0214	0	mdr1a_mouse multidrug resistance protein 1a os=mus musculus gn=abcb1a pe=1 sv=3	F:ATP binding; F:ATPase activity, coupled to transmembrane movement of substances; C:integral to membrane; P:transmembrane transport	IPR003593 (SMART); IPR003439 (PFAM); G3DSA:1.20.1560.10 (GENE3D); IPR001140 (PFAM); IPR027417 (G3DSA:3.40.50.GENE3D); PTHR24221 (PANTHER); PTHR24221:SF133 (PANTHER); IPR017871 (PROSITE_PATTERNS); IPR017871 (PROSITE_PATTERNS); TRANSMEMBRANE (PHOBIUS); CYTOPLASMIC_DOMAIN (PHOBIUS); TRANSMEMBRANE (PHOBIUS); NON_CYTOPLASMIC_DOMAIN (PHOBIUS); CYTOPLASMIC_DOMAIN (PHOBIUS); TRANSMEMBRANE (PHOBIUS); TRAN…
	48hr gut control vs 48hr carcase control	GPAI020945-RA	3.80337	2.75582e-05	0.0434592	6.89175	30.4267	23.535	0	mal3_drome maltase a3 os=drosophila melanogaster gn=mal-a3 pe=2 sv=2	F:catalytic activity; P:carbohydrate metabolic process; F:cation binding	IPR006589 (SMART); IPR006047 (PFAM); G3DSA:3.90.400.10 (GENE3D); IPR013781 (G3DSA:3.20.20.GENE3D); IPR013780 (G3DSA:2.60.40.GENE3D); PTHR10357:SF76 (PANTHER); IPR015902 (PANTHER); SIGNAL_PEPTIDE_N_REGION (PHOBIUS); SIGNAL_PEPTIDE_H_REGION (PHOBIUS); SIGNAL_PEPTIDE_C_REGION (PHOBIUS); SIGNAL_PEPTIDE (PHOBIUS); NON_CYTOPLASMIC_DOMAIN (PHOBIUS); SignalP-noTM (SIGNALP_EUK); IPR017853 (SUPERFAMILY)
	48hr gut control vs 48hr carcase control	GPAI020980-RA	4.76131	0	0	22.564	124.71	102.146	4.94795e-67	kank1_human kn motif and ankyrin repeat domain-containing protein 1 os=homo sapiens gn=kank1 pe=1 sv=3	F:protein binding	Coil (COILS); Coil (COILS); IPR002110 (PRINTS); IPR002110 (SMART); IPR020683 (G3DSA:1.25.40.GENE3D); IPR020683 (PFAM); PF13637 (PFAM); PTHR24168 (PANTHER); PTHR24168:SF21 (PANTHER); IPR020683 (PROSITE_PROFILES); IPR002110 (PROSITE_PROFILES); IPR002110 (PROSITE_PROFILES); SignalP-TM (SIGNALP_GRAM_POSITIVE); IPR020683 (SUPERFAMILY)
	48hr gut control vs 48hr carcase control	GPAI021044-RA	-2.21831	0.000140854	0.248608	46.2549	24.2043	-22.0506		---NA---	-	no IPS match
	48hr gut control vs 48hr carcase control	GPAI021183-RA	-3.08975	5.31099e-06	0.00767439	37.4242	14.06	-23.3642	0	faf_drome probable ubiquitin carboxyl-terminal hydrolase faf os=drosophila melanogaster gn=faf pe=1 sv=2	P:ubiquitin-dependent protein catabolic process; ; F:binding	Coil (COILS); IPR001394 (PFAM); PTHR24006 (PANTHER); PTHR24006:SF389 (PANTHER); IPR018200 (PROSITE_PATTERNS); IPR018200 (PROSITE_PATTERNS); IPR028889 (PROSITE_PROFILES); IPR016024 (SUPERFAMILY); SSF54001 (SUPERFAMILY)
	48hr gut control vs 48hr carcase control	GPAI021240-RA	3.93913	1.02473e-06	0.00136187	8.34435	38.1548	29.8104	4.54973	frem3_human fras1-related extracellular matrix protein 3 os=homo sapiens gn=frem3 pe=2 sv=2	-	NON_CYTOPLASMIC_DOMAIN (PHOBIUS); TRANSMEMBRANE (PHOBIUS); TRANSMEMBRANE (PHOBIUS); CYTOPLASMIC_DOMAIN (PHOBIUS); CYTOPLASMIC_DOMAIN (PHOBIUS); TMhelix (TMHMM); TMhelix (TMHMM)
	48hr gut control vs 48hr carcase control	GPAI021397-RA	-2.01053	0	0	235.289	135.846	-99.4426	1.12389e-58	hlf_human hepatic leukemia factor os=homo sapiens gn=hlf pe=2 sv=1	P:regulation of transcription, DNA-dependent; F:sequence-specific DNA binding transcription factor activity; F:sequence-specific DNA binding	Coil (COILS); IPR004827 (SMART); IPR004827 (PFAM); G3DSA:1.20.5.170 (GENE3D); PTHR11988 (PANTHER); PTHR11988:SF27 (PANTHER); IPR004827 (PROSITE_PROFILES); SSF57959 (SUPERFAMILY)
	48hr gut control vs 48hr carcase control	GPAI021444-RA	2.656	0.00580899	1	7.77854	23.9819	16.2033	0	aldh2_bovin aldehyde mitochondrial os=bos taurus gn=aldh2 pe=1 sv=2	P:oxidation-reduction process; F:oxidoreductase activity, acting on the aldehyde or oxo group of donors, NAD or NADP as acceptor	IPR016162 (G3DSA:3.40.605.GENE3D); IPR016163 (G3DSA:3.40.309.GENE3D); IPR015590 (PFAM); PTHR11699 (PANTHER); PTHR11699:SF145 (PANTHER); IPR016160 (PROSITE_PATTERNS); IPR029510 (PROSITE_PATTERNS); IPR016161 (SUPERFAMILY)
	48hr gut control vs 48hr carcase control	GPAI021466-RA	-106.362	0	0	728.672	7.95251	-720.72	7.79931e-12	cup7_drome pupal cuticle protein edg-78e os=drosophila melanogaster gn=edg78e pe=1 sv=1	F:structural constituent of cuticle	IPR000618 (PFAM); PTHR10380:SF4 (PANTHER); PTHR10380 (PANTHER); SIGNAL_PEPTIDE_N_REGION (PHOBIUS); SIGNAL_PEPTIDE_H_REGION (PHOBIUS); SIGNAL_PEPTIDE_C_REGION (PHOBIUS); NON_CYTOPLASMIC_DOMAIN (PHOBIUS); SIGNAL_PEPTIDE (PHOBIUS); IPR000618 (PROSITE_PROFILES)
	48hr gut control vs 48hr carcase control	GPAI021539-RA	3.20067	0	0	105.842	393.239	287.396	1.09112e-98	sar1b_mouse gtp-binding protein sar1b os=mus musculus gn=sar1b pe=1 sv=1	F:GTP binding; C:intracellular; P:intracellular protein transport	IPR006689 (PRINTS); IPR006687 (SMART); IPR005225 (TIGRFAM); IPR027417 (G3DSA:3.40.50.GENE3D); IPR006689 (PFAM); PTHR11711:SF133 (PANTHER); PTHR11711 (PANTHER); IPR006687 (PROSITE_PROFILES); IPR027417 (SUPERFAMILY)
	48hr gut control vs 48hr carcase control	GPAI021547-RA	3.0697	2.81704e-05	0.0445374	10.6902	38.0925	27.4022	2.39215e-62	scpdl_human saccharopine dehydrogenase-like oxidoreductase os=homo sapiens gn=sccpdh pe=1 sv=1	F:oxidoreductase activity; P:oxidation-reduction process	IPR005097 (PFAM); PTHR12286 (PANTHER); PTHR12286:SF4 (PANTHER); TRANSMEMBRANE (PHOBIUS); CYTOPLASMIC_DOMAIN (PHOBIUS); NON_CYTOPLASMIC_DOMAIN (PHOBIUS); TMhelix (TMHMM)
	48hr gut control vs 48hr carcase control	GPAI021719-RA	-15.57	0	0	178.977	13.3434	-165.634		---NA---	P:chitin metabolic process; F:chitin binding; C:extracellular region	Coil (COILS); Coil (COILS); IPR002557 (SMART); IPR002557 (G3DSA:2.170.140.GENE3D); IPR002557 (PFAM); SIGNAL_PEPTIDE_N_REGION (PHOBIUS); SIGNAL_PEPTIDE_H_REGION (PHOBIUS); SIGNAL_PEPTIDE_C_REGION (PHOBIUS); SIGNAL_PEPTIDE (PHOBIUS); NON_CYTOPLASMIC_DOMAIN (PHOBIUS); IPR002557 (PROSITE_PROFILES); SignalP-noTM (SIGNALP_GRAM_NEGATIVE); SignalP-TM (SIGNALP_GRAM_POSITIVE); SignalP-noTM (SIGNALP_EUK); I…
	48hr gut control vs 48hr carcase control	GPAI021872-RA	4.44056	0	0	30.2654	156.006	125.74	6.08162e-54	exc4_caeel chloride intracellular channel exc-4 os=caenorhabditis elegans gn=exc-4 pe=1 sv=2	-	IPR010987 (G3DSA:1.20.1050.GENE3D); IPR012336 (G3DSA:3.40.30.GENE3D); PTHR11260:SF167 (PANTHER); PTHR11260 (PANTHER); IPR010987 (SUPERFAMILY); IPR012336 (SUPERFAMILY)
	48hr gut control vs 48hr carcase control	GPAI021875-RA	-2.02598	0.280444	1	10.7118	6.13743	-4.57441	0	dgla_rat sn1-specific diacylglycerol lipase alpha os=rattus norvegicus gn=dagla pe=2 sv=1	P:lipid metabolic process	IPR029058 (G3DSA:3.40.50.GENE3D); IPR002921 (PFAM); PTHR21493 (PANTHER); PTHR21493:SF87 (PANTHER); NON_CYTOPLASMIC_DOMAIN (PHOBIUS); TRANSMEMBRANE (PHOBIUS); TRANSMEMBRANE (PHOBIUS); TRANSMEMBRANE (PHOBIUS); CYTOPLASMIC_DOMAIN (PHOBIUS); TRANSMEMBRANE (PHOBIUS); CYTOPLASMIC_DOMAIN (PHOBIUS); TRANSMEMBRANE (PHOBIUS); NON_CYTOPLASMIC_DOMAIN (PHOBIUS); NON_CYTOPLASMIC_DOMAIN (PHOBIUS); CYTOPLASMIC_D…
	48hr gut control vs 48hr carcase control	GPAI021889-RA	3.43619	0.000154416	0.274088	7.1192	28.3965	21.2773	0.896321	ppdk_ricbr phosphate dikinase os=rickettsia bellii (strain rml369-c) gn=ppdk pe=3 sv=1	-	TRANSMEMBRANE (PHOBIUS); NON_CYTOPLASMIC_DOMAIN (PHOBIUS); CYTOPLASMIC_DOMAIN (PHOBIUS); NON_CYTOPLASMIC_DOMAIN (PHOBIUS); TRANSMEMBRANE (PHOBIUS); CYTOPLASMIC_DOMAIN (PHOBIUS); TRANSMEMBRANE (PHOBIUS); TRANSMEMBRANE (PHOBIUS); NON_CYTOPLASMIC_DOMAIN (PHOBIUS); TMhelix (TMHMM); TMhelix (TMHMM); TMhelix (TMHMM)
	48hr gut control vs 48hr carcase control	GPAI021891-RA	2.43436	2.80854e-05	0.044375	18.7886	53.0928	34.3042	1.90841e-35	sc61b_ponab protein transport protein sec61 subunit beta os=pongo abelii gn=sec61b pe=3 sv=3	-	IPR016482 (PIRSF); IPR016482 (PFAM); IPR016482 (PANTHER); TRANSMEMBRANE (PHOBIUS); NON_CYTOPLASMIC_DOMAIN (PHOBIUS); CYTOPLASMIC_DOMAIN (PHOBIUS); TMhelix (TMHMM)
	48hr gut control vs 48hr carcase control	GPAI021900-RA	2.06184	0.0991483	1	7.93907	19.0012	11.0622	1.03388e-21	popd1_rat blood vessel epicardial substance os=rattus norvegicus gn=bves pe=2 sv=2	C:membrane	IPR006916 (PFAM); IPR014710 (G3DSA:2.60.120.GENE3D); IPR006916 (PANTHER); PTHR12101:SF1 (PANTHER); IPR018490 (SUPERFAMILY)
	48hr gut control vs 48hr carcase control	GPAI021933-RA	2.34039	0.000541737	1	15.3356	41.6625	26.3269	0	rcl1_drome probable rna 3 -terminal phosphate cyclase-like protein os=drosophila melanogaster gn=rtc1 pe=2 sv=3	P:RNA processing; C:nucleolus; P:ribosome biogenesis; F:catalytic activity	IPR000228 (PIRSF); IPR016443 (TIGRFAM); IPR013791 (PFAM); IPR023797 (G3DSA:3.65.10.GENE3D); IPR023797 (PFAM); IPR000228 (PANTHER); PTHR11096:SF1 (PANTHER); IPR020719 (PROSITE_PATTERNS); IPR013792 (SUPERFAMILY)
	48hr gut control vs 48hr carcase control	GPAI021938-RA	2.18345	0.0383953	1	8.84501	22.418	13.573	0	moody_drops g-protein coupled receptor moody os=drosophila pseudoobscura pseudoobscura gn=moody pe=3 sv=2	C:integral to membrane; F:G-protein coupled receptor activity; P:G-protein coupled receptor signaling pathway	Coil (COILS); IPR000276 (PRINTS); IPR000276 (PFAM); IPR017452 (G3DSA:1.20.1070.GENE3D); PTHR24242:SF160 (PANTHER); PTHR24242 (PANTHER); IPR000276 (PROSITE_PATTERNS); CYTOPLASMIC_DOMAIN (PHOBIUS); TRANSMEMBRANE (PHOBIUS); TRANSMEMBRANE (PHOBIUS); CYTOPLASMIC_DOMAIN (PHOBIUS); NON_CYTOPLASMIC_DOMAIN (PHOBIUS); CYTOPLASMIC_DOMAIN (PHOBIUS); TRANSMEMBRANE (PHOBIUS); TRANSMEMBRANE (PHOBIUS); NON_CYTOP…
	48hr gut control vs 48hr carcase control	GPAI022043-RA	-2.11759	0.118067	1	14.5054	7.95139	-6.55396	2.01347e-87	shan3_human sh3 and multiple ankyrin repeat domains protein 3 os=homo sapiens gn=shank3 pe=1 sv=3	F:protein binding	Coil (COILS); Coil (COILS); Coil (COILS); IPR001452 (SMART); IPR002110 (SMART); IPR001478 (SMART); G3DSA:2.30.30.40 (GENE3D); IPR020683 (G3DSA:1.25.40.GENE3D); IPR001478 (PFAM); IPR011511 (PFAM); IPR001478 (G3DSA:2.30.42.GENE3D); IPR020683 (PFAM); PTHR24135:SF0 (PANTHER); PTHR24135 (PANTHER); IPR002110 (PROSITE_PROFILES); IPR001478 (PROSITE_PROFILES); IPR002110 (PROSITE_PROFILES); IPR002110 (PROS…
	48hr gut control vs 48hr carcase control	GPAI022045-RA	-10.0112	0	0	55.3097	6.41319	-48.8965		---NA---	-	no IPS match
	48hr gut control vs 48hr carcase control	GPAI022064-RA	-5.20748	5.62569e-07	0.000725152	27.7568	6.18726	-21.5695	3.62048e-45	rnf44_rat ring finger protein 44 os=rattus norvegicus gn=rnf44 pe=2 sv=1	F:zinc ion binding; F:protein binding	IPR001841 (SMART); IPR001841 (PFAM); IPR013083 (G3DSA:3.30.40.GENE3D); PTHR14155 (PANTHER); PTHR14155:SF2 (PANTHER); IPR001841 (PROSITE_PROFILES); SSF57850 (SUPERFAMILY)
	48hr gut control vs 48hr carcase control	GPAI022068-RA	-3.69003	0	0	83.6577	26.3168	-57.3409		---NA---	-	no IPS match
	48hr gut control vs 48hr carcase control	GPAI022076-RA	-5.93038	0	0	181.054	35.439	-145.615	0.000284403	pnrc2_mouse proline-rich nuclear receptor coactivator 2 os=mus musculus gn=pnrc2 pe=2 sv=1	-	PF15365 (PFAM); IPR026780 (PANTHER); PTHR15405:SF0 (PANTHER); SignalP-TM (SIGNALP_GRAM_POSITIVE)
	48hr gut control vs 48hr carcase control	GPAI022090-RA	2.59023	8.3292e-07	0.00109862	21.0124	63.1786	42.1662	0	tcph_chick t-complex protein 1 subunit eta os=gallus gallus gn=cct7 pe=1 sv=1	F:ATP binding; P:protein folding; F:unfolded protein binding	IPR017998 (PRINTS); IPR027413 (G3DSA:1.10.560.GENE3D); IPR027410 (G3DSA:3.30.260.GENE3D); IPR002423 (PFAM); IPR027409 (G3DSA:3.50.7.GENE3D); IPR012720 (TIGRFAM); IPR002423 (PANTHER); IPR012720 (PTHR11353:PANTHER); IPR002194 (PROSITE_PATTERNS); IPR002194 (PROSITE_PATTERNS); IPR002194 (PROSITE_PATTERNS); IPR027409 (SUPERFAMILY); SSF54849 (SUPERFAMILY); IPR002423 (SUPERFAMILY)
	48hr gut control vs 48hr carcase control	GPAI022091-RA	-18.807	0	0	284.381	17.5524	-266.829		---NA---	-	Coil (COILS); Coil (COILS); Coil (COILS)
	48hr gut control vs 48hr carcase control	GPAI022106-RA	2.07111	0.18173	1	6.15565	14.799	8.64339	3.94648e-59	tcph_chick t-complex protein 1 subunit eta os=gallus gallus gn=cct7 pe=1 sv=1	P:cellular protein metabolic process; F:ATP binding	IPR027413 (G3DSA:1.10.560.GENE3D); IPR002423 (PFAM); IPR002423 (PANTHER); IPR002423 (SUPERFAMILY)
	48hr gut control vs 48hr carcase control	GPAI022129-RA	-13.6482	0	0	108.238	9.20581	-99.0323		---NA---	-	Coil (COILS); Coil (COILS); Coil (COILS); Coil (COILS); Coil (COILS); Coil (COILS); Coil (COILS); Coil (COILS); Coil (COILS); Coil (COILS); Coil (COILS); Coil (COILS); Coil (COILS)
	48hr gut control vs 48hr carcase control	GPAI022174-RA	-2.41442	0.0541765	1	14.5918	7.01542	-7.57639		---NA---	-	Coil (COILS); IPR014710 (G3DSA:2.60.120.GENE3D)
	48hr gut control vs 48hr carcase control	GPAI022196-RA	-2.3778	0.132811	1	11.0985	5.4181	-5.68042	9.92724e-07	rm53_bovin 39s ribosomal protein mitochondrial os=bos taurus gn=mrpl53 pe=1 sv=1	-	IPR019716 (PFAM)
	48hr gut control vs 48hr carcase control	GPAI022353-RA	2.75967	0.000426091	0.815538	10.3129	33.0367	22.7237	0	cp9f2_drome probable cytochrome p450 9f2 os=drosophila melanogaster gn=cyp9f2 pe=2 sv=1	P:oxidation-reduction process; F:iron ion binding; F:heme binding; F:oxidoreductase activity, acting on paired donors, with incorporation or reduction of molecular oxygen	IPR001128 (PRINTS); IPR002401 (PRINTS); IPR001128 (PFAM); IPR001128 (G3DSA:1.10.630.GENE3D); PTHR24292 (PANTHER); PTHR24292:SF24 (PANTHER); IPR017972 (PROSITE_PATTERNS); SIGNAL_PEPTIDE_H_REGION (PHOBIUS); SIGNAL_PEPTIDE (PHOBIUS); NON_CYTOPLASMIC_DOMAIN (PHOBIUS); SIGNAL_PEPTIDE_C_REGION (PHOBIUS); SIGNAL_PEPTIDE_N_REGION (PHOBIUS); IPR001128 (SUPERFAMILY); TMhelix (TMHMM)
	48hr gut control vs 48hr carcase control	GPAI022450-RA	-2.38942	0.000169733	0.302804	39.5599	19.2185	-20.3414	3.08827e-145	cnn_drome centrosomin os=drosophila melanogaster gn=cnn pe=1 sv=3	-	Coil (COILS); Coil (COILS); Coil (COILS); Coil (COILS); Coil (COILS); Coil (COILS); Coil (COILS); Coil (COILS); Coil (COILS); Coil (COILS); Coil (COILS); Coil (COILS); Coil (COILS); Coil (COILS); Coil (COILS); IPR012943 (PFAM); PTHR13895:SF14 (PANTHER); PTHR13895 (PANTHER)
	48hr gut control vs 48hr carcase control	GPAI022465-RA	-2.63134	0.0784274	1	11.3552	5.00927	-6.34591	0	papoa_human poly polymerase alpha os=homo sapiens gn=papola pe=1 sv=4	P:RNA polyadenylation; C:nucleus; F:polynucleotide adenylyltransferase activity; F:RNA binding	IPR014492 (PIRSF); IPR007010 (G3DSA:3.30.70.GENE3D); IPR007012 (PFAM); G3DSA:1.10.1410.10 (GENE3D); IPR007010 (PFAM); IPR002934 (PFAM); PTHR10682 (PANTHER); SSF81631 (SUPERFAMILY); IPR011068 (SUPERFAMILY); SSF81301 (SUPERFAMILY)
	48hr gut control vs 48hr carcase control	GPAI022478-RA	-7.09362	0	0	66.0184	10.8032	-55.2152	5.95433e-24	hnrpl_human heterogeneous nuclear ribonucleoprotein l os=homo sapiens gn=hnrnpl pe=1 sv=2	F:nucleic acid binding; F:nucleotide binding	IPR000504 (SMART); IPR012677 (G3DSA:3.30.70.GENE3D); PF13893 (PFAM); PTHR11546 (PANTHER); PTHR11546:SF5 (PANTHER); IPR000504 (PROSITE_PROFILES); SSF54928 (SUPERFAMILY)
	48hr gut control vs 48hr carcase control	GPAI022504-RA	-2.5828	0.0331552	1	14.9514	6.71965	-8.23172	1.17052e-66	spon1_mouse spondin-1 os=mus musculus gn=spon1 pe=2 sv=1	F:serine-type endopeptidase inhibitor activity	Coil (COILS); IPR002223 (SMART); IPR000884 (SMART); IPR000884 (PFAM); IPR009465 (PFAM); IPR002223 (G3DSA:4.10.410.GENE3D); IPR002861 (PFAM); IPR002223 (PFAM); G3DSA:2.20.100.10 (GENE3D); G3DSA:2.20.100.10 (GENE3D); IPR002223 (G3DSA:4.10.410.GENE3D); PTHR11311 (PANTHER); SIGNAL_PEPTIDE (PHOBIUS); SIGNAL_PEPTIDE_H_REGION (PHOBIUS); NON_CYTOPLASMIC_DOMAIN (PHOBIUS); SIGNAL_PEPTIDE_C_REGION (PHOBIUS)…
	48hr gut control vs 48hr carcase control	GPAI022506-RA	-15.5778	0	0	211.367	15.7502	-195.617		---NA---	-	PTHR11546:SF5 (PANTHER); PTHR11546 (PANTHER)
	48hr gut control vs 48hr carcase control	GPAI022515-RA	-2.171	3.80541e-06	0.00542652	66.5979	35.6088	-30.9891	1.46732e-102	calm_strie calmodulin os=strongylocentrotus intermedius pe=2 sv=3	F:calcium ion binding	IPR002048 (SMART); IPR011992 (PFAM); IPR011992 (G3DSA:1.10.238.GENE3D); IPR011992 (G3DSA:1.10.238.GENE3D); PTHR23050 (PANTHER); PTHR23050:SF150 (PANTHER); IPR018247 (PROSITE_PATTERNS); IPR018247 (PROSITE_PATTERNS); IPR018247 (PROSITE_PATTERNS); IPR018247 (PROSITE_PATTERNS); IPR002048 (PROSITE_PROFILES); IPR002048 (PROSITE_PROFILES); IPR002048 (PROSITE_PROFILES); IPR002048 (PROSITE_PROFILES); SSF4…
	48hr gut control vs 48hr carcase control	GPAI022540-RA	-2.37827	0.00277155	1	27.9011	13.6181	-14.283	0	rtf1_drome rna polymerase-associated protein rtf1 os=drosophila melanogaster gn=rtf1 pe=1 sv=1	F:DNA binding; P:histone modification; P:DNA-dependent transcription, initiation; C:nucleus	Coil (COILS); Coil (COILS); IPR018144 (SMART); IPR004343 (PFAM); PTHR13115:SF8 (PANTHER); PTHR13115 (PANTHER); IPR004343 (PROSITE_PROFILES); SSF159042 (SUPERFAMILY)
	48hr gut control vs 48hr carcase control	GPAI022545-RA	-3.13538	0.00133751	1	20.8698	7.72652	-13.1432	5.30856e-59	srf_drome serum response factor homolog os=drosophila melanogaster gn=bs pe=1 sv=2	F:DNA binding; F:protein dimerization activity	IPR002100 (PRINTS); IPR002100 (PFAM); PTHR11945 (PANTHER); PTHR11945:SF32 (PANTHER); IPR002100 (PROSITE_PROFILES); IPR002100 (SUPERFAMILY)
	48hr gut control vs 48hr carcase control	GPAI022546-RA	-2.90689	0.0112668	1	16.1278	6.44025	-9.68754	1.42654e-51	srf_drome serum response factor homolog os=drosophila melanogaster gn=bs pe=1 sv=2	F:DNA binding; F:protein dimerization activity	IPR002100 (PFAM); PTHR11945 (PANTHER); PTHR11945:SF32 (PANTHER); IPR002100 (PROSITE_PROFILES); IPR002100 (SUPERFAMILY)
	48hr gut control vs 48hr carcase control	GPAI022592-RA	2.84686	0	0	53.8517	177.96	124.108	1.71284e-125	rl11_drome 60s ribosomal protein l11 os=drosophila melanogaster gn= 11 pe=1 sv=2	C:ribosome; F:structural constituent of ribosome; P:translation	IPR002132 (PIRSF); IPR002132 (PFAM); IPR002132 (PFAM); IPR022803 (G3DSA:3.30.1440.GENE3D); PTHR11994:SF8 (PANTHER); IPR002132 (PANTHER); IPR020929 (PROSITE_PATTERNS); IPR022803 (SUPERFAMILY)
	48hr gut control vs 48hr carcase control	GPAI022599-RA	3.22127	4.41576e-06	0.0063322	11.2229	41.9653	30.7424	6.43496e-172	cpesy_drome ceramide phosphoethanolamine synthase os=drosophila melanogaster gn=cg4585 pe=1 sv=1	F:helicase activity; F:phosphotransferase activity, for other substituted phosphate groups; P:phospholipid biosynthetic process; C:membrane	IPR007502 (SMART); IPR000462 (PFAM); IPR027417 (G3DSA:3.40.50.GENE3D); IPR007502 (PFAM); IPR011709 (PFAM); PTHR18934 (PANTHER); PTHR18934:SF89 (PANTHER); CYTOPLASMIC_DOMAIN (PHOBIUS); CYTOPLASMIC_DOMAIN (PHOBIUS); TRANSMEMBRANE (PHOBIUS); TRANSMEMBRANE (PHOBIUS); TRANSMEMBRANE (PHOBIUS); TRANSMEMBRANE (PHOBIUS); NON_CYTOPLASMIC_DOMAIN (PHOBIUS); NON_CYTOPLASMIC_DOMAIN (PHOBIUS); CYTOPLASMIC_DOMAI…
	48hr gut control vs 48hr carcase control	GPAI022611-RA	2.07316	0.170679	1	6.30799	15.1803	8.8723	3.4479e-168	spx2_danre sugar phosphate exchanger 2 os=danio rerio gn=slc37a2 pe=2 sv=1	F:transporter activity; C:integral to membrane; P:transmembrane transport	IPR000849 (PIRSF); IPR011701 (PFAM); G3DSA:1.20.1250.20 (GENE3D); PTHR11662:SF34 (PANTHER); PTHR11662 (PANTHER); TRANSMEMBRANE (PHOBIUS); TRANSMEMBRANE (PHOBIUS); CYTOPLASMIC_DOMAIN (PHOBIUS); NON_CYTOPLASMIC_DOMAIN (PHOBIUS); TRANSMEMBRANE (PHOBIUS); CYTOPLASMIC_DOMAIN (PHOBIUS); TRANSMEMBRANE (PHOBIUS); TRANSMEMBRANE (PHOBIUS); TRANSMEMBRANE (PHOBIUS); CYTOPLASMIC_DOMAIN (PHOBIUS); NON_CYTOPLAS…
	48hr gut control vs 48hr carcase control	GPAI022644-RA	-3.96068	4.16991e-05	0.0673857	24.3368	7.13266	-17.2042	4.39843e-12	slap1_cloth cell surface glycoprotein 1 os=clostridium thermocellum (strain atcc 27405 dsm 1237) gn=olpb pe=4 sv=2	F:protein binding	IPR005018 (SMART); IPR013111 (PFAM); G3DSA:2.170.300.10 (GENE3D); IPR005018 (PFAM); PTHR22979 (PANTHER); PTHR22979:SF15 (PANTHER); IPR013032 (PROSITE_PATTERNS); IPR013032 (PROSITE_PATTERNS); IPR013032 (PROSITE_PATTERNS); NON_CYTOPLASMIC_DOMAIN (PHOBIUS); TRANSMEMBRANE (PHOBIUS); CYTOPLASMIC_DOMAIN (PHOBIUS); IPR000742 (PROSITE_PROFILES); IPR005018 (PROSITE_PROFILES); IPR005018 (PROSITE_PROFILES);…
	48hr gut control vs 48hr carcase control	GPAI022739-RA	-2.38372	0.042541	1	15.9485	7.76642	-8.18205	0	vwa8_mouse von willebrand factor a domain-containing protein 8 os=mus musculus gn=vwa8 pe=2 sv=2	F:ATPase activity; F:ATP binding	IPR002035 (SMART); IPR027417 (G3DSA:3.40.50.GENE3D); PF13519 (PFAM); IPR027417 (G3DSA:3.40.50.GENE3D); IPR011704 (PFAM); PTHR21610 (PANTHER); PTHR21610:SF9 (PANTHER); IPR002035 (PROSITE_PROFILES); IPR002035 (SUPERFAMILY); IPR027417 (SUPERFAMILY); IPR027417 (SUPERFAMILY); IPR027417 (SUPERFAMILY)
	48hr gut control vs 48hr carcase control	GPAI022855-RA	49.9087	0	0	7.23784	419.317	412.079	0.000312835	cpmd8_human c3 and pzp-like alpha-2-macroglobulin domain-containing protein 8 os=homo sapiens gn=cpamd8 pe=1 sv=2	-	IPR022041 (PFAM)
	48hr gut control vs 48hr carcase control	GPAI022873-RA	-2.06963	2.68964e-06	0.00375205	75.6249	42.4159	-33.2089	8.35465e-32	east_drome serine protease easter os=drosophila melanogaster gn=ea pe=1 sv=3	F:serine-type endopeptidase activity; P:proteolysis	IPR001314 (PRINTS); IPR001254 (SMART); G3DSA:2.40.10.10 (GENE3D); IPR001254 (PFAM); G3DSA:2.40.10.10 (GENE3D); PTHR24268:SF85 (PANTHER); PTHR24268 (PANTHER); IPR001254 (PROSITE_PROFILES); IPR009003 (SUPERFAMILY)
	48hr gut control vs 48hr carcase control	GPAI022948-RA	-4.17185	0.000218351	0.397618	19.671	5.47337	-14.1977		---NA---	-	Coil (COILS); PTHR12392:SF0 (PANTHER); PTHR12392 (PANTHER)
	48hr gut control vs 48hr carcase control	GPAI022958-RA	-4.95983	2.87822e-06	0.00404966	25.5383	5.97699	-19.5613	0	gcsp_mouse glycine dehydrogenase mitochondrial os=mus musculus gn=gldc pe=1 sv=1	F:pyridoxal phosphate binding; F:glycine dehydrogenase (decarboxylating) activity; P:glycine catabolic process; P:oxidation-reduction process	IPR015421 (G3DSA:3.40.640.GENE3D); IPR020580 (PFAM); IPR003437 (TIGRFAM); PTHR11773:SF1 (PANTHER); IPR020581 (PANTHER); NON_CYTOPLASMIC_DOMAIN (PHOBIUS); CYTOPLASMIC_DOMAIN (PHOBIUS); TRANSMEMBRANE (PHOBIUS); IPR003437 (HAMAP); IPR015424 (SUPERFAMILY); IPR015424 (SUPERFAMILY)
	48hr gut control vs 48hr carcase control	GPAI022972-RA	-2.86908	8.16058e-08	9.67845e-05	54.4737	22.0395	-32.4343	6.44441e-54	paqr3_human progestin and adipoq receptor family member 3 os=homo sapiens gn=paqr3 pe=1 sv=2	C:integral to membrane	IPR004254 (PFAM); PTHR20855:SF25 (PANTHER); IPR004254 (PANTHER); NON_CYTOPLASMIC_DOMAIN (PHOBIUS); TRANSMEMBRANE (PHOBIUS); TRANSMEMBRANE (PHOBIUS); CYTOPLASMIC_DOMAIN (PHOBIUS); TRANSMEMBRANE (PHOBIUS); NON_CYTOPLASMIC_DOMAIN (PHOBIUS); NON_CYTOPLASMIC_DOMAIN (PHOBIUS); CYTOPLASMIC_DOMAIN (PHOBIUS); TRANSMEMBRANE (PHOBIUS); CYTOPLASMIC_DOMAIN (PHOBIUS); CYTOPLASMIC_DOMAIN (PHOBIUS); NON_CYTOPLAS…
	48hr gut control vs 48hr carcase control	GPAI022973-RA	-2.0781	2.11192e-05	0.032777	63.5322	35.4881	-28.0441	6.38887e-101	ubcd1_drome ubiquitin-conjugating enzyme e2-17 kda os=drosophila melanogaster gn=eff pe=2 sv=1	F:acid-amino acid ligase activity	SM00212 (SMART); IPR000608 (PFAM); IPR016135 (G3DSA:3.10.110.GENE3D); PTHR24068:SF36 (PANTHER); PTHR24068 (PANTHER); IPR023313 (PROSITE_PATTERNS); SIGNAL_PEPTIDE_N_REGION (PHOBIUS); SIGNAL_PEPTIDE (PHOBIUS); NON_CYTOPLASMIC_DOMAIN (PHOBIUS); SIGNAL_PEPTIDE_H_REGION (PHOBIUS); SIGNAL_PEPTIDE_C_REGION (PHOBIUS); IPR000608 (PROSITE_PROFILES); IPR016135 (SUPERFAMILY)
	48hr gut control vs 48hr carcase control	GPAI023092-RA	4.62771	0	0	265.824	1427.96	1162.14	1.46007e-26	lrc15_mouse leucine-rich repeat-containing protein 15 os=mus musculus gn=lrrc15 pe=2 sv=1	F:protein binding	SM00365 (SMART); IPR003591 (SMART); G3DSA:3.80.10.10 (GENE3D); IPR001611 (PFAM); IPR001611 (PFAM); G3DSA:3.80.10.10 (GENE3D); G3DSA:3.80.10.10 (GENE3D); PTHR24365:SF243 (PANTHER); PTHR24365 (PANTHER); SIGNAL_PEPTIDE_C_REGION (PHOBIUS); SIGNAL_PEPTIDE_N_REGION (PHOBIUS); SIGNAL_PEPTIDE (PHOBIUS); SIGNAL_PEPTIDE_H_REGION (PHOBIUS); CYTOPLASMIC_DOMAIN (PHOBIUS); TRANSMEMBRANE (PHOBIUS); NON_CYTOPLAS…
	48hr gut control vs 48hr carcase control	GPAI023117-RA	-4.42674	9.42942e-05	0.160583	20.5228	5.38158	-15.1412		---NA---	P:regulation of transcription, DNA-dependent	IPR006627 (SMART); IPR028184 (PFAM)
	48hr gut control vs 48hr carcase control	GPAI023125-RA	-2.53506	0.00812937	1	20.8993	9.56976	-11.3296	6.97417	seuss_arath transcriptional corepressor seuss os=arabidopsis thaliana gn=seu pe=1 sv=1	-	CYTOPLASMIC_DOMAIN (PHOBIUS); TRANSMEMBRANE (PHOBIUS); NON_CYTOPLASMIC_DOMAIN (PHOBIUS); CYTOPLASMIC_DOMAIN (PHOBIUS); TRANSMEMBRANE (PHOBIUS)
	48hr gut control vs 48hr carcase control	GPAI023132-RA	-2.6466	2.71947e-14	2.0532e-11	114.045	50.0199	-64.0248	5.36244e-28	bags_bommo bag domain-containing protein samui os=bombyx mori gn=samui pe=2 sv=1	F:chaperone binding	IPR003103 (SMART); IPR003103 (PFAM); IPR003103 (G3DSA:1.20.58.GENE3D); PTHR12329 (PANTHER); PTHR12329:SF5 (PANTHER); IPR003103 (PROSITE_PROFILES); SSF63491 (SUPERFAMILY)
	48hr gut control vs 48hr carcase control	GPAI023163-RA	60.8173	0	0	5.14127	362.956	357.815	0.208951	exog_xenla nuclease mitochondrial os=xenopus laevis gn=exog pe=2 sv=1	F:hydrolase activity; F:nucleic acid binding; F:metal ion binding	IPR020821 (SMART); IPR001604 (SMART); IPR001604 (PFAM); IPR020821 (G3DSA:3.40.570.GENE3D); PTHR13966 (PANTHER); PTHR13966:SF3 (PANTHER); SIGNAL_PEPTIDE_N_REGION (PHOBIUS); NON_CYTOPLASMIC_DOMAIN (PHOBIUS); SIGNAL_PEPTIDE_H_REGION (PHOBIUS); SIGNAL_PEPTIDE_C_REGION (PHOBIUS); SIGNAL_PEPTIDE (PHOBIUS); SignalP-TM (SIGNALP_GRAM_POSITIVE); SignalP-noTM (SIGNALP_EUK); SSF54060 (SUPERFAMILY)
	48hr gut control vs 48hr carcase control	GPAI023164-RA	2.07459	0.000388492	0.738523	22.8633	55.059	32.1957	2.45924e-122	trm2a_human trna (uracil-5-)-methyltransferase homolog a os=homo sapiens gn=trmt2a pe=1 sv=2	P:RNA processing; F:RNA methyltransferase activity; F:nucleotide binding; F:nucleic acid binding	Coil (COILS); PF13893 (PFAM); IPR010280 (PFAM); IPR012677 (G3DSA:3.30.70.GENE3D); IPR029063 (G3DSA:3.40.50.GENE3D); PTHR11061:SF24 (PANTHER); PTHR11061 (PANTHER); IPR010280 (PROSITE_PATTERNS); IPR000504 (PROSITE_PROFILES); SSF54928 (SUPERFAMILY); IPR029063 (SUPERFAMILY)
	48hr gut control vs 48hr carcase control	GPAI023188-RA	-7.33916	0	0	59.2253	9.36737	-49.8579	0	faaa_bovin fumarylacetoacetase os=bos taurus gn=fah pe=2 sv=1	F:fumarylacetoacetase activity; P:aromatic amino acid family metabolic process	IPR015377 (G3DSA:2.30.30.GENE3D); IPR011234 (G3DSA:3.90.850.GENE3D); IPR005959 (TIGRFAM); IPR002529 (PFAM); IPR015377 (PFAM); PTHR11820 (PANTHER); IPR005959 (PTHR11820:PANTHER); IPR015377 (SUPERFAMILY); IPR011234 (SUPERFAMILY)
	48hr gut control vs 48hr carcase control	GPAI023193-RA	-11.4932	0	0	56.6422	5.72078	-50.9215		---NA---	-	Coil (COILS); PTHR10919 (PANTHER); CYTOPLASMIC_DOMAIN (PHOBIUS); NON_CYTOPLASMIC_DOMAIN (PHOBIUS); TRANSMEMBRANE (PHOBIUS); TMhelix (TMHMM)
	48hr gut control vs 48hr carcase control	GPAI023194-RA	-10.4807	0	0	58.3954	6.46763	-51.9278		---NA---	-	Coil (COILS)
	48hr gut control vs 48hr carcase control	GPAI023265-RA	-2.6775	3.03445e-06	0.00428768	47.2091	20.4669	-26.7422	1.74087e-76	pan3_drome pab-dependent poly -specific ribonuclease subunit pan3 os=drosophila melanogaster gn=cg11486 pe=1 sv=1	-	PTHR12272 (PANTHER)
	48hr gut control vs 48hr carcase control	GPAI023266-RA	-2.89501	6.17047e-05	0.102183	32.8487	13.1712	-19.6775		---NA---	-	NON_CYTOPLASMIC_DOMAIN (PHOBIUS); CYTOPLASMIC_DOMAIN (PHOBIUS); TRANSMEMBRANE (PHOBIUS); TMhelix (TMHMM)
	48hr gut control vs 48hr carcase control	GPAI023281-RA	33.882	0	0	6.03284	237.273	231.24	0	my61f_drome myosin-ib os=drosophila melanogaster gn=myo61f pe=1 sv=3	C:myosin complex; F:motor activity; F:ATP binding; F:protein binding	IPR001609 (PRINTS); IPR001609 (SMART); IPR000048 (SMART); IPR027417 (G3DSA:3.40.50.GENE3D); IPR010926 (PFAM); IPR001609 (PFAM); IPR000048 (PFAM); PTHR13140 (PANTHER); PTHR13140:SF31 (PANTHER); IPR000048 (PROSITE_PROFILES); IPR000048 (PROSITE_PROFILES); IPR027417 (SUPERFAMILY)
	48hr gut control vs 48hr carcase control	GPAI023284-RA	-2.28079	0.123593	1	12.3145	6.26744	-6.0471	0	fbxw7_drome f-box wd repeat-containing protein 7 os=drosophila melanogaster gn=ago pe=1 sv=1	F:protein binding	IPR020472 (PRINTS); IPR001810 (SMART); IPR001680 (SMART); IPR015943 (G3DSA:2.130.10.GENE3D); IPR001680 (PFAM); G3DSA:1.20.1280.50 (GENE3D); IPR001810 (PFAM); IPR015943 (G3DSA:2.130.10.GENE3D); PTHR22844 (PANTHER); PTHR22844:SF116 (PANTHER); IPR019775 (PROSITE_PATTERNS); IPR019775 (PROSITE_PATTERNS); IPR019775 (PROSITE_PATTERNS); IPR019775 (PROSITE_PATTERNS); IPR019775 (PROSITE_PATTERNS); IPR00181…
	48hr gut control vs 48hr carcase control	GPAI023305-RA	-4.47792	0	0	162.15	42.0337	-120.116	0	acsl1_cavpo long-chain-fatty-acid-- ligase 1 os=cavia porcellus gn=acsl1 pe=2 sv=1	P:metabolic process; F:catalytic activity	IPR000873 (PFAM); G3DSA:2.30.38.10 (GENE3D); G3DSA:3.40.50.980 (GENE3D); G3DSA:3.40.50.980 (GENE3D); PTHR24096 (PANTHER); PTHR24096:SF143 (PANTHER); IPR020845 (PROSITE_PATTERNS); SSF56801 (SUPERFAMILY)
	48hr gut control vs 48hr carcase control	GPAI023356-RA	-2.44742	0.129703	1	10.6711	5.06126	-5.60985	1.421e-51	tdrd3_chick tudor domain-containing protein 3 os=gallus gallus gn=tdrd3 pe=2 sv=1	F:protein binding; C:cytoplasm; F:RNA binding; P:mRNA processing; C:nucleus	Coil (COILS); Coil (COILS); IPR015940 (SMART); IPR002999 (SMART); G3DSA:2.30.30.140 (GENE3D); IPR000449 (PFAM); IPR010304 (PFAM); IPR013894 (PFAM); G3DSA:1.10.8.10 (GENE3D); PTHR13681 (PANTHER); IPR015940 (PROSITE_PROFILES); IPR002999 (PROSITE_PROFILES); SSF63748 (SUPERFAMILY); IPR009060 (SUPERFAMILY)
	48hr gut control vs 48hr carcase control	GPAI023357-RA	-3.22503	0	0	163.385	58.808	-104.577	6.10896e-45	yboxh_aplca y-box factor homolog os=aplysia californica pe=2 sv=1	P:regulation of transcription, DNA-dependent; F:DNA binding	IPR002059 (PRINTS); IPR011129 (SMART); IPR002059 (PFAM); IPR012340 (G3DSA:2.40.50.GENE3D); PTHR11544 (PANTHER); IPR019844 (PROSITE_PATTERNS); IPR012340 (SUPERFAMILY)
	48hr gut control vs 48hr carcase control	GPAI023370-RA	-28.1293	0	0	1212.45	50.0336	-1162.42	0	al4a1_danre delta-1-pyrroline-5-carboxylate mitochondrial os=danio rerio gn=aldh4a1 pe=2 sv=1	F:oxidoreductase activity, acting on the aldehyde or oxo group of donors, NAD or NADP as acceptor; P:oxidation-reduction process; P:glutamate biosynthetic process; F:1-pyrroline-5-carboxylate dehydrogenase activity; P:proline biosynthetic process	IPR016163 (G3DSA:3.40.309.GENE3D); IPR015590 (PFAM); IPR005931 (TIGRFAM); IPR016162 (G3DSA:3.40.605.GENE3D); PTHR11699 (PANTHER); PTHR11699:SF18 (PANTHER); IPR016160 (PROSITE_PATTERNS); IPR029510 (PROSITE_PATTERNS); IPR016161 (SUPERFAMILY)
	48hr gut control vs 48hr carcase control	GPAI023373-RA	7.89898	0	0	21.2962	195.268	173.972	0	papss_ureca bifunctional 3 -phosphoadenosine 5 -phosphosulfate synthase os=urechis caupo pe=2 sv=1	F:sulfate adenylyltransferase (ATP) activity; F:ATP binding; P:sulfate assimilation; F:adenylylsulfate kinase activity	IPR024951 (PFAM); IPR002891 (TIGRFAM); IPR027417 (G3DSA:3.40.50.GENE3D); IPR002891 (PFAM); IPR025980 (PFAM); G3DSA:3.10.400.10 (GENE3D); IPR002650 (TIGRFAM); IPR014729 (G3DSA:3.40.50.GENE3D); PTHR11055 (PANTHER); IPR002891 (HAMAP); IPR015947 (SUPERFAMILY); SSF52374 (SUPERFAMILY); IPR027417 (SUPERFAMILY)
	48hr gut control vs 48hr carcase control	GPAI023379-RA	-2.2106	0.0143381	1	23.7982	12.4966	-11.3016	1.36633e-46	srrm1_chick serine arginine repetitive matrix protein 1 os=gallus gallus gn=srrm1 pe=2 sv=1	P:mRNA processing	Coil (COILS); IPR002483 (SMART); IPR002483 (PFAM); IPR002483 (G3DSA:1.20.1390.GENE3D); PTHR23148 (PANTHER); IPR002483 (PROSITE_PROFILES); IPR002483 (SUPERFAMILY)
	48hr gut control vs 48hr carcase control	GPAI023383-RA	3.29222	0	0	42.2434	161.438	119.194	2.00675e-177	rs4_drome 40s ribosomal protein s4 os=drosophila melanogaster gn= 4 pe=1 sv=2	F:RNA binding; C:ribosome; F:structural constituent of ribosome; P:translation	IPR002942 (SMART); IPR000876 (PIRSF); IPR002942 (PFAM); IPR005824 (PFAM); IPR013845 (PFAM); IPR013843 (PFAM); IPR000876 (PANTHER); IPR018199 (PROSITE_PATTERNS); IPR000876 (HAMAP); IPR002942 (PROSITE_PROFILES); SSF55174 (SUPERFAMILY)
	48hr gut control vs 48hr carcase control	GPAI023460-RA	2.47453	0	0	161.577	464.119	302.542	0	snd1_rat staphylococcal nuclease domain-containing protein 1 os=rattus norvegicus gn=snd1 pe=2 sv=1	C:RISC complex; P:gene silencing by RNA; F:hydrolase activity, acting on ester bonds; F:nucleic acid binding	Coil (COILS); IPR016685 (PIRSF); IPR002999 (SMART); IPR016071 (SMART); IPR016071 (G3DSA:2.40.50.GENE3D); IPR016071 (PFAM); G3DSA:2.30.30.140 (GENE3D); IPR002999 (PFAM); IPR016071 (G3DSA:2.40.50.GENE3D); PTHR12302 (PANTHER); PTHR12302:SF2 (PANTHER); IPR016071 (PROSITE_PROFILES); IPR016071 (PROSITE_PROFILES); IPR016071 (PROSITE_PROFILES); IPR002999 (PROSITE_PROFILES); IPR016071 (PROSITE_PROFILES); …
	48hr gut control vs 48hr carcase control	GPAI023462-RA	-5.81703	0	0	60.5563	12.0841	-48.4722	0.520871	cpb3_caebr cytoplasmic polyadenylation element-binding protein 3 os=caenorhabditis briggsae gn=cpb-3 pe=2 sv=1	-	CYTOPLASMIC_DOMAIN (PHOBIUS); TRANSMEMBRANE (PHOBIUS); NON_CYTOPLASMIC_DOMAIN (PHOBIUS); TMhelix (TMHMM)
	48hr gut control vs 48hr carcase control	GPAI023464-RA	-5.89448	0	0	550.807	108.47	-442.337		---NA---	-	Coil (COILS); IPR022207 (PFAM)
	48hr gut control vs 48hr carcase control	GPAI023466-RA	2992.07	0	0	6.05979	21046.8	21040.8	2.54373e-58	ctrb1_litva chymotrypsin bi os=litopenaeus vannamei pe=1 sv=1	P:proteolysis; F:serine-type endopeptidase activity	IPR001314 (PRINTS); IPR001254 (SMART); G3DSA:2.40.10.10 (GENE3D); G3DSA:2.40.10.10 (GENE3D); G3DSA:2.40.10.10 (GENE3D); IPR001254 (PFAM); PTHR24260 (PANTHER); IPR018114 (PROSITE_PATTERNS); IPR018114 (PROSITE_PATTERNS); SIGNAL_PEPTIDE_N_REGION (PHOBIUS); SIGNAL_PEPTIDE_C_REGION (PHOBIUS); NON_CYTOPLASMIC_DOMAIN (PHOBIUS); SIGNAL_PEPTIDE (PHOBIUS); SIGNAL_PEPTIDE_H_REGION (PHOBIUS); IPR001254 (PROS…
	48hr gut control vs 48hr carcase control	GPAI023467-RA	-5.63531	0	0	540.332	111.301	-429.031	0.219528	grm1_caeel probable metabotropic glutamate receptor mgl-1 os=caenorhabditis elegans gn=mgl-1 pe=3 sv=1	-	TRANSMEMBRANE (PHOBIUS); NON_CYTOPLASMIC_DOMAIN (PHOBIUS); TRANSMEMBRANE (PHOBIUS); CYTOPLASMIC_DOMAIN (PHOBIUS); CYTOPLASMIC_DOMAIN (PHOBIUS); TMhelix (TMHMM)
	48hr gut control vs 48hr carcase control	GPAI023493-RA	-2.5072	0.00477287	1	23.3829	10.826	-12.557		---NA---	-	PTHR12751:SF18 (PANTHER); PTHR12751 (PANTHER)
	48hr gut control vs 48hr carcase control	GPAI023757-RA	-3.38499	2.70736e-09	2.82649e-06	53.6645	18.4029	-35.2616		---NA---	-	Coil (COILS); Coil (COILS); IPR022189 (PFAM)
	48hr gut control vs 48hr carcase control	GPAI023759-RA	-2.43751	0.000526682	1	33.5647	15.9843	-17.5804	0	glyc_sheep serine cytosolic os=ovis aries gn=shmt1 pe=1 sv=3	F:pyridoxal phosphate binding; F:glycine hydroxymethyltransferase activity; P:glycine metabolic process; P:L-serine metabolic process	Coil (COILS); IPR015421 (G3DSA:3.40.640.GENE3D); IPR001085 (PFAM); IPR015422 (G3DSA:3.90.1150.GENE3D); IPR001085 (PANTHER); PTHR11680:SF3 (PANTHER); IPR001085 (HAMAP); IPR015424 (SUPERFAMILY)
	48hr gut control vs 48hr carcase control	GPAI023807-RA	2.5052	0.00653149	1	8.84469	25.7206	16.8759	5.76326e-49	vglu1_xenla vesicular glutamate transporter 1 os=xenopus laevis gn=slc17a7 pe=2 sv=1	P:transmembrane transport; C:integral to membrane	G3DSA:1.20.1250.20 (GENE3D); IPR011701 (PFAM); G3DSA:1.20.1250.20 (GENE3D); PTHR11662 (PANTHER); PTHR11662:SF77 (PANTHER); NON_CYTOPLASMIC_DOMAIN (PHOBIUS); TRANSMEMBRANE (PHOBIUS); TRANSMEMBRANE (PHOBIUS); TRANSMEMBRANE (PHOBIUS); TRANSMEMBRANE (PHOBIUS); NON_CYTOPLASMIC_DOMAIN (PHOBIUS); CYTOPLASMIC_DOMAIN (PHOBIUS); NON_CYTOPLASMIC_DOMAIN (PHOBIUS); CYTOPLASMIC_DOMAIN (PHOBIUS); CYTOPLASMIC_DO…
	48hr gut control vs 48hr carcase control	GPAI023836-RA	3.3878	5.02287e-07	0.000641923	11.7884	46.3586	34.5702	0	copg_drops coatomer subunit gamma os=drosophila pseudoobscura pseudoobscura gn=gammacop pe=3 sv=1	P:intracellular protein transport; P:vesicle-mediated transport; C:COPI vesicle coat; F:structural molecule activity; F:binding	IPR017106 (PIRSF); IPR013040 (G3DSA:2.60.40.GENE3D); IPR011989 (G3DSA:1.25.10.GENE3D); IPR013040 (PFAM); IPR015873 (G3DSA:3.30.310.GENE3D); IPR002553 (PFAM); IPR017106 (PANTHER); IPR009028 (SUPERFAMILY); IPR016024 (SUPERFAMILY); IPR013041 (SUPERFAMILY)
	48hr gut control vs 48hr carcase control	GPAI023843-RA	2.18693	7.02189e-15	5.13301e-12	75.3523	191.288	115.936	0	maox_anapl nadp-dependent malic enzyme os=anas platyrhynchos gn=me1 pe=1 sv=1	F:malate dehydrogenase (decarboxylating) activity; P:malate metabolic process; P:oxidation-reduction process; F:NAD binding	IPR001891 (PRINTS); IPR012302 (SMART); IPR012301 (G3DSA:3.40.50.GENE3D); IPR016040 (G3DSA:3.40.50.GENE3D); IPR012302 (PFAM); IPR012301 (PFAM); PTHR23406:SF13 (PANTHER); PTHR23406 (PANTHER); IPR015884 (PROSITE_PATTERNS); NON_CYTOPLASMIC_DOMAIN (PHOBIUS); TRANSMEMBRANE (PHOBIUS); NON_CYTOPLASMIC_DOMAIN (PHOBIUS); TRANSMEMBRANE (PHOBIUS); CYTOPLASMIC_DOMAIN (PHOBIUS); SSF51735 (SUPERFAMILY); SSF5322…
	48hr gut control vs 48hr carcase control	GPAI023914-RA	2.24704	0.00252566	1	13.9774	36.4581	22.4807	5.45645e-96	bpnt1_rat 3 (2 ) -bisphosphate nucleotidase 1 os=rattus norvegicus gn=bpnt1 pe=1 sv=1	P:phosphatidylinositol phosphorylation	G3DSA:3.40.190.80 (GENE3D); IPR000760 (PFAM); G3DSA:3.30.540.10 (GENE3D); PTHR20854:SF5 (PANTHER); IPR000760 (PANTHER); IPR020583 (PROSITE_PATTERNS); IPR020550 (PROSITE_PATTERNS); SSF56655 (SUPERFAMILY)
	48hr gut control vs 48hr carcase control	GPAI024006-RA	-2.30277	0.0580978	1	15.5467	7.83692	-7.70982	1.07424e-53	znf84_human zinc finger protein 84 os=homo sapiens gn=znf84 pe=1 sv=2	F:metal ion binding; F:nucleic acid binding	IPR015880 (SMART); IPR007087 (PFAM); IPR013087 (G3DSA:3.30.160.GENE3D); IPR013087 (G3DSA:3.30.160.GENE3D); IPR013087 (G3DSA:3.30.160.GENE3D); PF13912 (PFAM); PF13465 (PFAM); IPR013087 (G3DSA:3.30.160.GENE3D); IPR013087 (G3DSA:3.30.160.GENE3D); IPR013087 (G3DSA:3.30.160.GENE3D); PF13894 (PFAM); PTHR24409 (PANTHER); PTHR24409:SF6 (PANTHER); IPR007087 (PROSITE_PATTERNS); IPR007087 (PROSITE_PATTERNS)…
	48hr gut control vs 48hr carcase control	GPAI024038-RA	3.42862	0.000837808	1	5.8638	23.3376	17.4738	0	alg12_drome probable dol-p-man:man c -pp-dol alpha- -mannosyltransferase os=drosophila melanogaster gn=cg8412 pe=2 sv=1	F:transferase activity, transferring glycosyl groups	Coil (COILS); IPR005599 (PFAM); IPR005599 (PANTHER); PTHR22760:SF1 (PANTHER); TRANSMEMBRANE (PHOBIUS); NON_CYTOPLASMIC_DOMAIN (PHOBIUS); CYTOPLASMIC_DOMAIN (PHOBIUS); TRANSMEMBRANE (PHOBIUS); NON_CYTOPLASMIC_DOMAIN (PHOBIUS); SIGNAL_PEPTIDE_N_REGION (PHOBIUS); CYTOPLASMIC_DOMAIN (PHOBIUS); CYTOPLASMIC_DOMAIN (PHOBIUS); NON_CYTOPLASMIC_DOMAIN (PHOBIUS); TRANSMEMBRANE (PHOBIUS); SIGNAL_PEPTIDE (PHO…
	48hr gut control vs 48hr carcase control	GPAI024043-RA	4.4895	0	0	53.2868	277.699	224.412	1.72491e-38	cox7a_drome probable cytochrome c oxidase subunit mitochondrial os=drosophila melanogaster gn=cg9603 pe=1 sv=1	F:cytochrome-c oxidase activity; F:electron carrier activity; C:mitochondrial respiratory chain	IPR003177 (G3DSA:4.10.91.GENE3D); IPR003177 (PFAM); IPR003177 (PANTHER); NON_CYTOPLASMIC_DOMAIN (PHOBIUS); TRANSMEMBRANE (PHOBIUS); CYTOPLASMIC_DOMAIN (PHOBIUS); IPR003177 (SUPERFAMILY)
	48hr gut control vs 48hr carcase control	GPAI024058-RA	2.14309	0	0	105.606	262.715	157.109	2.54683e-76	fkb39_drome 39 kda fk506-binding nuclear protein os=drosophila melanogaster gn=fk506-bp1 pe=1 sv=2	C:nucleolus; F:peptidyl-prolyl cis-trans isomerase activity; F:FK506 binding; P:histone peptidyl-prolyl isomerization; P:protein folding	IPR026257 (PIRSF); G3DSA:3.10.50.40 (GENE3D); IPR001179 (PFAM); IPR023566 (PANTHER); IPR001179 (PROSITE_PROFILES); SSF54534 (SUPERFAMILY)
	48hr gut control vs 48hr carcase control	GPAI024070-RA	-6.33113	9.25331e-10	9.24405e-07	35.3584	6.48288	-28.8755	6.09237e-05	phex_mouse metalloendopeptidase homolog pex os=mus musculus gn=phex pe=2 sv=1	P:proteolysis; F:metalloendopeptidase activity	IPR008753 (PFAM); IPR024079 (G3DSA:3.40.390.GENE3D); IPR000718 (PANTHER); SIGNAL_PEPTIDE_N_REGION (PHOBIUS); SIGNAL_PEPTIDE_H_REGION (PHOBIUS); NON_CYTOPLASMIC_DOMAIN (PHOBIUS); SIGNAL_PEPTIDE (PHOBIUS); SIGNAL_PEPTIDE_C_REGION (PHOBIUS); SignalP-noTM (SIGNALP_EUK); SSF55486 (SUPERFAMILY); TMhelix (TMHMM)
	48hr gut control vs 48hr carcase control	GPAI024102-RA	-2.64382	0	0	10905	4787.99	-6117.05	0	act5_drome actin-87e os=drosophila melanogaster gn=act87e pe=1 sv=1	-	IPR004000 (PRINTS); IPR004000 (SMART); IPR004000 (PFAM); G3DSA:3.90.640.10 (GENE3D); G3DSA:3.30.420.40 (GENE3D); PTHR11937:SF162 (PANTHER); IPR004000 (PANTHER); IPR004001 (PROSITE_PATTERNS); IPR004001 (PROSITE_PATTERNS); IPR020902 (PROSITE_PATTERNS); SSF53067 (SUPERFAMILY)
	48hr gut control vs 48hr carcase control	GPAI024261-RA	2.0998	0	0	233.035	568.01	334.974	2.40889e-135	rl13a_drome 60s ribosomal protein l13a os=drosophila melanogaster gn= 13a pe=1 sv=1	F:structural constituent of ribosome; P:translation; C:large ribosomal subunit	IPR005822 (PIRSF); IPR023564 (G3DSA:3.90.1180.GENE3D); IPR005822 (PFAM); IPR005755 (TIGRFAM); IPR005755 (PTHR11545:PANTHER); IPR005822 (PANTHER); IPR023563 (PROSITE_PATTERNS); IPR023564 (SUPERFAMILY)
	48hr gut control vs 48hr carcase control	GPAI024263-RA	-5.85965	0	0	91.1449	18.0558	-73.0891	1.4264e-144	sap47_drome synapse-associated protein of 47 kda os=drosophila melanogaster gn=sap47 pe=1 sv=1	-	Coil (COILS); IPR005607 (SMART); IPR005607 (PFAM); PTHR16019:SF6 (PANTHER); PTHR16019 (PANTHER); IPR005607 (PROSITE_PROFILES); SSF140383 (SUPERFAMILY)
	48hr gut control vs 48hr carcase control	GPAI024335-RA	2.14912	0.0276152	1	10.0996	25.1954	15.0958	0	cog7_drome conserved oligomeric golgi complex subunit 7 os=drosophila melanogaster gn=cog7 pe=2 sv=2	P:intracellular protein transport; C:Golgi transport complex	Coil (COILS); IPR019335 (PFAM); IPR019335 (PANTHER)
	48hr gut control vs 48hr carcase control	GPAI024336-RA	2.67562	1.20818e-09	1.21906e-06	27.9902	86.9334	58.9433	0	yh2m_caeel probable cation-transporting atpase os=caenorhabditis elegans gn= pe=3 sv=2	F:cation-transporting ATPase activity; C:integral to membrane; P:cation transport; F:nucleotide binding; F:metal ion binding	IPR001757 (PRINTS); IPR023299 (G3DSA:3.40.1110.GENE3D); IPR001757 (TIGRFAM); IPR006544 (PFAM); IPR006544 (TIGRFAM); PF12710 (PFAM); IPR023214 (G3DSA:3.40.50.GENE3D); IPR008250 (PFAM); IPR008250 (G3DSA:2.70.150.GENE3D); PTHR24093:SF84 (PANTHER); PTHR24093 (PANTHER); IPR018303 (PROSITE_PATTERNS); TRANSMEMBRANE (PHOBIUS); NON_CYTOPLASMIC_DOMAIN (PHOBIUS); TRANSMEMBRANE (PHOBIUS); CYTOPLASMIC_DOMAIN …
	48hr gut control vs 48hr carcase control	GPAI024357-RA	3.1206	0	0	106.054	384.168	278.114	2.91333e-88	oaz_drome ornithine decarboxylase antizyme os=drosophila melanogaster gn=oda pe=2 sv=2	F:ornithine decarboxylase inhibitor activity	IPR002993 (PFAM); PTHR10279:SF2 (PANTHER); IPR002993 (PANTHER); IPR002993 (PROSITE_PATTERNS); IPR016181 (SUPERFAMILY)
	48hr gut control vs 48hr carcase control	GPAI024448-RA	-6.24708	3.24561e-10	3.12877e-07	37.3341	6.93722	-30.3969	6.7009e-152	rhg07_bovin rho gtpase-activating protein 7 os=bos taurus gn=dlc1 pe=2 sv=1	F:lipid binding; P:signal transduction; C:intracellular	IPR002913 (SMART); IPR000198 (SMART); IPR002913 (PFAM); IPR000198 (PFAM); IPR000198 (G3DSA:1.10.555.GENE3D); IPR023393 (G3DSA:3.30.530.GENE3D); PTHR12659:SF1 (PANTHER); PTHR12659 (PANTHER); IPR000198 (PROSITE_PROFILES); IPR002913 (PROSITE_PROFILES); IPR008936 (SUPERFAMILY); IPR013761 (SUPERFAMILY); SSF55961 (SUPERFAMILY)
	48hr gut control vs 48hr carcase control	GPAI024618-RA	-2.75412	0.0318459	1	13.7408	5.79145	-7.9494	1.84162e-18	crtc1_human creb-regulated transcription coactivator 1 os=homo sapiens gn=crtc1 pe=1 sv=2	F:cAMP response element binding protein binding; P:protein homotetramerization; P:positive regulation of CREB transcription factor activity; C:cytoplasm; C:nucleus	Coil (COILS); IPR024783 (PFAM); IPR024786 (PANTHER); PTHR13589:SF15 (PANTHER)
	48hr gut control vs 48hr carcase control	GPAI024635-RA	25.0853	0	0	7.60407	221.423	213.819	2.31573e-115	cecr1_human adenosine deaminase cecr1 os=homo sapiens gn=cecr1 pe=1 sv=2	C:extracellular space; F:deaminase activity	IPR013659 (PFAM); G3DSA:3.20.20.140 (GENE3D); IPR006331 (TIGRFAM); IPR001365 (PFAM); PTHR11409:SF39 (PANTHER); PTHR11409 (PANTHER); SIGNAL_PEPTIDE_C_REGION (PHOBIUS); NON_CYTOPLASMIC_DOMAIN (PHOBIUS); SIGNAL_PEPTIDE_H_REGION (PHOBIUS); SIGNAL_PEPTIDE_N_REGION (PHOBIUS); SIGNAL_PEPTIDE (PHOBIUS); SignalP-noTM (SIGNALP_EUK); SSF51556 (SUPERFAMILY)
	48hr gut control vs 48hr carcase control	GPAI024664-RA	-2.30212	0.00700733	1	25.3187	12.7665	-12.5523	0	orb2_drome probable rna-binding protein orb2 os=drosophila melanogaster gn=orb2 pe=1 sv=1	F:nucleic acid binding; F:nucleotide binding	IPR000504 (SMART); IPR012677 (G3DSA:3.30.70.GENE3D); IPR000504 (PFAM); IPR012677 (G3DSA:3.30.70.GENE3D); PTHR12566 (PANTHER); PTHR12566:SF1 (PANTHER); IPR000504 (PROSITE_PROFILES); IPR000504 (PROSITE_PROFILES); SSF54928 (SUPERFAMILY)
	48hr gut control vs 48hr carcase control	GPAI024691-RA	2.92056	0.0110612	1	5.50943	18.678	13.1685	3.85291e-98	galk2_rat n-acetylgalactosamine kinase os=rattus norvegicus gn=galk2 pe=2 sv=1	C:cytoplasm; F:ATP binding; F:galactokinase activity; P:galactose metabolic process; P:carbohydrate phosphorylation	IPR006206 (PRINTS); IPR000705 (PRINTS); IPR000705 (PIRSF); IPR014721 (G3DSA:3.30.230.GENE3D); IPR013750 (PFAM); IPR013750 (G3DSA:3.30.70.GENE3D); IPR006204 (PFAM); IPR019539 (PFAM); PTHR10457 (PANTHER); PTHR10457:SF7 (PANTHER); SIGNAL_PEPTIDE (PHOBIUS); SIGNAL_PEPTIDE_C_REGION (PHOBIUS); SIGNAL_PEPTIDE_N_REGION (PHOBIUS); NON_CYTOPLASMIC_DOMAIN (PHOBIUS); SIGNAL_PEPTIDE_H_REGION (PHOBIUS); Signal…
	48hr gut control vs 48hr carcase control	GPAI024786-RA	-2.22044	0.033381	1	19.3978	10.1407	-9.25705	3.72759e-12	ciz1_human cip1-interacting zinc finger protein os=homo sapiens gn=ciz1 pe=1 sv=2	-	Coil (COILS); Coil (COILS); PTHR15491 (PANTHER); IPR026811 (PTHR15491:PANTHER)
	48hr gut control vs 48hr carcase control	GPAI025013-RA	2.82358	7.33286e-14	5.64631e-11	35.7924	117.313	81.5211	0.476509	rpob_sphww dna-directed rna polymerase subunit beta os=sphingomonas wittichii (strain rw1 dsm 6014 jcm 10273) gn=rpob pe=3 sv=1	-	no IPS match
	48hr gut control vs 48hr carcase control	GPAI025177-RA	-2.32127	0.000570078	1	36.1991	18.102	-18.097	3.35122e-101	mcu_danre calcium uniporter mitochondrial os=danio rerio gn=mcu pe=2 sv=1	-	Coil (COILS); IPR006769 (PFAM); PTHR13462 (PANTHER); PTHR13462:SF10 (PANTHER); CYTOPLASMIC_DOMAIN (PHOBIUS); TRANSMEMBRANE (PHOBIUS); CYTOPLASMIC_DOMAIN (PHOBIUS); NON_CYTOPLASMIC_DOMAIN (PHOBIUS); TRANSMEMBRANE (PHOBIUS); TMhelix (TMHMM); TMhelix (TMHMM)
	48hr gut control vs 48hr carcase control	GPAI025179-RA	8.07033	0	0	7.18553	67.3143	60.1288		---NA---	-	Coil (COILS); Coil (COILS)
	48hr gut control vs 48hr carcase control	GPAI025186-RA	-3.69315	8.00121e-07	0.00104976	35.4739	11.1498	-24.324	9.24487e-130	ts101_rat tumor susceptibility gene 101 protein os=rattus norvegicus gn=tsg101 pe=1 sv=1	P:protein transport; P:cellular protein modification process	Coil (COILS); Coil (COILS); IPR016135 (G3DSA:3.10.110.GENE3D); IPR008883 (PFAM); IPR017916 (PFAM); PTHR23306 (PANTHER); IPR008883 (PROSITE_PROFILES); IPR017916 (PROSITE_PROFILES); SSF140111 (SUPERFAMILY); IPR016135 (SUPERFAMILY)
	48hr gut control vs 48hr carcase control	GPAI025199-RA	-42.981	0	0	426.575	11.5206	-415.054	1.21869	rbp2a_plaf7 reticulocyte-binding protein 2 homolog a os=plasmodium falciparum (isolate 3d7) gn=pf13_0198 pe=3 sv=1	-	Coil (COILS); Coil (COILS); Coil (COILS); Coil (COILS); Coil (COILS); Coil (COILS); Coil (COILS); Coil (COILS); NON_CYTOPLASMIC_DOMAIN (PHOBIUS); CYTOPLASMIC_DOMAIN (PHOBIUS); TRANSMEMBRANE (PHOBIUS); TMhelix (TMHMM)
	48hr gut control vs 48hr carcase control	GPAI025211-RA	-21.5397	0	0	99.1017	5.3407	-93.761	3.46458e-21	hsp27_drome heat shock protein 27 os=drosophila melanogaster gn=hsp27 pe=1 sv=2	-	IPR002068 (PFAM); IPR008978 (G3DSA:2.60.40.GENE3D); PTHR11527:SF42 (PANTHER); PTHR11527 (PANTHER); IPR002068 (PROSITE_PROFILES); IPR008978 (SUPERFAMILY)
	48hr gut control vs 48hr carcase control	GPAI025218-RA	3.35801	1.83937e-05	0.02831	9.15837	35.699	26.5407	0	galt6_drome n-acetylgalactosaminyltransferase 6 os=drosophila melanogaster gn=pgant6 pe=2 sv=2	-	Coil (COILS); IPR000772 (SMART); IPR001173 (PFAM); G3DSA:2.80.10.50 (GENE3D); IPR000772 (PFAM); IPR029044 (G3DSA:3.90.550.GENE3D); PTHR11675 (PANTHER); PTHR11675:SF23 (PANTHER); SIGNAL_PEPTIDE (PHOBIUS); SIGNAL_PEPTIDE_C_REGION (PHOBIUS); SIGNAL_PEPTIDE_N_REGION (PHOBIUS); SIGNAL_PEPTIDE_H_REGION (PHOBIUS); NON_CYTOPLASMIC_DOMAIN (PHOBIUS); IPR000772 (PROSITE_PROFILES); IPR000772 (SUPERFAMILY); I…
	48hr gut control vs 48hr carcase control	GPAI025289-RA	2.06298	0.14567	1	6.84861	16.4004	9.5518	2.37697e-139	nkd_drome protein naked cuticle os=drosophila melanogaster gn=nkd pe=1 sv=3	-	Coil (COILS); PTHR22611:SF9 (PANTHER); PTHR22611 (PANTHER)
	48hr gut control vs 48hr carcase control	GPAI025416-RA	-3.30738	0.000443057	0.851555	22.6189	7.93858	-14.6803	2.99996e-111	rhbgb_xenla ammonium transporter rh type b-b os=xenopus laevis gn=rhbg-b pe=2 sv=1	C:membrane; F:ammonium transmembrane transporter activity; P:ammonium transport	IPR002229 (PRINTS); IPR029020 (G3DSA:1.10.3430.GENE3D); IPR024041 (PFAM); PTHR11883:SF20 (PANTHER); PTHR11883 (PANTHER); NON_CYTOPLASMIC_DOMAIN (PHOBIUS); CYTOPLASMIC_DOMAIN (PHOBIUS); NON_CYTOPLASMIC_DOMAIN (PHOBIUS); NON_CYTOPLASMIC_DOMAIN (PHOBIUS); NON_CYTOPLASMIC_DOMAIN (PHOBIUS); TRANSMEMBRANE (PHOBIUS); CYTOPLASMIC_DOMAIN (PHOBIUS); TRANSMEMBRANE (PHOBIUS); TRANSMEMBRANE (PHOBIUS); TRANSME…
	48hr gut control vs 48hr carcase control	GPAI025456-RA	4.3159	0	0	18.8444	94.408	75.5637	0	gtr1_drome glucose transporter type 1 os=drosophila melanogaster gn=glut1 pe=2 sv=4	P:transmembrane transport; F:substrate-specific transmembrane transporter activity; C:integral to membrane	Coil (COILS); Coil (COILS); IPR003663 (PRINTS); IPR005828 (PFAM); IPR003663 (TIGRFAM); G3DSA:1.20.1250.20 (GENE3D); PTHR24063:SF277 (PANTHER); PTHR24063 (PANTHER); IPR005829 (PROSITE_PATTERNS); NON_CYTOPLASMIC_DOMAIN (PHOBIUS); TRANSMEMBRANE (PHOBIUS); TRANSMEMBRANE (PHOBIUS); CYTOPLASMIC_DOMAIN (PHOBIUS); TRANSMEMBRANE (PHOBIUS); CYTOPLASMIC_DOMAIN (PHOBIUS); CYTOPLASMIC_DOMAIN (PHOBIUS); CYTOPL…
	48hr gut control vs 48hr carcase control	GPAI025457-RA	2.64675	4.79489e-09	5.12094e-06	26.8797	82.5834	55.7038	2.92964	dnaj_vesoh chaperone protein os=vesicomyosocius okutanii calyptogena okutanii (strain ha) gn=dnaj pe=3 sv=1	-	no IPS match
	48hr gut control vs 48hr carcase control	GPAI025554-RA	-4.46591	1.58089e-06	0.00214685	28.7671	7.47726	-21.2898	8.51949e-137	rhg39_human rho gtpase-activating protein 39 os=homo sapiens gn=arhgap39 pe=1 sv=2	C:cytoskeleton; P:signal transduction	IPR000857 (SMART); IPR000198 (SMART); IPR000198 (G3DSA:1.10.555.GENE3D); IPR000198 (PFAM); IPR000857 (PFAM); PTHR23177:SF1 (PANTHER); PTHR23177 (PANTHER); IPR000198 (PROSITE_PROFILES); IPR000857 (PROSITE_PROFILES); IPR008936 (SUPERFAMILY)
	48hr gut control vs 48hr carcase control	GPAI025571-RA	4.35436	7.46055e-06	0.0109894	5.99116	30.2825	24.2913	7.41237e-36	est1_culpi esterase b1 os=culex pipiens gn=b1 pe=3 sv=1	-	IPR002018 (PFAM); IPR029058 (G3DSA:3.40.50.GENE3D); PTHR11559 (PANTHER); PTHR11559:SF80 (PANTHER); IPR029058 (SUPERFAMILY)
	48hr gut control vs 48hr carcase control	GPAI025573-RA	5.61751	1.29011e-11	1.11078e-08	8.05536	52.5273	44.472	1.29053e-66	est1_culpi esterase b1 os=culex pipiens gn=b1 pe=3 sv=1	-	IPR002018 (PFAM); IPR029058 (G3DSA:3.40.50.GENE3D); PTHR11559 (PANTHER); PTHR11559:SF80 (PANTHER); IPR029058 (SUPERFAMILY)
	48hr gut control vs 48hr carcase control	GPAI025576-RA	-4.07782	2.17164e-07	0.000267546	35.3275	10.0564	-25.2711	4.1686e-126	est1_culpi esterase b1 os=culex pipiens gn=b1 pe=3 sv=1	-	IPR029058 (G3DSA:3.40.50.GENE3D); IPR002018 (PFAM); PTHR11559 (PANTHER); PTHR11559:SF80 (PANTHER); IPR029058 (SUPERFAMILY)
	48hr gut control vs 48hr carcase control	GPAI025584-RA	3.05644	2.35457e-06	0.00326344	13.1929	46.8072	33.6144	7.32472e-118	est1_culpi esterase b1 os=culex pipiens gn=b1 pe=3 sv=1	-	IPR002018 (PFAM); IPR029058 (G3DSA:3.40.50.GENE3D); PTHR11559:SF80 (PANTHER); PTHR11559 (PANTHER); IPR019826 (PROSITE_PATTERNS); IPR029058 (SUPERFAMILY)
	48hr gut control vs 48hr carcase control	GPAI025586-RA	5.25108	8.33115e-09	9.08095e-06	6.72228	40.9753	34.253	2.25015e-122	est1_culpi esterase b1 os=culex pipiens gn=b1 pe=3 sv=1	-	IPR002018 (PFAM); IPR029058 (G3DSA:3.40.50.GENE3D); PTHR11559 (PANTHER); PTHR11559:SF80 (PANTHER); IPR019826 (PROSITE_PATTERNS); IPR029058 (SUPERFAMILY)
	48hr gut control vs 48hr carcase control	GPAI025587-RA	8.74318	0	0	12.6772	128.662	115.985	4.01175e-110	est1_culpi esterase b1 os=culex pipiens gn=b1 pe=3 sv=1	-	IPR002018 (PFAM); IPR029058 (G3DSA:3.40.50.GENE3D); PTHR11559 (PANTHER); PTHR11559:SF80 (PANTHER); IPR019826 (PROSITE_PATTERNS); IPR029058 (SUPERFAMILY)
	48hr gut control vs 48hr carcase control	GPAI025604-RA	3.78906	0	0	61.3913	270.019	208.628	3.89889e-101	ndka_drome nucleoside diphosphate kinase os=drosophila melanogaster gn=awd pe=1 sv=3	F:nucleoside diphosphate kinase activity; P:GTP biosynthetic process; P:nucleoside diphosphate phosphorylation; F:ATP binding; P:CTP biosynthetic process; P:UTP biosynthetic process	IPR001564 (PRINTS); IPR001564 (SMART); IPR001564 (G3DSA:3.30.70.GENE3D); IPR001564 (PFAM); PTHR11349 (PANTHER); PTHR11349:SF46 (PANTHER); IPR023005 (PROSITE_PATTERNS); CYTOPLASMIC_DOMAIN (PHOBIUS); TRANSMEMBRANE (PHOBIUS); NON_CYTOPLASMIC_DOMAIN (PHOBIUS); IPR001564 (HAMAP); SignalP-TM (SIGNALP_GRAM_POSITIVE); IPR001564 (SUPERFAMILY); TMhelix (TMHMM)
	48hr gut control vs 48hr carcase control	GPAI025613-RA	-61.4404	0	0	589.196	11.1317	-578.064	0	ef1a2_drome elongation factor 1-alpha 2 os=drosophila melanogaster gn=ef1alpha100e pe=2 sv=2	F:GTPase activity; F:GTP binding; P:translational elongation; C:cytoplasm; F:translation elongation factor activity	IPR000795 (PRINTS); IPR004160 (PFAM); G3DSA:2.40.30.10 (GENE3D); IPR000795 (PFAM); IPR004161 (PFAM); IPR004539 (TIGRFAM); G3DSA:2.40.30.10 (GENE3D); IPR027417 (G3DSA:3.40.50.GENE3D); PTHR23115 (PANTHER); PTHR23115:SF109 (PANTHER); IPR000795 (PROSITE_PATTERNS); IPR004539 (HAMAP); IPR009001 (SUPERFAMILY); IPR009000 (SUPERFAMILY); IPR027417 (SUPERFAMILY)
	48hr gut control vs 48hr carcase control	GPAI025618-RA	-5.27825	1.71536e-08	1.91948e-05	33.8721	7.44918	-26.4229	0	pum_drome maternal protein pumilio os=drosophila melanogaster gn=pum pe=1 sv=2	F:RNA binding	IPR001313 (SMART); IPR011989 (G3DSA:1.25.10.GENE3D); IPR001313 (PFAM); PTHR12537 (PANTHER); PTHR12537:SF12 (PANTHER); SIGNAL_PEPTIDE_C_REGION (PHOBIUS); SIGNAL_PEPTIDE (PHOBIUS); SIGNAL_PEPTIDE_N_REGION (PHOBIUS); NON_CYTOPLASMIC_DOMAIN (PHOBIUS); SIGNAL_PEPTIDE_H_REGION (PHOBIUS); IPR001313 (PROSITE_PROFILES); IPR001313 (PROSITE_PROFILES); IPR001313 (PROSITE_PROFILES); IPR001313 (PROSITE_PROFILE…
	48hr gut control vs 48hr carcase control	GPAI025656-RA	2.44642	1.70103e-05	0.0260597	19.3784	55.0307	35.6524	7.53405e-50	wasp_human wiskott-aldrich syndrome protein os=homo sapiens gn=was pe=1 sv=4	F:actin binding; P:actin filament organization	IPR000697 (SMART); IPR003124 (SMART); IPR000095 (SMART); IPR003124 (PFAM); IPR000697 (PFAM); IPR000095 (PFAM); IPR011993 (G3DSA:2.30.29.GENE3D); IPR000095 (G3DSA:3.90.810.GENE3D); PTHR12779:SF0 (PANTHER); PTHR12779 (PANTHER); IPR003124 (PROSITE_PROFILES); IPR000697 (PROSITE_PROFILES); IPR000095 (PROSITE_PROFILES); IPR003124 (PROSITE_PROFILES); IPR011026 (SUPERFAMILY); SSF50729 (SUPERFAMILY)
	48hr gut control vs 48hr carcase control	GPAI025714-RA	2.66011	5.75511e-09	6.19826e-06	26.2999	81.21	54.9101	2.69515e-14	rs23_drome 40s ribosomal protein s23 os=drosophila melanogaster gn= 23 pe=1 sv=1	C:ribosome; F:structural constituent of ribosome; P:translation	IPR006032 (PFAM); IPR012340 (G3DSA:2.40.50.GENE3D); IPR006032 (PANTHER); IPR006032 (PROSITE_PATTERNS); IPR012340 (SUPERFAMILY)
	48hr gut control vs 48hr carcase control	GPAI025716-RA	2.23639	0.1406	1	5.42812	14.0914	8.66326		---NA---	-	SignalP-TM (SIGNALP_GRAM_POSITIVE)
	48hr gut control vs 48hr carcase control	GPAI025723-RA	-4.07531	0	0	143.738	40.9418	-102.796	1.8332	notc1_human neurogenic locus notch homolog protein 1 os=homo sapiens gn=notch1 pe=1 sv=4	-	no IPS match
	48hr gut control vs 48hr carcase control	GPAI025756-RA	7.6505	0	0	27.2093	241.637	214.428	4.72399e-51	aso_cucsa l-ascorbate oxidase os=cucumis sativus pe=1 sv=1	F:oxidoreductase activity; P:oxidation-reduction process; F:copper ion binding	IPR008972 (G3DSA:2.60.40.GENE3D); IPR008972 (G3DSA:2.60.40.GENE3D); IPR001117 (PFAM); IPR008972 (G3DSA:2.60.40.GENE3D); IPR011707 (PFAM); IPR011706 (PFAM); PTHR11709:SF33 (PANTHER); PTHR11709 (PANTHER); IPR002355 (PROSITE_PATTERNS); IPR002355 (PROSITE_PATTERNS); SIGNAL_PEPTIDE (PHOBIUS); SIGNAL_PEPTIDE_H_REGION (PHOBIUS); SIGNAL_PEPTIDE_N_REGION (PHOBIUS); NON_CYTOPLASMIC_DOMAIN (PHOBIUS); SIGNAL…
	48hr gut control vs 48hr carcase control	GPAI025898-RA	-14.298	0	0	2117.11	171.88	-1945.23	0	atc1_drome calcium-transporting atpase sarcoplasmic endoplasmic reticulum type os=drosophila melanogaster gn=ca-p60a pe=1 sv=2	C:integral to membrane; F:metal ion binding; F:nucleotide binding; P:calcium ion transport; F:calcium-transporting ATPase activity	IPR001757 (PRINTS); IPR004014 (SMART); IPR008250 (PFAM); IPR008250 (G3DSA:2.70.150.GENE3D); IPR023299 (G3DSA:3.40.1110.GENE3D); IPR001757 (TIGRFAM); IPR023214 (PFAM); IPR006068 (PFAM); IPR005782 (TIGRFAM); IPR023298 (G3DSA:1.20.1110.GENE3D); IPR004014 (PFAM); PTHR24093 (PANTHER); PTHR24093:SF280 (PANTHER); IPR018303 (PROSITE_PATTERNS); TRANSMEMBRANE (PHOBIUS); TRANSMEMBRANE (PHOBIUS); CYTOPLASMIC…
	48hr gut control vs 48hr carcase control	GPAI025903-RA	-2.48566	3.74025e-05	0.0601806	43.0425	20.1007	-22.9418	0.0251502	bt1a1_mouse butyrophilin subfamily 1 member a1 os=mus musculus gn=btn1a1 pe=1 sv=2	F:protein binding	IPR013783 (G3DSA:2.60.40.GENE3D); IPR013783 (G3DSA:2.60.40.GENE3D); PTHR21261 (PANTHER); PTHR21261:SF2 (PANTHER); IPR007110 (PROSITE_PROFILES); SSF48726 (SUPERFAMILY); SSF48726 (SUPERFAMILY)
	48hr gut control vs 48hr carcase control	GPAI025913-RA	-6.99878	0	0	1830.85	303.659	-1527.19	0	mlp2_drome muscle lim protein mlp84b os=drosophila melanogaster gn=mlp84b pe=1 sv=1	F:zinc ion binding	IPR001781 (SMART); IPR001781 (G3DSA:2.10.110.GENE3D); IPR001781 (G3DSA:2.10.110.GENE3D); IPR001781 (PFAM); PTHR24215 (PANTHER); PTHR24215:SF22 (PANTHER); IPR001781 (PROSITE_PATTERNS); IPR001781 (PROSITE_PATTERNS); IPR001781 (PROSITE_PATTERNS); IPR001781 (PROSITE_PATTERNS); IPR001781 (PROSITE_PROFILES); IPR001781 (PROSITE_PROFILES); IPR001781 (PROSITE_PROFILES); IPR001781 (PROSITE_PROFILES); IPR00…
	48hr gut control vs 48hr carcase control	GPAI025922-RA	3.59242	5.33977e-09	5.74025e-06	13.5833	56.6435	43.0602	1.52958e-81	sno1_tyrja senecionine n-oxygenase os=tyria jacobaeae gn=sno1 pe=1 sv=1	F:NADP binding; P:oxidation-reduction process; F:N,N-dimethylaniline monooxygenase activity; F:flavin adenine dinucleotide binding	IPR000960 (PRINTS); G3DSA:3.50.50.60 (GENE3D); IPR016040 (G3DSA:3.40.50.GENE3D); G3DSA:3.50.50.60 (GENE3D); IPR020946 (PFAM); PTHR23023:SF4 (PANTHER); PTHR23023 (PANTHER); SIGNAL_PEPTIDE_C_REGION (PHOBIUS); SIGNAL_PEPTIDE (PHOBIUS); NON_CYTOPLASMIC_DOMAIN (PHOBIUS); SIGNAL_PEPTIDE_H_REGION (PHOBIUS); SIGNAL_PEPTIDE_N_REGION (PHOBIUS); SSF51905 (SUPERFAMILY); SSF51905 (SUPERFAMILY)
	48hr gut control vs 48hr carcase control	GPAI025923-RA	2.17702	0	0	88.2306	222.966	134.735	3.10802e-68	rs26_drome 40s ribosomal protein s26 os=drosophila melanogaster gn= 26 pe=1 sv=1	C:ribosome; F:structural constituent of ribosome; P:translation	IPR000892 (PFAM); IPR000892 (PANTHER); IPR000892 (PROSITE_PATTERNS)
	48hr gut control vs 48hr carcase control	GPAI025948-RA	-4.61752	2.918e-07	0.000364167	31.4458	7.90514	-23.5406	0	gek_drome serine threonine-protein kinase genghis khan os=drosophila melanogaster gn=gek pe=1 sv=1	P:protein phosphorylation; F:protein serine/threonine kinase activity; F:ATP binding; F:small GTPase regulator activity; P:intracellular signal transduction	Coil (COILS); Coil (COILS); Coil (COILS); Coil (COILS); Coil (COILS); Coil (COILS); IPR020454 (PRINTS); IPR000961 (SMART); IPR001180 (SMART); IPR002219 (SMART); IPR001849 (SMART); IPR002290 (SMART); IPR000095 (SMART); G3DSA:3.30.200.20 (GENE3D); IPR001180 (PFAM); IPR000719 (PFAM); G3DSA:3.30.60.20 (GENE3D); G3DSA:1.10.510.10 (GENE3D); IPR011993 (G3DSA:2.30.29.GENE3D); G3DSA:1.20.5.340 (GENE3D); I…
	48hr gut control vs 48hr carcase control	GPAI025962-RA	-2.04063	0.000473395	0.915547	48.0401	27.3272	-20.7129	0	gprk1_drome g protein-coupled receptor kinase 1 os=drosophila melanogaster gn=gprk1 pe=2 sv=2	P:protein phosphorylation; F:ATP binding; F:G-protein coupled receptor kinase activity; P:termination of G-protein coupled receptor signaling pathway	Coil (COILS); IPR000239 (PRINTS); IPR000961 (SMART); IPR001849 (SMART); IPR002290 (SMART); IPR016137 (SMART); IPR000342 (PFAM); G3DSA:1.10.510.10 (GENE3D); G3DSA:1.10.167.10 (GENE3D); G3DSA:3.30.200.20 (GENE3D); IPR000719 (PFAM); IPR011993 (G3DSA:2.30.29.GENE3D); PTHR24355 (PANTHER); PTHR24355:SF18 (PANTHER); IPR008271 (PROSITE_PATTERNS); IPR017441 (PROSITE_PATTERNS); IPR016137 (PROSITE_PROFILES)…
	48hr gut control vs 48hr carcase control	GPAI025964-RA	2.39879	0.00149648	1	12.5517	34.9503	22.3986	1.55393e-13	amal_drome protein amalgam os=drosophila melanogaster gn=ama pe=2 sv=2	F:protein binding	IPR003598 (SMART); IPR003599 (SMART); IPR013098 (PFAM); IPR013783 (G3DSA:2.60.40.GENE3D); PF13895 (PFAM); IPR013783 (G3DSA:2.60.40.GENE3D); PTHR19831 (PANTHER); PTHR19831:SF40 (PANTHER); IPR007110 (PROSITE_PROFILES); IPR007110 (PROSITE_PROFILES); IPR007110 (PROSITE_PROFILES); SSF48726 (SUPERFAMILY); SSF48726 (SUPERFAMILY); SSF48726 (SUPERFAMILY)
	48hr gut control vs 48hr carcase control	GPAI025983-RA	-2.7143	0.0369813	1	13.4885	5.76848	-7.71997	0	ptro_drome patronin os=drosophila melanogaster gn=patronin pe=1 sv=1	F:microtubule binding	Coil (COILS); Coil (COILS); Coil (COILS); IPR014797 (SMART); IPR001715 (G3DSA:1.10.418.GENE3D); IPR014797 (PFAM); IPR022613 (PFAM); PTHR21595:SF0 (PANTHER); PTHR21595 (PANTHER); IPR001715 (PROSITE_PROFILES); IPR014797 (PROSITE_PROFILES); IPR011033 (SUPERFAMILY); IPR001715 (SUPERFAMILY)
	48hr gut control vs 48hr carcase control	GPAI026034-RA	3.22902	1.37614e-14	1.0266e-11	27.8829	104.512	76.629	3.3045e-38	mylip_human e3 ubiquitin-protein ligase mylip os=homo sapiens gn=mylip pe=1 sv=2	C:cytoskeleton; F:zinc ion binding; F:protein binding	IPR019748 (PFAM); IPR014352 (G3DSA:1.20.80.GENE3D); IPR011993 (G3DSA:2.30.29.GENE3D); IPR013083 (G3DSA:3.30.40.GENE3D); PF13920 (PFAM); G3DSA:3.10.20.90 (GENE3D); PTHR23280 (PANTHER); PTHR23280:SF13 (PANTHER); IPR000299 (PROSITE_PROFILES); IPR001841 (PROSITE_PROFILES); IPR019748 (SUPERFAMILY); SSF50729 (SUPERFAMILY)
	48hr gut control vs 48hr carcase control	GPAI026089-RA	-3.52323	2.9776e-08	3.40042e-05	45.4433	14.9722	-30.4711	8.76428e-46	pric2_human prickle-like protein 2 os=homo sapiens gn=prickle2 pe=1 sv=2	F:zinc ion binding	IPR001781 (SMART); IPR001781 (G3DSA:2.10.110.GENE3D); IPR001781 (G3DSA:2.10.110.GENE3D); IPR001781 (PFAM); IPR010442 (PFAM); IPR001781 (G3DSA:2.10.110.GENE3D); PTHR24211:SF13 (PANTHER); PTHR24211 (PANTHER); IPR001781 (PROSITE_PATTERNS); IPR001781 (PROSITE_PATTERNS); IPR001781 (PROSITE_PROFILES); IPR001781 (PROSITE_PROFILES); IPR010442 (PROSITE_PROFILES); IPR001781 (PROSITE_PROFILES); SSF57716 (SU…
	48hr gut control vs 48hr carcase control	GPAI026096-RA	-5.73258	1.24574e-08	1.37654e-05	32.794	6.6405	-26.1535	1.14922e-17	cpmd8_human c3 and pzp-like alpha-2-macroglobulin domain-containing protein 8 os=homo sapiens gn=cpamd8 pe=1 sv=2	-	IPR006616 (SMART); IPR024518 (PFAM); IPR022041 (PFAM); PTHR31649:SF1 (PANTHER); PTHR31649 (PANTHER)
	48hr gut control vs 48hr carcase control	GPAI026353-RA	2.14509	0.00125432	1	17.7619	44.2274	26.4656	8.10913e-102	if5a_spofr eukaryotic translation initiation factor 5a os=spodoptera frugiperda gn=eif-5a pe=2 sv=1	F:ribosome binding; P:positive regulation of translational termination; P:positive regulation of translational elongation; P:peptidyl-lysine modification to hypusine; F:translation elongation factor activity; P:translational frameshifting	IPR001884 (PIRSF); IPR020189 (PFAM); IPR012340 (G3DSA:2.40.50.GENE3D); IPR001884 (TIGRFAM); IPR014722 (G3DSA:2.30.30.GENE3D); IPR001884 (PANTHER); IPR019769 (PROSITE_PATTERNS); IPR012340 (SUPERFAMILY); IPR008991 (SUPERFAMILY)
	48hr gut control vs 48hr carcase control	GPAI026357-RA	2.25157	6.47868e-07	0.000840285	31.2573	81.6946	50.4373	1.9071e-179	mtap_drops s-methyl-5 -thioadenosine phosphorylase os=drosophila pseudoobscura pseudoobscura gn=ga18442 pe=3 sv=1	P:nucleoside metabolic process; F:phosphorylase activity; F:S-methyl-5-thioadenosine phosphorylase activity	IPR000845 (PFAM); IPR010044 (TIGRFAM); IPR000845 (G3DSA:3.40.50.GENE3D); PTHR11904:SF1 (PANTHER); IPR001369 (PANTHER); IPR018099 (PROSITE_PATTERNS); IPR010044 (HAMAP); IPR000845 (SUPERFAMILY)
	48hr gut control vs 48hr carcase control	GPAI026361-RA	4.60526	1.42845e-06	0.00192126	6.15097	32.8817	26.7307	2.34008e-148	gpat4_mouse glycerol-3-phosphate acyltransferase 4 os=mus musculus gn=agpat6 pe=2 sv=1	F:transferase activity, transferring acyl groups; P:metabolic process	IPR002123 (SMART); IPR002123 (PFAM); PTHR23063 (PANTHER); PTHR23063:SF2 (PANTHER); TRANSMEMBRANE (PHOBIUS); CYTOPLASMIC_DOMAIN (PHOBIUS); CYTOPLASMIC_DOMAIN (PHOBIUS); TRANSMEMBRANE (PHOBIUS); TRANSMEMBRANE (PHOBIUS); NON_CYTOPLASMIC_DOMAIN (PHOBIUS); TRANSMEMBRANE (PHOBIUS); NON_CYTOPLASMIC_DOMAIN (PHOBIUS); NON_CYTOPLASMIC_DOMAIN (PHOBIUS); SSF69593 (SUPERFAMILY); TMhelix (TMHMM); TMhelix (TMHM…
	48hr gut control vs 48hr carcase control	GPAI026400-RA	2.42872	5.17526e-11	4.65256e-08	41.2478	116.288	75.0401	1.14471e-12	vas1_bovin v-type proton atpase subunit s1 os=bos taurus gn=atp6ap1 pe=1 sv=1	F:proton-transporting ATPase activity, rotational mechanism; C:proton-transporting V-type ATPase, V1 domain; P:ATP hydrolysis coupled proton transport; F:proton-transporting ATP synthase activity, rotational mechanism	Coil (COILS); IPR024722 (PFAM); IPR008388 (PANTHER); PTHR12471:SF5 (PANTHER); TRANSMEMBRANE (PHOBIUS); SIGNAL_PEPTIDE_N_REGION (PHOBIUS); SIGNAL_PEPTIDE_H_REGION (PHOBIUS); CYTOPLASMIC_DOMAIN (PHOBIUS); SIGNAL_PEPTIDE_C_REGION (PHOBIUS); SIGNAL_PEPTIDE (PHOBIUS); NON_CYTOPLASMIC_DOMAIN (PHOBIUS); TMhelix (TMHMM); TMhelix (TMHMM)
	48hr gut control vs 48hr carcase control	GPAI026423-RA	-4.99573	1.12008e-06	0.00149419	27.2125	6.32305	-20.8895		---NA---	-	no IPS match
	48hr gut control vs 48hr carcase control	GPAI026424-RA	-2.18964	0.0118445	1	25.2217	13.3708	-11.8508	0.347697	pmta_arath probable methyltransferase pmt10 os=arabidopsis thaliana gn=at1g77260 pe=2 sv=1	-	SIGNAL_PEPTIDE_N_REGION (PHOBIUS); SIGNAL_PEPTIDE_C_REGION (PHOBIUS); SIGNAL_PEPTIDE_H_REGION (PHOBIUS); SIGNAL_PEPTIDE (PHOBIUS); NON_CYTOPLASMIC_DOMAIN (PHOBIUS)
	48hr gut control vs 48hr carcase control	GPAI026441-RA	-4.49098	3.22314e-07	0.00040386	31.8997	8.24522	-23.6545	0	osa_drome trithorax group protein osa os=drosophila melanogaster gn=osa pe=1 sv=1	C:intracellular; F:DNA binding	SM01014 (SMART); IPR001606 (SMART); IPR001606 (G3DSA:1.10.150.GENE3D); IPR001606 (PFAM); IPR011989 (G3DSA:1.25.10.GENE3D); IPR021906 (PFAM); PTHR12656 (PANTHER); PTHR12656:SF5 (PANTHER); IPR001606 (PROSITE_PROFILES); IPR001606 (SUPERFAMILY); IPR016024 (SUPERFAMILY)
	48hr gut control vs 48hr carcase control	GPAI026442-RA	2.57181	0.000269576	0.498985	12.9499	38.6601	25.7102	2.51895e-75	kgua_mouse guanylate kinase os=mus musculus gn=guk1 pe=1 sv=2	F:protein binding; F:guanylate kinase activity; P:purine nucleotide metabolic process	Coil (COILS); IPR008145 (SMART); IPR027417 (G3DSA:3.40.50.GENE3D); IPR008145 (PFAM); IPR027417 (G3DSA:3.40.50.GENE3D); G3DSA:3.30.63.10 (GENE3D); IPR017665 (TIGRFAM); PTHR23117 (PANTHER); PTHR23117:SF13 (PANTHER); IPR020590 (PROSITE_PATTERNS); IPR008144 (PROSITE_PROFILES); IPR027417 (SUPERFAMILY)
	48hr gut control vs 48hr carcase control	GPAI026443-RA	-2.51666	0.0816818	1	12.0114	5.54022	-6.47121	0	katl1_danre katanin p60 atpase-containing subunit a-like 1 os=danio rerio gn=katnal1 pe=2 sv=1	F:ATP binding; P:microtubule severing; F:microtubule-severing ATPase activity; F:microtubule binding	IPR003593 (SMART); IPR015415 (PFAM); IPR003959 (PFAM); G3DSA:1.10.8.60 (GENE3D); IPR027417 (G3DSA:3.40.50.GENE3D); PTHR23074:SF19 (PANTHER); PTHR23074 (PANTHER); IPR003960 (PROSITE_PATTERNS); IPR028596 (HAMAP); IPR027417 (SUPERFAMILY)
	48hr gut control vs 48hr carcase control	GPAI026462-RA	2.91981	1.22345e-09	1.23568e-06	22.7255	77.0238	54.2983	7.41898e-129	nsa2_human ribosome biogenesis protein nsa2 homolog os=homo sapiens gn=nsa2 pe=1 sv=1	F:protein binding; P:translation; C:ribosome; F:structural constituent of ribosome	Coil (COILS); IPR019956 (PRINTS); IPR000626 (SMART); IPR022309 (PFAM); IPR000626 (PFAM); G3DSA:3.10.20.90 (GENE3D); IPR002906 (PFAM); PTHR12642:SF0 (PANTHER); PTHR12642 (PANTHER); IPR019954 (PROSITE_PATTERNS); IPR000626 (PROSITE_PROFILES); IPR011332 (SUPERFAMILY); IPR029071 (SUPERFAMILY)
	48hr gut control vs 48hr carcase control	GPAI026536-RA	2.67705	0.00270238	1	8.65817	26.9054	18.2473	1.39796e-137	atd1a_danre atpase family aaa domain-containing protein 1-a os=danio rerio gn=atad1a pe=2 sv=2	F:ATP binding	Coil (COILS); IPR003593 (SMART); IPR027417 (G3DSA:3.40.50.GENE3D); G3DSA:1.10.8.60 (GENE3D); IPR003959 (PFAM); PTHR23074:SF20 (PANTHER); PTHR23074 (PANTHER); IPR003960 (PROSITE_PATTERNS); NON_CYTOPLASMIC_DOMAIN (PHOBIUS); CYTOPLASMIC_DOMAIN (PHOBIUS); TRANSMEMBRANE (PHOBIUS); IPR027417 (SUPERFAMILY)
	48hr gut control vs 48hr carcase control	GPAI026564-RA	-2.17509	0.0360994	1	19.7974	10.5655	-9.23194	1.11527e-11	frs2_human fibroblast growth factor receptor substrate 2 os=homo sapiens gn=frs2 pe=1 sv=4	F:insulin receptor binding	IPR002404 (SMART); IPR002404 (PFAM); IPR011993 (G3DSA:2.30.29.GENE3D); PTHR21258:SF20 (PANTHER); PTHR21258 (PANTHER); IPR002404 (PROSITE_PROFILES); SSF50729 (SUPERFAMILY)
	48hr gut control vs 48hr carcase control	GPAI026608-RA	-2.07925	8.39587e-06	0.0124343	68.5491	38.2695	-30.2796		---NA---	-	no IPS match
	48hr gut control vs 48hr carcase control	GPAI026617-RA	2.48606	0.000105108	0.180366	15.6612	45.1953	29.5341	0	copb2_drome coatomer subunit beta os=drosophila melanogaster gn=beta cop pe=2 sv=2	F:protein binding; P:intracellular protein transport; C:membrane coat; P:vesicle-mediated transport; F:structural molecule activity	IPR020472 (PRINTS); IPR016453 (PIRSF); IPR001680 (SMART); IPR006692 (PFAM); IPR001680 (PFAM); IPR015943 (G3DSA:2.130.10.GENE3D); PTHR19876:SF2 (PANTHER); PTHR19876 (PANTHER); IPR017986 (PROSITE_PROFILES); IPR001680 (PROSITE_PROFILES); IPR001680 (PROSITE_PROFILES); IPR001680 (PROSITE_PROFILES); IPR001680 (PROSITE_PROFILES); IPR017986 (SUPERFAMILY); IPR017986 (SUPERFAMILY)
	48hr gut control vs 48hr carcase control	GPAI026677-RA	2.2443	3.79996e-10	3.69356e-07	47.231	123.045	75.8141	0	cpt2_macfa carnitine o-palmitoyltransferase mitochondrial os=macaca fascicularis gn=cpt2 pe=2 sv=1	F:transferase activity, transferring acyl groups	IPR000542 (PFAM); PTHR22589:SF16 (PANTHER); IPR000542 (PANTHER); IPR000542 (PROSITE_PATTERNS); SSF52777 (SUPERFAMILY); SSF52777 (SUPERFAMILY)
	48hr gut control vs 48hr carcase control	GPAI026713-RA	-3.08081	0.00357385	1	18.4022	6.93364	-11.4686	9.93785e-35	osp_drome protein outspread os=drosophila melanogaster gn=osp pe=2 sv=5	-	PTHR17271 (PANTHER)
	48hr gut control vs 48hr carcase control	GPAI026754-RA	-2.01489	0.347552	1	9.54343	5.49807	-4.04536	2.36698e-56	slmap_rabit sarcolemmal membrane-associated protein os=oryctolagus cuniculus gn=slmap pe=1 sv=2	F:protein binding	Coil (COILS); Coil (COILS); Coil (COILS); Coil (COILS); Coil (COILS); IPR000253 (SMART); IPR000253 (G3DSA:2.60.200.GENE3D); IPR000253 (PFAM); PTHR18889:SF11 (PANTHER); PTHR18889 (PANTHER); NON_CYTOPLASMIC_DOMAIN (PHOBIUS); TRANSMEMBRANE (PHOBIUS); CYTOPLASMIC_DOMAIN (PHOBIUS); IPR000253 (PROSITE_PROFILES); IPR008984 (SUPERFAMILY); TMhelix (TMHMM)
	48hr gut control vs 48hr carcase control	GPAI026755-RA	3.21448	8.01436e-13	6.46759e-10	24.6924	92.1363	67.4439	2.38544e-79	rl21_human 60s ribosomal protein l21 os=homo sapiens gn=rpl21 pe=1 sv=2	F:structural constituent of ribosome; P:translation; C:ribosome	Coil (COILS); IPR001147 (PFAM); IPR001147 (G3DSA:2.30.30.GENE3D); IPR001147 (PANTHER); IPR018259 (PROSITE_PATTERNS); IPR008991 (SUPERFAMILY)
	48hr gut control vs 48hr carcase control	GPAI026789-RA	2.21361	1.07978e-08	1.18883e-05	41.8292	107.483	65.6534	0	rl5_drome 60s ribosomal protein l5 os=drosophila melanogaster gn= 5 pe=1 sv=2	F:structural constituent of ribosome; C:ribosome; F:5S rRNA binding; P:translation	IPR005485 (PRINTS); G3DSA:3.30.420.100 (GENE3D); IPR005484 (PFAM); IPR025607 (PFAM); IPR005485 (PANTHER); IPR005485 (HAMAP); SSF53137 (SUPERFAMILY)
	48hr gut control vs 48hr carcase control	GPAI026872-RA	-2.45682	0.0110612	1	20.7409	9.79964	-10.9412	2.22102e-169	eloa1_drome transcription elongation factor b polypeptide 3 os=drosophila melanogaster gn= pe=1 sv=1	C:nucleus; P:regulation of transcription, DNA-dependent; C:integral to membrane; F:DNA binding	IPR003617 (SMART); IPR010684 (PFAM); IPR017923 (G3DSA:1.20.930.GENE3D); IPR017923 (PFAM); PTHR15141 (PANTHER); PTHR15141:SF14 (PANTHER); IPR017923 (PROSITE_PROFILES); IPR017923 (SUPERFAMILY)
	48hr gut control vs 48hr carcase control	GPAI026913-RA	-2.20909	7.81256e-07	0.00102266	72.1032	37.8876	-34.2156	3.2349e-67	amph_chick amphiphysin os=gallus gallus gn=amph pe=2 sv=1	C:cytoplasm; F:protein binding	Coil (COILS); Coil (COILS); IPR003005 (PRINTS); IPR004148 (SMART); IPR001452 (SMART); IPR001452 (PFAM); IPR027267 (G3DSA:1.20.1270.GENE3D); IPR004148 (PFAM); G3DSA:2.30.30.40 (GENE3D); PTHR10321:SF7 (PANTHER); PTHR10321 (PANTHER); IPR001452 (PROSITE_PROFILES); IPR004148 (PROSITE_PROFILES); IPR001452 (SUPERFAMILY); SSF103657 (SUPERFAMILY)
	48hr gut control vs 48hr carcase control	GPAI026914-RA	-2.00617	0.0516897	1	21.3766	12.3688	-9.00784	5.00183e-87	an32a_drome acidic leucine-rich nuclear phosphoprotein 32 family member a os=drosophila melanogaster gn=anp32a pe=2 sv=1	F:protein binding	Coil (COILS); Coil (COILS); IPR003603 (SMART); PF14580 (PFAM); G3DSA:3.80.10.10 (GENE3D); PTHR11375 (PANTHER); CYTOPLASMIC_DOMAIN (PHOBIUS); TRANSMEMBRANE (PHOBIUS); NON_CYTOPLASMIC_DOMAIN (PHOBIUS); IPR001611 (PROSITE_PROFILES); IPR001611 (PROSITE_PROFILES); IPR001611 (PROSITE_PROFILES); IPR001611 (PROSITE_PROFILES); IPR001611 (PROSITE_PROFILES); SSF52058 (SUPERFAMILY)
	48hr gut control vs 48hr carcase control	GPAI027040-RA	-3.27414	0.00963659	1	14.4027	5.10625	-9.29643	0.405788	biob_fratw biotin synthase os=francisella tularensis tularensis (strain wy96-3418) gn=biob pe=3 sv=1	-	no IPS match
	48hr gut control vs 48hr carcase control	GPAI027097-RA	-13.4743	0	0	86.4379	7.44652	-78.9913	8.66538	rud3_yeast grip domain-containing protein rud3 os=saccharomyces cerevisiae (strain atcc 204508 s288c) gn=rud3 pe=1 sv=1	-	no IPS match
	48hr gut control vs 48hr carcase control	GPAI027098-RA	-18.1352	0	0	84.6033	5.41529	-79.188	0.221996	ryr2_mouse ryanodine receptor 2 os=mus musculus gn=ryr2 pe=1 sv=1	-	no IPS match
	48hr gut control vs 48hr carcase control	GPAI027121-RA	-4.41462	1.10151e-10	1.01559e-07	48.7888	12.8287	-35.9601	0	gch1_drome gtp cyclohydrolase 1 os=drosophila melanogaster gn=pu pe=2 sv=3	P:tetrahydrofolate biosynthetic process; F:GTP cyclohydrolase I activity; C:cytoplasm	IPR020602 (PFAM); G3DSA:3.30.1130.10 (GENE3D); IPR001474 (TIGRFAM); G3DSA:1.10.286.10 (GENE3D); PTHR11109:SF0 (PANTHER); IPR001474 (PANTHER); IPR018234 (PROSITE_PATTERNS); IPR018234 (PROSITE_PATTERNS); IPR001474 (HAMAP); SSF55620 (SUPERFAMILY)
	48hr gut control vs 48hr carcase control	GPAI027207-RA	-2.35595	0.111042	1	12.0655	5.94477	-6.12072	4.05009e-112	dscr3_mouse down syndrome critical region protein 3 homolog os=mus musculus gn=dscr3 pe=2 sv=1	-	IPR028934 (PFAM); PTHR12233:SF2 (PANTHER); PTHR12233 (PANTHER)
	48hr gut control vs 48hr carcase control	GPAI027216-RA	-7.26519	2.85344e-09	2.98755e-06	31.3793	5.01364	-26.3656	1.3579e-96	rm15_danre 39s ribosomal protein mitochondrial os=danio rerio gn=mrpl15 pe=2 sv=1	C:large ribosomal subunit; F:structural constituent of ribosome; P:translation	IPR005749 (PANTHER); IPR021131 (SUPERFAMILY)
	48hr gut control vs 48hr carcase control	GPAI027218-RA	-2.30093	0.136663	1	11.6356	5.87003	-5.76554	1.59678e-73	rt26_drome probable 28s ribosomal protein mitochondrial os=drosophila melanogaster gn=m 26 pe=2 sv=1	C:mitochondrial small ribosomal subunit	Coil (COILS); Coil (COILS); IPR026140 (PFAM); IPR026140 (PANTHER); PTHR21035:SF2 (PANTHER)
	48hr gut control vs 48hr carcase control	GPAI027221-RA	3.8886	1.97089e-11	1.72058e-08	14.9559	67.509	52.5531	0	psn_drome presenilin homolog os=drosophila melanogaster gn=psn pe=1 sv=2	C:integral to membrane; F:aspartic-type endopeptidase activity	IPR001108 (PRINTS); IPR006639 (SMART); IPR001108 (PFAM); PTHR10202:SF13 (PANTHER); IPR001108 (PANTHER); TRANSMEMBRANE (PHOBIUS); CYTOPLASMIC_DOMAIN (PHOBIUS); NON_CYTOPLASMIC_DOMAIN (PHOBIUS); TRANSMEMBRANE (PHOBIUS); TRANSMEMBRANE (PHOBIUS); TRANSMEMBRANE (PHOBIUS); NON_CYTOPLASMIC_DOMAIN (PHOBIUS); CYTOPLASMIC_DOMAIN (PHOBIUS); CYTOPLASMIC_DOMAIN (PHOBIUS); TRANSMEMBRANE (PHOBIUS); NON_CYTOPLAS…
	48hr gut control vs 48hr carcase control	GPAI027233-RA	-2.53981	0	0	17997.7	8225.71	-9772.04	0	atpb_drome atp synthase subunit mitochondrial os=drosophila melanogaster gn=atpsyn-beta pe=2 sv=3	P:ATP hydrolysis coupled proton transport; C:proton-transporting two-sector ATPase complex, catalytic domain; F:proton-transporting ATP synthase activity, rotational mechanism; P:ATP synthesis coupled proton transport; F:ATP binding	IPR003593 (SMART); IPR000793 (PFAM); G3DSA:2.40.10.170 (GENE3D); IPR005722 (TIGRFAM); IPR024034 (G3DSA:1.10.1140.GENE3D); IPR004100 (PFAM); IPR027417 (G3DSA:3.40.50.GENE3D); IPR000194 (PFAM); PTHR15184 (PANTHER); PTHR15184:SF32 (PANTHER); IPR020003 (PROSITE_PATTERNS); IPR005722 (HAMAP); IPR000793 (SUPERFAMILY); IPR027417 (SUPERFAMILY); IPR004100 (SUPERFAMILY)
	48hr gut control vs 48hr carcase control	GPAI027235-RA	4.12171	2.71947e-14	2.0532e-11	16.8192	80.4711	63.6519	3.9033e-39	mspd2_mouse motile sperm domain-containing protein 2 os=mus musculus gn=mospd2 pe=1 sv=2	-	IPR001251 (SMART); IPR001251 (PFAM); IPR001251 (G3DSA:3.40.525.GENE3D); PTHR19993:SF1 (PANTHER); PTHR19993 (PANTHER); IPR001251 (PROSITE_PROFILES); IPR001251 (SUPERFAMILY); IPR011074 (SUPERFAMILY)
	48hr gut control vs 48hr carcase control	GPAI027239-RA	2.08348	2.03111e-08	2.285e-05	48.6924	117.763	69.0702	1.83807e-11	mspd2_human motile sperm domain-containing protein 2 os=homo sapiens gn=mospd2 pe=1 sv=1	F:structural molecule activity	Coil (COILS); IPR008962 (G3DSA:2.60.40.GENE3D); IPR000535 (PFAM); PTHR19993 (PANTHER); NON_CYTOPLASMIC_DOMAIN (PHOBIUS); NON_CYTOPLASMIC_DOMAIN (PHOBIUS); TRANSMEMBRANE (PHOBIUS); CYTOPLASMIC_DOMAIN (PHOBIUS); TRANSMEMBRANE (PHOBIUS); IPR000535 (PROSITE_PROFILES); IPR008962 (SUPERFAMILY); TMhelix (TMHMM); TMhelix (TMHMM)
	48hr gut control vs 48hr carcase control	GPAI027310-RA	7.28097	0	0	8.67117	73.2865	64.6153	7.88278	erb1_ashgo ribosome biogenesis protein erb1 os=ashbya gossypii (strain atcc 10895 cbs fgsc 9923 nrrl y-1056) gn=erb1 pe=3 sv=2	-	no IPS match
	48hr gut control vs 48hr carcase control	GPAI027344-RA	3.3055	1.73982e-09	1.77636e-06	17.0233	65.3187	48.2954	0	eif3l_dromo eukaryotic translation initiation factor 3 subunit l os=drosophila mojavensis gn=gi12903 pe=3 sv=1	C:eukaryotic translation initiation factor 3 complex; F:translation initiation factor activity	IPR019382 (PFAM); IPR019382 (PANTHER); IPR019382 (HAMAP); SSF48452 (SUPERFAMILY)
	48hr gut control vs 48hr carcase control	GPAI027426-RA	-4.69277	6.89861e-08	8.11966e-05	33.9182	8.38998	-25.5283	1.71814e-98	hth_drome homeobox protein homothorax os=drosophila melanogaster gn=hth pe=1 sv=1	F:DNA binding; P:regulation of transcription, DNA-dependent	IPR001356 (SMART); IPR009057 (G3DSA:1.10.10.GENE3D); IPR008422 (PFAM); PTHR11850:SF24 (PANTHER); PTHR11850 (PANTHER); IPR001356 (PROSITE_PROFILES); IPR009057 (SUPERFAMILY)
	48hr gut control vs 48hr carcase control	GPAI027546-RA	-2.0484	0.0146185	1	27.8053	15.7568	-12.0485		---NA---	-	no IPS match
	48hr gut control vs 48hr carcase control	GPAI027612-RA	-3.97178	0.000232051	0.425117	20.3674	5.95259	-14.4148	0	peli_drome protein pellino os=drosophila melanogaster gn=pli pe=1 sv=1	P:Toll signaling pathway	IPR006800 (PIRSF); IPR006800 (PFAM); IPR006800 (PANTHER)
	48hr gut control vs 48hr carcase control	GPAI027617-RA	-6.45835	2.13493e-08	2.4082e-05	29.8925	5.37276	-24.5197	1.6189e-60	skel1_drome protein isoforms b c os=drosophila melanogaster gn=skeletor pe=1 sv=2	-	IPR019545 (SMART); IPR005018 (SMART); IPR005018 (PFAM); IPR019545 (PFAM); PTHR24036:SF6 (PANTHER); PTHR24036 (PANTHER); NON_CYTOPLASMIC_DOMAIN (PHOBIUS); CYTOPLASMIC_DOMAIN (PHOBIUS); TRANSMEMBRANE (PHOBIUS); IPR005018 (PROSITE_PROFILES); IPR019545 (PROSITE_PROFILES); TMhelix (TMHMM)
	48hr gut control vs 48hr carcase control	GPAI027643-RA	-2.85072	2.45279e-05	0.0384597	36.5108	14.867	-21.6438	3.53206e-134	rcor_drome rest corepressor os=drosophila melanogaster gn= est pe=1 sv=1	F:chromatin binding; F:DNA binding	IPR001005 (SMART); IPR000949 (PFAM); PTHR16089 (PANTHER); IPR000949 (PROSITE_PROFILES); IPR017884 (PROSITE_PROFILES); IPR009057 (SUPERFAMILY)
	48hr gut control vs 48hr carcase control	GPAI027661-RA	2.4176	3.30843e-08	3.79146e-05	30.6944	86.1393	55.4449	7.72409e-120	rl17_drops 60s ribosomal protein l17 os=drosophila pseudoobscura pseudoobscura gn= 17 pe=3 sv=1	C:large ribosomal subunit; P:translation; F:structural constituent of ribosome	IPR005721 (TIGRFAM); IPR001063 (G3DSA:3.90.470.GENE3D); IPR001063 (PFAM); IPR005721 (PANTHER); IPR018260 (PROSITE_PATTERNS); IPR005721 (HAMAP); IPR001063 (SUPERFAMILY)
	48hr gut control vs 48hr carcase control	GPAI027662-RA	-3.70847	6.22686e-06	0.00909948	30.3974	9.51478	-20.8826		---NA---	-	Coil (COILS)
	48hr gut control vs 48hr carcase control	GPAI027663-RA	-2.24585	0.0618644	1	15.9824	8.26072	-7.72168	3.60272e-27	sv2b_rat synaptic vesicle glycoprotein 2b os=rattus norvegicus gn=sv2b pe=1 sv=1	C:integral to membrane; P:transmembrane transport; F:transmembrane transporter activity	Coil (COILS); G3DSA:1.20.1250.20 (GENE3D); IPR005828 (PFAM); G3DSA:1.20.1250.20 (GENE3D); IPR011701 (PFAM); PTHR24064 (PANTHER); PTHR24064:SF212 (PANTHER); IPR005829 (PROSITE_PATTERNS); TRANSMEMBRANE (PHOBIUS); TRANSMEMBRANE (PHOBIUS); TRANSMEMBRANE (PHOBIUS); TRANSMEMBRANE (PHOBIUS); CYTOPLASMIC_DOMAIN (PHOBIUS); TRANSMEMBRANE (PHOBIUS); NON_CYTOPLASMIC_DOMAIN (PHOBIUS); TRANSMEMBRANE (PHOBIUS);…
	48hr gut control vs 48hr carcase control	GPAI027712-RA	15.8682	0	0	448.131	8254.49	7806.36	0.00771969	arc_rat activity-regulated cytoskeleton-associated protein os=rattus norvegicus gn=arc pe=1 sv=1	-	IPR005162 (PFAM)
	48hr gut control vs 48hr carcase control	GPAI027727-RA	2.38708	0.016044	1	8.45075	23.4163	14.9656	4.80285e-147	neo1_rat neogenin os=rattus norvegicus gn=neo1 pe=2 sv=1	F:protein binding; C:integral to membrane	Coil (COILS); PR00014 (PRINTS); IPR003598 (SMART); IPR003961 (SMART); IPR003599 (SMART); IPR013783 (G3DSA:2.60.40.GENE3D); IPR013783 (G3DSA:2.60.40.GENE3D); IPR013783 (G3DSA:2.60.40.GENE3D); IPR010560 (PFAM); IPR013098 (PFAM); PF13895 (PFAM); IPR013783 (G3DSA:2.60.40.GENE3D); IPR003961 (PFAM); IPR013783 (G3DSA:2.60.40.GENE3D); IPR013783 (G3DSA:2.60.40.GENE3D); IPR013783 (G3DSA:2.60.40.GENE3D); IP…
	48hr gut control vs 48hr carcase control	GPAI027743-RA	-8.58992	0	0	132.518	17.9078	-114.61	7.32674e-130	asph_human aspartyl asparaginyl beta-hydroxylase os=homo sapiens gn=asph pe=1 sv=3	F:protein binding; P:peptidyl-amino acid modification	Coil (COILS); Coil (COILS); IPR019734 (SMART); IPR007803 (PFAM); IPR027443 (G3DSA:2.60.120.GENE3D); PF14559 (PFAM); IPR011990 (G3DSA:1.25.40.GENE3D); PTHR12366 (PANTHER); PTHR12366:SF2 (PANTHER); CYTOPLASMIC_DOMAIN (PHOBIUS); TRANSMEMBRANE (PHOBIUS); CYTOPLASMIC_DOMAIN (PHOBIUS); TRANSMEMBRANE (PHOBIUS); NON_CYTOPLASMIC_DOMAIN (PHOBIUS); IPR013026 (PROSITE_PROFILES); SSF48452 (SUPERFAMILY); SSF51…
	48hr gut control vs 48hr carcase control	GPAI027764-RA	4.90565	5.01539e-06	0.00722216	5.02992	28.6427	23.6128	4.04367e-109	pico_drome inorganic phosphate cotransporter os=drosophila melanogaster gn=picot pe=1 sv=1	P:transmembrane transport; C:integral to membrane	IPR011701 (PFAM); G3DSA:1.20.1250.20 (GENE3D); G3DSA:1.20.1250.20 (GENE3D); PTHR11662:SF214 (PANTHER); PTHR11662 (PANTHER); TRANSMEMBRANE (PHOBIUS); CYTOPLASMIC_DOMAIN (PHOBIUS); TRANSMEMBRANE (PHOBIUS); TRANSMEMBRANE (PHOBIUS); TRANSMEMBRANE (PHOBIUS); TRANSMEMBRANE (PHOBIUS); NON_CYTOPLASMIC_DOMAIN (PHOBIUS); CYTOPLASMIC_DOMAIN (PHOBIUS); CYTOPLASMIC_DOMAIN (PHOBIUS); CYTOPLASMIC_DOMAIN (PHOBIU…
	48hr gut control vs 48hr carcase control	GPAI027793-RA	-3.88403	0	0	10153.3	3034.46	-7118.85	0	atpa_drome atp synthase subunit mitochondrial os=drosophila melanogaster gn=blw pe=1 sv=2	F:ATP binding; F:proton-transporting ATP synthase activity, rotational mechanism; F:proton-transporting ATPase activity, rotational mechanism; P:ATP synthesis coupled proton transport; C:proton-transporting ATP synthase complex, catalytic core F(1); P:ATP hydrolysis coupled proton transport	IPR004100 (PFAM); IPR000194 (PFAM); IPR023366 (G3DSA:2.40.30.GENE3D); G3DSA:1.20.150.20 (GENE3D); IPR027417 (G3DSA:3.40.50.GENE3D); IPR005294 (TIGRFAM); IPR000793 (PFAM); PTHR15184:SF39 (PANTHER); PTHR15184 (PANTHER); IPR020003 (PROSITE_PATTERNS); IPR005294 (HAMAP); IPR004100 (SUPERFAMILY); IPR000793 (SUPERFAMILY); IPR027417 (SUPERFAMILY)
	48hr gut control vs 48hr carcase control	GPAI027830-RA	-3.72042	1.30312e-07	0.000156635	39.5786	12.3488	-27.2298	2.27617e-95	flnb_human filamin-b os=homo sapiens gn=flnb pe=1 sv=2	F:protein binding	IPR001298 (SMART); IPR013783 (G3DSA:2.60.40.GENE3D); IPR013783 (G3DSA:2.60.40.GENE3D); IPR013783 (G3DSA:2.60.40.GENE3D); IPR017868 (PFAM); IPR013783 (G3DSA:2.60.40.GENE3D); IPR013783 (G3DSA:2.60.40.GENE3D); PTHR11915:SF214 (PANTHER); PTHR11915 (PANTHER); IPR017868 (PROSITE_PROFILES); IPR017868 (PROSITE_PROFILES); IPR017868 (PROSITE_PROFILES); IPR017868 (PROSITE_PROFILES); IPR017868 (PROSITE_PROFI…
	48hr gut control vs 48hr carcase control	GPAI027831-RA	-3.55426	5.16405e-05	0.0844322	26.4055	8.62387	-17.7817	1.48504e-48	flnb_mouse filamin-b os=mus musculus gn=flnb pe=1 sv=3	F:protein binding	IPR001715 (SMART); IPR001298 (SMART); IPR001715 (G3DSA:1.10.418.GENE3D); IPR013783 (G3DSA:2.60.40.GENE3D); IPR013783 (G3DSA:2.60.40.GENE3D); IPR001715 (G3DSA:1.10.418.GENE3D); IPR001715 (PFAM); IPR001715 (G3DSA:1.10.418.GENE3D); IPR013783 (G3DSA:2.60.40.GENE3D); IPR017868 (PFAM); PTHR11915 (PANTHER); PTHR11915:SF214 (PANTHER); IPR001589 (PROSITE_PATTERNS); IPR001715 (PROSITE_PROFILES); IPR001715 …
	48hr gut control vs 48hr carcase control	GPAI027876-RA	2.24026	0.0726623	1	6.82877	17.7582	10.9294	1.41931e-66	oxdd_bovin d-aspartate oxidase os=bos taurus gn=ddo pe=1 sv=2	P:oxidation-reduction process; F:D-amino-acid oxidase activity	IPR023209 (PIRSF); IPR006076 (PFAM); G3DSA:3.50.50.60 (GENE3D); G3DSA:3.30.9.10 (GENE3D); PTHR11530:SF2 (PANTHER); IPR023209 (PANTHER); IPR006181 (PROSITE_PATTERNS); SIGNAL_PEPTIDE_H_REGION (PHOBIUS); SIGNAL_PEPTIDE_N_REGION (PHOBIUS); SIGNAL_PEPTIDE (PHOBIUS); SIGNAL_PEPTIDE_C_REGION (PHOBIUS); NON_CYTOPLASMIC_DOMAIN (PHOBIUS); SignalP-noTM (SIGNALP_EUK); SSF51971 (SUPERFAMILY); SSF54373 (SUPERF…
	48hr gut control vs 48hr carcase control	GPAI027879-RA	3.03251	0.00211968	1	6.70818	23.6137	16.9055	0	vata2_drome v-type proton atpase catalytic subunit a isoform 2 os=drosophila melanogaster gn=vha68-2 pe=1 sv=2	P:ATP metabolic process; F:ATP binding; P:ATP hydrolysis coupled proton transport; C:proton-transporting V-type ATPase, V1 domain; F:proton-transporting ATPase activity, rotational mechanism	IPR004100 (PFAM); IPR000194 (PFAM); IPR000793 (PFAM); IPR027417 (G3DSA:3.40.50.GENE3D); IPR024034 (G3DSA:1.10.1140.GENE3D); IPR005725 (TIGRFAM); PTHR15184:SF7 (PANTHER); PTHR15184 (PANTHER); IPR020003 (PROSITE_PATTERNS); IPR022878 (HAMAP); IPR004100 (SUPERFAMILY); IPR000793 (SUPERFAMILY); IPR027417 (SUPERFAMILY)
	48hr gut control vs 48hr carcase control	GPAI027962-RA	-2.29942	0.120768	1	12.233	6.17547	-6.0575	2.99012e-127	rgps2_macfa ras-specific guanine nucleotide-releasing factor 2 os=macaca fascicularis gn=ralgps2 pe=2 sv=1	P:small GTPase mediated signal transduction; F:guanyl-nucleotide exchange factor activity	IPR001895 (SMART); IPR001849 (SMART); IPR001895 (G3DSA:1.10.840.GENE3D); IPR011993 (G3DSA:2.30.29.GENE3D); IPR001849 (PFAM); IPR001895 (PFAM); PTHR23113:SF185 (PANTHER); PTHR23113 (PANTHER); IPR001895 (PROSITE_PROFILES); IPR001849 (PROSITE_PROFILES); SSF50729 (SUPERFAMILY); IPR023578 (SUPERFAMILY)
	48hr gut control vs 48hr carcase control	GPAI027965-RA	2.35342	0.0596947	1	6.29786	17.2048	10.9069	2.15267e-07	atf2_human cyclic amp-dependent transcription factor atf-2 os=homo sapiens gn=atf2 pe=1 sv=4	F:sequence-specific DNA binding transcription factor activity; F:sequence-specific DNA binding; P:regulation of transcription, DNA-dependent	Coil (COILS); G3DSA:1.20.5.170 (GENE3D); IPR004827 (PFAM); PTHR19304:SF5 (PANTHER); PTHR19304 (PANTHER); IPR004827 (PROSITE_PROFILES)
	48hr gut control vs 48hr carcase control	GPAI028027-RA	-2.5952	9.34913e-06	0.0139396	45.3261	20.2738	-25.0523	1.67137	Y343_METJA Uncharacterized protein MJ0343 OS=Methanocaldococcus jannaschii (strain ATCC 43067 / DSM 2661 / JAL-1 / JCM 10045 / NBRC 100440) GN=MJ0343 PE=4 SV=1	-	SIGNAL_PEPTIDE_N_REGION (PHOBIUS); SIGNAL_PEPTIDE_C_REGION (PHOBIUS); NON_CYTOPLASMIC_DOMAIN (PHOBIUS); SIGNAL_PEPTIDE (PHOBIUS); SIGNAL_PEPTIDE_H_REGION (PHOBIUS); SignalP-noTM (SIGNALP_GRAM_NEGATIVE); SignalP-noTM (SIGNALP_EUK)
	48hr gut control vs 48hr carcase control	GPAI028067-RA	2.5789	5.03427e-07	0.000643883	21.9862	65.8175	43.8313	0	lamc_drome lamin-c os=drosophila melanogaster gn= pe=1 sv=2	F:structural molecule activity; C:lamin filament; C:nuclear inner membrane	Coil (COILS); Coil (COILS); Coil (COILS); Coil (COILS); Coil (COILS); IPR001322 (G3DSA:2.60.40.GENE3D); IPR001322 (PFAM); G3DSA:1.20.5.170 (GENE3D); IPR001664 (PFAM); IPR001664 (PANTHER); IPR027696 (PTHR23239:PANTHER); SSF64593 (SUPERFAMILY); SSF64593 (SUPERFAMILY); IPR001322 (SUPERFAMILY)
	48hr gut control vs 48hr carcase control	GPAI028146-RA	2.01445	0.164234	1	7.04315	16.4695	9.42632	1.67151e-33	ap3s2_bovin ap-3 complex subunit sigma-2 os=bos taurus gn=ap3s2 pe=2 sv=1	C:AP-3 adaptor complex; F:protein transporter activity; P:protein transport	IPR022775 (PFAM); G3DSA:3.30.450.60 (GENE3D); IPR027155 (PTHR11753:PANTHER); IPR016635 (PANTHER); IPR011012 (SUPERFAMILY)
	48hr gut control vs 48hr carcase control	GPAI028179-RA	-3.22731	0.0039053	1	17.1776	6.17845	-10.9992		---NA---	-	no IPS match
	48hr gut control vs 48hr carcase control	GPAI028191-RA	-5.48944	1.2437e-10	1.15416e-07	41.8429	8.84811	-32.9948	2.22891e-11	pdli5_mouse pdz and lim domain protein 5 os=mus musculus gn=pdlim5 pe=1 sv=4	F:protein binding	IPR001478 (SMART); IPR001478 (PFAM); IPR001478 (G3DSA:2.30.42.GENE3D); PTHR24214:SF33 (PANTHER); PTHR24214 (PANTHER); IPR001478 (PROSITE_PROFILES); IPR001478 (SUPERFAMILY)
	48hr gut control vs 48hr carcase control	GPAI028202-RA	-12.5566	0	0	81.7324	7.55578	-74.1766	0.562549	k6pf1_yeast 6-phosphofructokinase subunit alpha os=saccharomyces cerevisiae (strain atcc 204508 s288c) gn=pfk1 pe=1 sv=1	-	no IPS match
	48hr gut control vs 48hr carcase control	GPAI028224-RA	5.68945	0	0	87.2145	575.992	488.777	0	calr_drome calreticulin os=drosophila melanogaster gn=crc pe=1 sv=2	F:calcium ion binding; F:unfolded protein binding; C:endoplasmic reticulum; P:protein folding	Coil (COILS); IPR001580 (PRINTS); IPR009169 (PIRSF); IPR013320 (G3DSA:2.60.120.GENE3D); IPR001580 (PFAM); IPR001580 (PANTHER); IPR018124 (PROSITE_PATTERNS); IPR018124 (PROSITE_PATTERNS); IPR018124 (PROSITE_PATTERNS); IPR018124 (PROSITE_PATTERNS); SIGNAL_PEPTIDE (PHOBIUS); SIGNAL_PEPTIDE_N_REGION (PHOBIUS); SIGNAL_PEPTIDE_C_REGION (PHOBIUS); NON_CYTOPLASMIC_DOMAIN (PHOBIUS); SIGNAL_PEPTIDE_H_REGIO…
	48hr gut control vs 48hr carcase control	GPAI028226-RA	2.26983	0	0	78.8299	207.702	128.872	7.88134e-142	rl15_drome 60s ribosomal protein l15 os=drosophila melanogaster gn= 15 pe=1 sv=1	C:ribosome; F:structural constituent of ribosome; P:translation	IPR024794 (G3DSA:3.40.1120.GENE3D); IPR000439 (PFAM); IPR000439 (PANTHER); IPR020925 (PROSITE_PATTERNS); IPR012678 (SUPERFAMILY)
	48hr gut control vs 48hr carcase control	GPAI028515-RA	-2.97159	0.000292602	0.544535	26.9454	10.5258	-16.4197	1.23535e-156	plxb_drome plexin-b os=drosophila melanogaster gn=plexb pe=1 sv=2	P:signal transduction; C:intracellular	IPR013548 (PFAM); PTHR22625:SF31 (PANTHER); PTHR22625 (PANTHER); TRANSMEMBRANE (PHOBIUS); NON_CYTOPLASMIC_DOMAIN (PHOBIUS); CYTOPLASMIC_DOMAIN (PHOBIUS); IPR008936 (SUPERFAMILY); TMhelix (TMHMM)
	48hr gut control vs 48hr carcase control	GPAI028521-RA	-2.21072	0.147044	1	12.1866	6.39889	-5.78766	0	plxb_drome plexin-b os=drosophila melanogaster gn=plexb pe=1 sv=2	F:receptor activity; P:multicellular organismal development; C:membrane; F:protein binding	Coil (COILS); IPR016201 (SMART); IPR002909 (SMART); IPR001627 (SMART); IPR015943 (G3DSA:2.130.10.GENE3D); G3DSA:3.30.1680.10 (GENE3D); IPR013783 (G3DSA:2.60.40.GENE3D); IPR013548 (PFAM); IPR001627 (PFAM); IPR013783 (G3DSA:2.60.40.GENE3D); IPR002165 (PFAM); IPR013783 (G3DSA:2.60.40.GENE3D); IPR013783 (G3DSA:2.60.40.GENE3D); IPR002909 (PFAM); G3DSA:3.30.1680.10 (GENE3D); PTHR22625:SF31 (PANTHER); P…
	48hr gut control vs 48hr carcase control	GPAI028529-RA	-2.89573	0.00534314	1	18.5902	7.45219	-11.138	8.70259e-132	plxb_drome plexin-b os=drosophila melanogaster gn=plexb pe=1 sv=2	P:signal transduction; C:intracellular	IPR013548 (PFAM); G3DSA:3.10.20.90 (GENE3D); PTHR22625:SF31 (PANTHER); PTHR22625 (PANTHER); TRANSMEMBRANE (PHOBIUS); NON_CYTOPLASMIC_DOMAIN (PHOBIUS); CYTOPLASMIC_DOMAIN (PHOBIUS); IPR008936 (SUPERFAMILY)
	48hr gut control vs 48hr carcase control	GPAI028599-RA	-3.76577	4.68665e-10	4.58354e-07	52.3945	16.1506	-36.2439	6.84833e-71	pacs1_rat phosphofurin acidic cluster sorting protein 1 os=rattus norvegicus gn=pacs1 pe=2 sv=1	-	IPR019381 (PFAM); PTHR13280 (PANTHER); PTHR13280:SF17 (PANTHER); SignalP-TM (SIGNALP_GRAM_POSITIVE)
	48hr gut control vs 48hr carcase control	GPAI028611-RA	2.18544	0	0	312.339	792.359	480.02	6.14479e-50	mthsd_human methenyltetrahydrofolate synthase domain-containing protein os=homo sapiens gn=mthfsd pe=1 sv=2	-	IPR024185 (G3DSA:3.40.50.GENE3D); IPR002698 (PFAM); PTHR13017 (PANTHER); PTHR13017:SF0 (PANTHER); SSF100950 (SUPERFAMILY)
	48hr gut control vs 48hr carcase control	GPAI028659-RA	3.89149	4.32162e-07	0.000549277	9.04987	40.8804	31.8305	9.23856e-12	tm192_rat transmembrane protein 192 os=rattus norvegicus gn=tmem192 pe=2 sv=1	-	IPR029399 (PFAM); PTHR31592 (PANTHER); CYTOPLASMIC_DOMAIN (PHOBIUS); TRANSMEMBRANE (PHOBIUS); CYTOPLASMIC_DOMAIN (PHOBIUS); TRANSMEMBRANE (PHOBIUS); NON_CYTOPLASMIC_DOMAIN (PHOBIUS); TRANSMEMBRANE (PHOBIUS); CYTOPLASMIC_DOMAIN (PHOBIUS); NON_CYTOPLASMIC_DOMAIN (PHOBIUS); TRANSMEMBRANE (PHOBIUS); TMhelix (TMHMM); TMhelix (TMHMM); TMhelix (TMHMM); TMhelix (TMHMM)
	48hr gut control vs 48hr carcase control	GPAI028676-RA	2.46773	0.00323437	1	10.3633	29.6859	19.3227	2.87562e-43	fabpm_locmi fatty acid-binding muscle os=locusta migratoria pe=1 sv=2	F:transporter activity; F:lipid binding; P:transport	IPR000463 (PRINTS); IPR000566 (PFAM); IPR012674 (G3DSA:2.40.128.GENE3D); PTHR11955 (PANTHER); IPR000463 (PROSITE_PATTERNS); IPR011038 (SUPERFAMILY)
	48hr gut control vs 48hr carcase control	GPAI028679-RA	-3.67398	0	0	87.6495	27.693	-59.9565	9.08948e-107	my18a_human unconventional myosin-xviiia os=homo sapiens gn=myo18a pe=1 sv=3	F:protein binding	Coil (COILS); Coil (COILS); Coil (COILS); Coil (COILS); Coil (COILS); Coil (COILS); Coil (COILS); Coil (COILS); Coil (COILS); Coil (COILS); Coil (COILS); Coil (COILS); IPR027401 (G3DSA:4.10.270.GENE3D); G3DSA:1.20.5.340 (GENE3D); IPR000048 (PFAM); PTHR13140:SF293 (PANTHER); PTHR13140 (PANTHER); IPR000048 (PROSITE_PROFILES); IPR027417 (SUPERFAMILY)
	48hr gut control vs 48hr carcase control	GPAI028800-RA	-2.07738	0.000253169	0.46659	49.6815	27.7611	-21.9204	8.43526e-141	bcl9_drome protein bcl9 homolog os=drosophila melanogaster gn=lgs pe=1 sv=1	-	IPR024670 (PFAM); SIGNAL_PEPTIDE_N_REGION (PHOBIUS); SIGNAL_PEPTIDE_C_REGION (PHOBIUS); SIGNAL_PEPTIDE (PHOBIUS); SIGNAL_PEPTIDE_H_REGION (PHOBIUS); NON_CYTOPLASMIC_DOMAIN (PHOBIUS); SignalP-noTM (SIGNALP_EUK)
	48hr gut control vs 48hr carcase control	GPAI028835-RA	-7.08942	2.08048e-11	1.82042e-08	39.396	6.45056	-32.9454		---NA---	-	Coil (COILS); IPR001507 (SMART); IPR001507 (PFAM); PTHR22907 (PANTHER); PTHR22907:SF38 (PANTHER); NON_CYTOPLASMIC_DOMAIN (PHOBIUS); CYTOPLASMIC_DOMAIN (PHOBIUS); TRANSMEMBRANE (PHOBIUS); IPR001507 (PROSITE_PROFILES)
	48hr gut control vs 48hr carcase control	GPAI028849-RA	-2.11323	2.95817e-05	0.0468574	59.475	32.6697	-26.8054	3.23042e-140	osbl9_ponab oxysterol-binding protein 9 os=pongo abelii gn=osbpl9 pe=2 sv=1	-	Coil (COILS); IPR000648 (PFAM); IPR000648 (PANTHER); PTHR10972:SF27 (PANTHER); IPR018494 (PROSITE_PATTERNS); SSF144000 (SUPERFAMILY)
	48hr gut control vs 48hr carcase control	GPAI028870-RA	-5.91407	1.11092e-08	1.22424e-05	32.4176	6.36285	-26.0548	8.29406e-124	mef2_drome myocyte-specific enhancer factor 2 os=drosophila melanogaster gn=mef2 pe=1 sv=3	F:DNA binding; F:protein dimerization activity	IPR002100 (PRINTS); IPR002100 (SMART); IPR002100 (PFAM); PTHR11945:SF141 (PANTHER); PTHR11945 (PANTHER); IPR002100 (PROSITE_PATTERNS); IPR002100 (PROSITE_PROFILES); IPR002100 (SUPERFAMILY)
	48hr gut control vs 48hr carcase control	GPAI028909-RA	2.25366	5.28611e-06	0.00763314	26.7848	70.0703	43.2855	0.468208	rim_caeel rab-3-interacting molecule unc-10 os=caenorhabditis elegans gn=unc-10 pe=1 sv=2	-	IPR013083 (G3DSA:3.30.40.GENE3D)
	48hr gut control vs 48hr carcase control	GPAI028920-RA	3.03753	1.86997e-12	1.52964e-09	27.1229	95.6341	68.5112	5.02806	YVRJ_BACSU Uncharacterized protein YvrJ OS=Bacillus subtilis (strain 168) GN=yvrJ PE=2 SV=1	-	SIGNAL_PEPTIDE_H_REGION (PHOBIUS); SIGNAL_PEPTIDE_C_REGION (PHOBIUS); NON_CYTOPLASMIC_DOMAIN (PHOBIUS); SIGNAL_PEPTIDE_N_REGION (PHOBIUS); SIGNAL_PEPTIDE (PHOBIUS); TMhelix (TMHMM)
	48hr gut control vs 48hr carcase control	GPAI028922-RA	-2.3393	3.63052e-09	3.84472e-06	88.256	43.794	-44.462	1.7218e-34	fa13a_bovin protein fam13a os=bos taurus gn=fam13a pe=2 sv=1	-	Coil (COILS); Coil (COILS); Coil (COILS); Coil (COILS); Coil (COILS); PTHR15904 (PANTHER); PTHR15904:SF17 (PANTHER)
	48hr gut control vs 48hr carcase control	GPAI028935-RA	4.15627	2.21436e-08	2.50223e-05	9.5506	46.0777	36.5271	0	hacl1_mouse 2-hydroxyacyl- lyase 1 os=mus musculus gn=hacl1 pe=1 sv=2	F:thiamine pyrophosphate binding; F:catalytic activity; F:magnesium ion binding	IPR029035 (G3DSA:3.40.50.GENE3D); IPR012001 (PFAM); IPR011766 (PFAM); IPR029061 (G3DSA:3.40.50.GENE3D); IPR012000 (PFAM); IPR029061 (G3DSA:3.40.50.GENE3D); PTHR18968 (PANTHER); PTHR18968:SF6 (PANTHER); NON_CYTOPLASMIC_DOMAIN (PHOBIUS); CYTOPLASMIC_DOMAIN (PHOBIUS); TRANSMEMBRANE (PHOBIUS); IPR029035 (SUPERFAMILY); IPR029061 (SUPERFAMILY); IPR029061 (SUPERFAMILY); TMhelix (TMHMM)
	48hr gut control vs 48hr carcase control	GPAI028944-RA	2.54713	8.62915e-05	0.146005	14.9998	44.3498	29.3501	1.32368e-81	rer1_ponab protein rer1 os=pongo abelii gn=rer1 pe=2 sv=1	C:integral to membrane	IPR004932 (PFAM); IPR004932 (PANTHER); PTHR10743:SF0 (PANTHER); NON_CYTOPLASMIC_DOMAIN (PHOBIUS); CYTOPLASMIC_DOMAIN (PHOBIUS); CYTOPLASMIC_DOMAIN (PHOBIUS); CYTOPLASMIC_DOMAIN (PHOBIUS); NON_CYTOPLASMIC_DOMAIN (PHOBIUS); TRANSMEMBRANE (PHOBIUS); TRANSMEMBRANE (PHOBIUS); TRANSMEMBRANE (PHOBIUS); TRANSMEMBRANE (PHOBIUS); TMhelix (TMHMM); TMhelix (TMHMM); TMhelix (TMHMM)
	48hr gut control vs 48hr carcase control	GPAI028956-RA	8.90756	0	0	19.2102	198.632	179.421	5.19136e-114	s39ab_bovin zinc transporter zip11 os=bos taurus gn=slc39a11 pe=2 sv=1	P:metal ion transport; F:metal ion transmembrane transporter activity; C:membrane; P:transmembrane transport	Coil (COILS); IPR003689 (PFAM); PTHR11065 (PANTHER); PTHR11065:SF13 (PANTHER); NON_CYTOPLASMIC_DOMAIN (PHOBIUS); CYTOPLASMIC_DOMAIN (PHOBIUS); TRANSMEMBRANE (PHOBIUS); TRANSMEMBRANE (PHOBIUS); TRANSMEMBRANE (PHOBIUS); NON_CYTOPLASMIC_DOMAIN (PHOBIUS); TRANSMEMBRANE (PHOBIUS); CYTOPLASMIC_DOMAIN (PHOBIUS); CYTOPLASMIC_DOMAIN (PHOBIUS); TRANSMEMBRANE (PHOBIUS); NON_CYTOPLASMIC_DOMAIN (PHOBIUS); TRA…
	48hr gut control vs 48hr carcase control	GPAI028957-RA	2.77201	0	0	1254.75	4037.46	2782.71	0	ef1a1_drome elongation factor 1-alpha 1 os=drosophila melanogaster gn=ef1alpha48d pe=1 sv=2	F:GTP binding; F:GTPase activity; P:translational elongation; C:cytoplasm; F:translation elongation factor activity	IPR000795 (PRINTS); IPR000795 (PFAM); IPR027417 (G3DSA:3.40.50.GENE3D); IPR004161 (PFAM); IPR004539 (TIGRFAM); IPR004160 (PFAM); G3DSA:2.40.30.10 (GENE3D); PTHR23115 (PANTHER); PTHR23115:SF109 (PANTHER); IPR000795 (PROSITE_PATTERNS); IPR004539 (HAMAP); IPR027417 (SUPERFAMILY); IPR009001 (SUPERFAMILY); IPR009000 (SUPERFAMILY)
	48hr gut control vs 48hr carcase control	GPAI029165-RA	-2.56851	9.7805e-10	9.80984e-07	80.4418	36.3544	-44.0874	7.21193e-28	cy561_sheep cytochrome b561 os=ovis aries gn=cyb561 pe=2 sv=1	C:integral to membrane	IPR006593 (SMART); IPR004877 (PFAM); PTHR10106 (PANTHER); PTHR10106:SF8 (PANTHER); TRANSMEMBRANE (PHOBIUS); TRANSMEMBRANE (PHOBIUS); NON_CYTOPLASMIC_DOMAIN (PHOBIUS); TRANSMEMBRANE (PHOBIUS); CYTOPLASMIC_DOMAIN (PHOBIUS); CYTOPLASMIC_DOMAIN (PHOBIUS); CYTOPLASMIC_DOMAIN (PHOBIUS); NON_CYTOPLASMIC_DOMAIN (PHOBIUS); TRANSMEMBRANE (PHOBIUS); TRANSMEMBRANE (PHOBIUS); TRANSMEMBRANE (PHOBIUS); CYTOPLAS…
	48hr gut control vs 48hr carcase control	GPAI029170-RA	2.98175	0	0	68.4136	236.794	168.38	3.49291e-116	rl18a_drome 60s ribosomal protein l18a os=drosophila melanogaster gn= 18a pe=1 sv=1	F:structural constituent of ribosome; P:translation; C:ribosome	G3DSA:3.10.20.10 (GENE3D); IPR023573 (PFAM); PTHR10052 (PANTHER); IPR028877 (HAMAP); SSF160374 (SUPERFAMILY)
	48hr gut control vs 48hr carcase control	GPAI029235-RA	-2.30962	0.0112409	1	23.0277	11.5736	-11.4542	0	cad87_drome cadherin-87a os=drosophila melanogaster gn=cad87a pe=1 sv=4	P:homophilic cell adhesion; F:calcium ion binding; C:plasma membrane	IPR002126 (PRINTS); IPR002126 (SMART); IPR002126 (PFAM); IPR002126 (G3DSA:2.60.40.GENE3D); PTHR24027 (PANTHER); PTHR24027:SF45 (PANTHER); IPR020894 (PROSITE_PATTERNS); IPR020894 (PROSITE_PATTERNS); IPR020894 (PROSITE_PATTERNS); IPR020894 (PROSITE_PATTERNS); SIGNAL_PEPTIDE_N_REGION (PHOBIUS); SIGNAL_PEPTIDE_C_REGION (PHOBIUS); SIGNAL_PEPTIDE_H_REGION (PHOBIUS); NON_CYTOPLASMIC_DOMAIN (PHOBIUS); TR…
	48hr gut control vs 48hr carcase control	GPAI029278-RA	-2.81526	4.11782e-07	0.000522551	50.5763	20.8538	-29.7225	0	ph4h_drome protein henna os=drosophila melanogaster gn=hn pe=2 sv=3	P:oxidation-reduction process; F:oxidoreductase activity, acting on paired donors, with incorporation or reduction of molecular oxygen, reduced pteridine as one donor, and incorporation of one atom of oxygen; P:aromatic amino acid family metabolic process; F:iron ion binding; F:amino acid binding	Coil (COILS); IPR019774 (PRINTS); IPR019773 (PIRSF); IPR001273 (G3DSA:1.10.800.GENE3D); IPR002912 (PFAM); IPR019774 (PFAM); IPR001273 (PANTHER); IPR018301 (PROSITE_PATTERNS); IPR019774 (PROSITE_PROFILES); IPR002912 (PROSITE_PROFILES); SSF55021 (SUPERFAMILY); IPR019774 (SUPERFAMILY)
	48hr gut control vs 48hr carcase control	GPAI029321-RA	-2.49556	0.00744921	1	21.7768	10.1294	-11.6474		---NA---	-	TRANSMEMBRANE (PHOBIUS); CYTOPLASMIC_DOMAIN (PHOBIUS); NON_CYTOPLASMIC_DOMAIN (PHOBIUS); TMhelix (TMHMM)
	48hr gut control vs 48hr carcase control	GPAI029367-RA	4.69796	1.25195e-13	9.75271e-11	12.7454	69.5056	56.7602	7.38586e-140	gstt1_luccu glutathione s-transferase 1-1 os=lucilia cuprina gn=gst1 pe=1 sv=2	F:protein binding	IPR010987 (G3DSA:1.20.1050.GENE3D); IPR004045 (PFAM); IPR012336 (G3DSA:3.40.30.GENE3D); PF13410 (PFAM); PTHR11260:SF160 (PANTHER); PTHR11260 (PANTHER); IPR004045 (PROSITE_PROFILES); IPR010987 (PROSITE_PROFILES); IPR012336 (SUPERFAMILY); IPR010987 (SUPERFAMILY)
	48hr gut control vs 48hr carcase control	GPAI029372-RA	-19.6997	0	0	2072.03	122.094	-1949.93	0	maox_anapl nadp-dependent malic enzyme os=anas platyrhynchos gn=me1 pe=1 sv=1	P:oxidation-reduction process; P:malate metabolic process; F:malate dehydrogenase (decarboxylating) activity; F:NAD binding	IPR001891 (PRINTS); IPR012302 (SMART); IPR001891 (PIRSF); IPR012301 (G3DSA:3.40.50.GENE3D); IPR012301 (PFAM); IPR016040 (G3DSA:3.40.50.GENE3D); IPR012302 (PFAM); PTHR23406 (PANTHER); PTHR23406:SF10 (PANTHER); IPR015884 (PROSITE_PATTERNS); SignalP-TM (SIGNALP_GRAM_POSITIVE); SSF51735 (SUPERFAMILY); SSF53223 (SUPERFAMILY)
	48hr gut control vs 48hr carcase control	GPAI029412-RA	4.84494	1.36266e-09	1.3831e-06	8.40531	47.2714	38.8661	0	vatb_manse v-type proton atpase subunit b os=manduca sexta gn=vha55 pe=2 sv=1	P:ATP metabolic process; P:ATP hydrolysis coupled proton transport; F:hydrolase activity, acting on acid anhydrides, catalyzing transmembrane movement of substances; C:proton-transporting V-type ATPase, V1 domain; F:ATP binding	IPR004100 (PFAM); IPR027417 (G3DSA:3.40.50.GENE3D); IPR005723 (TIGRFAM); IPR000793 (PFAM); IPR000194 (PFAM); PTHR15184:SF30 (PANTHER); PTHR15184 (PANTHER); IPR020003 (PROSITE_PATTERNS); IPR022879 (HAMAP); IPR027417 (SUPERFAMILY)
	48hr gut control vs 48hr carcase control	GPAI029428-RA	2.34193	6.02637e-08	7.05688e-05	32.3804	88.0263	55.6459	3.94016e-155	rl10_drome 60s ribosomal protein l10 os=drosophila melanogaster gn= 10 pe=1 sv=1	F:structural constituent of ribosome; C:ribosome; P:translation	IPR001197 (PIRSF); IPR001197 (TIGRFAM); IPR016180 (G3DSA:3.90.1170.GENE3D); IPR016180 (PFAM); PTHR11726 (PANTHER); IPR018255 (PROSITE_PATTERNS); IPR016180 (SUPERFAMILY)
	48hr gut control vs 48hr carcase control	GPAI029449-RA	19.538	0	0	12.968	294.111	281.143	0	xpp1_human xaa-pro aminopeptidase 1 os=homo sapiens gn=xpnpep1 pe=1 sv=3	F:hydrolase activity	IPR000994 (G3DSA:3.90.230.GENE3D); IPR000587 (PFAM); IPR029149 (G3DSA:3.40.350.GENE3D); IPR000994 (PFAM); PTHR10804:SF87 (PANTHER); PTHR10804 (PANTHER); IPR000994 (SUPERFAMILY); IPR028980 (SUPERFAMILY)
	48hr gut control vs 48hr carcase control	GPAI029472-RA	-2.52751	7.11141e-12	6.05181e-09	101.428	46.5822	-54.8454	0	mppb_bovin mitochondrial-processing peptidase subunit beta os=bos taurus gn=pmpcb pe=2 sv=1	F:metal ion binding; P:proteolysis; F:metalloendopeptidase activity	IPR007863 (PFAM); IPR011237 (G3DSA:3.30.830.GENE3D); IPR011237 (G3DSA:3.30.830.GENE3D); IPR011765 (PFAM); PTHR11851 (PANTHER); PTHR11851:SF103 (PANTHER); IPR001431 (PROSITE_PATTERNS); IPR011249 (SUPERFAMILY); IPR011249 (SUPERFAMILY)
	48hr gut control vs 48hr carcase control	GPAI029532-RA	-2.6914	0.0629172	1	11.7595	5.07188	-6.68765	1.14254e-108	lin7b_rat protein lin-7 homolog b os=rattus norvegicus gn=lin7b pe=1 sv=1	F:protein binding	IPR017365 (PIRSF); IPR001478 (SMART); IPR004172 (SMART); IPR001478 (G3DSA:2.30.42.GENE3D); IPR001478 (PFAM); IPR014775 (PFAM); PTHR14063 (PANTHER); IPR001478 (PROSITE_PROFILES); IPR004172 (PROSITE_PROFILES); IPR001478 (SUPERFAMILY); SSF101288 (SUPERFAMILY)
	48hr gut control vs 48hr carcase control	GPAI029540-RA	-2.42779	0.0460488	1	15.1276	7.23295	-7.89466		---NA---	-	no IPS match
	48hr gut control vs 48hr carcase control	GPAI029552-RA	-3.83899	0.000172966	0.30875	21.6927	6.55924	-15.1334	0	ccnb3_drome g2 mitotic-specific cyclin-b3 os=drosophila melanogaster gn= 3 pe=1 sv=1	C:nucleus; P:regulation of G2/M transition of mitotic cell cycle; F:protein kinase binding; P:regulation of cyclin-dependent protein serine/threonine kinase activity	IPR013763 (SMART); IPR004367 (PFAM); IPR013763 (G3DSA:1.10.472.GENE3D); IPR006671 (PFAM); IPR013763 (G3DSA:1.10.472.GENE3D); IPR015452 (PTHR10177:PANTHER); PTHR10177 (PANTHER); IPR013763 (SUPERFAMILY); IPR013763 (SUPERFAMILY)
	48hr gut control vs 48hr carcase control	GPAI029584-RA	-2.06881	0.00894897	1	30.0028	16.8344	-13.1684		---NA---	-	no IPS match
	48hr gut control vs 48hr carcase control	GPAI029586-RA	-2.23146	4.88794e-05	0.0796734	50.8671	26.4609	-24.4062	6.13943e-38	ip6k3_human inositol hexakisphosphate kinase 3 os=homo sapiens gn=ip6k3 pe=1 sv=2	F:inositol-1,4,5-trisphosphate 3-kinase activity	IPR005522 (PFAM); PTHR12400:SF21 (PANTHER); IPR005522 (PANTHER); SSF56104 (SUPERFAMILY)
	48hr gut control vs 48hr carcase control	GPAI029646-RA	6.36265	0	0	30.7543	227.143	196.389	1.78499e-57	ssra_human translocon-associated protein subunit alpha os=homo sapiens gn=ssr1 pe=1 sv=3	C:endoplasmic reticulum membrane	IPR005595 (PFAM); PTHR12924 (PANTHER); PTHR12924:SF0 (PANTHER); TRANSMEMBRANE (PHOBIUS); CYTOPLASMIC_DOMAIN (PHOBIUS); NON_CYTOPLASMIC_DOMAIN (PHOBIUS); TMhelix (TMHMM)
	48hr gut control vs 48hr carcase control	GPAI029648-RA	-2.89191	0.00872726	1	17.0609	6.84817	-10.2128	7.58704e-105	aasda_xenla alanyl-trna editing protein aarsd1-a os=xenopus laevis gn=aarsd1-a pe=2 sv=1	F:ATP binding; F:alanine-tRNA ligase activity; P:alanyl-tRNA aminoacylation; F:nucleic acid binding	Coil (COILS); IPR012947 (SMART); IPR012947 (PFAM); IPR018164 (PFAM); PTHR11777:SF11 (PANTHER); PTHR11777 (PANTHER); IPR018165 (PROSITE_PROFILES); IPR018163 (SUPERFAMILY); IPR009000 (SUPERFAMILY)
	48hr gut control vs 48hr carcase control	GPAI029650-RA	5.52818	1.47698e-07	0.000178567	5.26993	33.8176	28.5477	1.07241e-25	rs28_drome 40s ribosomal protein s28 os=drosophila melanogaster gn= 28b pe=1 sv=2	P:translation; F:structural constituent of ribosome; C:ribosome	IPR000289 (PFAM); IPR012340 (G3DSA:2.40.50.GENE3D); IPR000289 (PANTHER); IPR012340 (SUPERFAMILY)
	48hr gut control vs 48hr carcase control	GPAI029666-RA	-6.4216	3.67107e-13	2.90015e-10	47.8558	8.65062	-39.2051	3.90608e-37	chd7_human chromodomain-helicase-dna-binding protein 7 os=homo sapiens gn=chd7 pe=1 sv=3	F:protein binding; F:hydrolase activity, acting on acid anhydrides	Coil (COILS); IPR006576 (SMART); IPR006576 (PFAM); PTHR10799:SF536 (PANTHER); PTHR10799 (PANTHER); SSF160481 (SUPERFAMILY)
	48hr gut control vs 48hr carcase control	GPAI029771-RA	-16.1585	0	0	208.239	14.9595	-193.279	0	unc89_caeel muscle m-line assembly protein unc-89 os=caenorhabditis elegans gn=unc-89 pe=1 sv=3	F:protein binding; F:ATP binding; P:protein phosphorylation; F:protein kinase activity	Coil (COILS); IPR003961 (SMART); IPR003598 (SMART); IPR003599 (SMART); IPR013783 (G3DSA:2.60.40.GENE3D); G3DSA:3.30.200.20 (GENE3D); IPR011993 (G3DSA:2.30.29.GENE3D); IPR013783 (G3DSA:2.60.40.GENE3D); IPR013783 (G3DSA:2.60.40.GENE3D); IPR013783 (G3DSA:2.60.40.GENE3D); IPR013783 (G3DSA:2.60.40.GENE3D); IPR013783 (G3DSA:2.60.40.GENE3D); IPR013783 (G3DSA:2.60.40.GENE3D); IPR013783 (G3DSA:2.60.40.GEN…
	48hr gut control vs 48hr carcase control	GPAI029772-RA	2.87473	0	0	111.067	370.626	259.56	1.36511e-141	kad2_droya adenylate kinase os=drosophila yakuba gn=adk2 pe=3 sv=1	F:ATP binding; F:adenylate kinase activity; P:ADP biosynthetic process	Coil (COILS); IPR000850 (PRINTS); IPR006259 (TIGRFAM); IPR007862 (PFAM); IPR027417 (G3DSA:3.40.50.GENE3D); PF00406 (PFAM); IPR000850 (PANTHER); IPR000850 (PROSITE_PATTERNS); IPR000850 (HAMAP); IPR028587 (HAMAP); IPR027417 (SUPERFAMILY)
	48hr gut control vs 48hr carcase control	GPAI029775-RA	3.02377	3.44805e-05	0.0552377	10.853	38.0941	27.241		---NA---	-	Coil (COILS); TRANSMEMBRANE (PHOBIUS); CYTOPLASMIC_DOMAIN (PHOBIUS); NON_CYTOPLASMIC_DOMAIN (PHOBIUS); TMhelix (TMHMM)
	48hr gut control vs 48hr carcase control	GPAI029783-RA	-42.1261	0	0	376.233	10.3672	-365.866	5.87046e-09	unc89_caeel muscle m-line assembly protein unc-89 os=caenorhabditis elegans gn=unc-89 pe=1 sv=3	F:Rho guanyl-nucleotide exchange factor activity; P:regulation of Rho protein signal transduction; F:protein binding	Coil (COILS); IPR011511 (PFAM); IPR000219 (PFAM); G3DSA:2.30.30.40 (GENE3D); IPR000219 (G3DSA:1.20.900.GENE3D); PTHR22826 (PANTHER); IPR000219 (PROSITE_PROFILES); IPR001452 (SUPERFAMILY); IPR000219 (SUPERFAMILY)
	48hr gut control vs 48hr carcase control	GPAI029826-RA	-2942.72	0	0	61974.9	24.4469	-61950.5	0	act6_drosi indirect flight muscle os=drosophila simulans gn=act88f pe=3 sv=1	-	IPR004000 (PRINTS); IPR004000 (SMART); G3DSA:3.90.640.10 (GENE3D); G3DSA:3.30.420.40 (GENE3D); IPR004000 (PFAM); IPR004000 (PANTHER); PTHR11937:SF162 (PANTHER); IPR004001 (PROSITE_PATTERNS); IPR004001 (PROSITE_PATTERNS); IPR020902 (PROSITE_PATTERNS); SSF53067 (SUPERFAMILY)
	48hr gut control vs 48hr carcase control	GPAI029840-RA	-2.36763	1.98635e-05	0.0306891	49.4805	24.2592	-25.2213	7.46086e-114	s2611_bovin sodium-independent sulfate anion transporter os=bos taurus gn=slc26a11 pe=2 sv=1	C:integral to membrane; P:sulfate transport; F:sulfate transmembrane transporter activity	PF13792 (PFAM); IPR002645 (PFAM); IPR002645 (G3DSA:3.30.750.GENE3D); IPR011547 (PFAM); PTHR11814 (PANTHER); PTHR11814:SF74 (PANTHER); CYTOPLASMIC_DOMAIN (PHOBIUS); TRANSMEMBRANE (PHOBIUS); TRANSMEMBRANE (PHOBIUS); TRANSMEMBRANE (PHOBIUS); TRANSMEMBRANE (PHOBIUS); TRANSMEMBRANE (PHOBIUS); TRANSMEMBRANE (PHOBIUS); TRANSMEMBRANE (PHOBIUS); CYTOPLASMIC_DOMAIN (PHOBIUS); CYTOPLASMIC_DOMAIN (PHOBIUS); …
	48hr gut control vs 48hr carcase control	GPAI029847-RA	93.9093	0	0	6.5116	709.828	703.317	0	ncase_drome neutral ceramidase os=drosophila melanogaster gn=cdase pe=1 sv=1	-	IPR006823 (PFAM); PTHR12670:SF1 (PANTHER); IPR006823 (PANTHER); TRANSMEMBRANE (PHOBIUS); NON_CYTOPLASMIC_DOMAIN (PHOBIUS); CYTOPLASMIC_DOMAIN (PHOBIUS); TMhelix (TMHMM)
	48hr gut control vs 48hr carcase control	GPAI029858-RA	-2.95732	0.00365429	1	19.2851	7.56973	-11.7154	1.855e-42	p4ha2_caeel prolyl 4-hydroxylase subunit alpha-2 os=caenorhabditis elegans gn=phy-2 pe=1 sv=1	C:endoplasmic reticulum; F:procollagen-proline 4-dioxygenase activity; P:oxidation-reduction process; F:oxidoreductase activity, acting on single donors with incorporation of molecular oxygen, incorporation of two atoms of oxygen; F:protein binding	IPR013547 (PFAM); IPR011990 (G3DSA:1.25.40.GENE3D); PTHR10869 (PANTHER); PTHR10869:SF44 (PANTHER)
	48hr gut control vs 48hr carcase control	GPAI029877-RA	6.26559	0	0	49.8794	362.777	312.898	1.93648e-48	fri_aedae ferritin subunit os=aedes aegypti gn=ferh pe=1 sv=2	P:cellular iron ion homeostasis; F:ferric iron binding; P:iron ion transport	IPR008331 (PFAM); IPR012347 (G3DSA:1.20.1260.GENE3D); IPR001519 (PANTHER); PTHR11431:SF29 (PANTHER); SIGNAL_PEPTIDE_C_REGION (PHOBIUS); SIGNAL_PEPTIDE_N_REGION (PHOBIUS); SIGNAL_PEPTIDE (PHOBIUS); NON_CYTOPLASMIC_DOMAIN (PHOBIUS); SIGNAL_PEPTIDE_H_REGION (PHOBIUS); IPR009040 (PROSITE_PROFILES); SignalP-noTM (SIGNALP_EUK); SignalP-TM (SIGNALP_GRAM_POSITIVE); IPR009078 (SUPERFAMILY)
	48hr gut control vs 48hr carcase control	GPAI029878-RA	21.5505	0	0	26.4549	661.791	635.337	4.21397e-11	frih_echgr ferritin heavy chain os=echinococcus granulosus pe=2 sv=1	F:ferric iron binding; P:cellular iron ion homeostasis; P:iron ion transport	IPR008331 (PFAM); IPR012347 (G3DSA:1.20.1260.GENE3D); PTHR11431:SF28 (PANTHER); IPR001519 (PANTHER); SIGNAL_PEPTIDE_H_REGION (PHOBIUS); SIGNAL_PEPTIDE (PHOBIUS); SIGNAL_PEPTIDE_C_REGION (PHOBIUS); NON_CYTOPLASMIC_DOMAIN (PHOBIUS); SIGNAL_PEPTIDE_N_REGION (PHOBIUS); IPR009040 (PROSITE_PROFILES); SignalP-TM (SIGNALP_GRAM_POSITIVE); SignalP-noTM (SIGNALP_EUK); SignalP-noTM (SIGNALP_GRAM_NEGATIVE); I…
	48hr gut control vs 48hr carcase control	GPAI030017-RA	2.35164	0.0584658	1	6.35249	17.3409	10.9884	2.04773e-10	sina_schma e3 ubiquitin-protein ligase sina os=schistosoma mansoni gn=sina pe=1 sv=1	F:protein binding; C:nucleus; P:ubiquitin-dependent protein catabolic process; P:multicellular organismal development; F:zinc ion binding	IPR001478 (SMART); IPR001478 (G3DSA:2.30.42.GENE3D); IPR001478 (PFAM); IPR013083 (G3DSA:3.30.40.GENE3D); PTHR10315:SF22 (PANTHER); IPR004162 (PANTHER); IPR001478 (PROSITE_PROFILES); IPR001841 (PROSITE_PROFILES); IPR001478 (SUPERFAMILY); SSF57850 (SUPERFAMILY)
	48hr gut control vs 48hr carcase control	GPAI030117-RA	-5.9982	1.90285e-10	1.78677e-07	39.0643	7.5599	-31.5044	2.14873e-22	lrc15_mouse leucine-rich repeat-containing protein 15 os=mus musculus gn=lrrc15 pe=2 sv=1	F:protein binding	IPR003591 (SMART); G3DSA:3.80.10.10 (GENE3D); IPR001611 (PFAM); IPR025875 (PFAM); PTHR24365:SF257 (PANTHER); PTHR24365 (PANTHER); SIGNAL_PEPTIDE (PHOBIUS); SIGNAL_PEPTIDE_C_REGION (PHOBIUS); NON_CYTOPLASMIC_DOMAIN (PHOBIUS); SIGNAL_PEPTIDE_H_REGION (PHOBIUS); SIGNAL_PEPTIDE_N_REGION (PHOBIUS); IPR001611 (PROSITE_PROFILES); IPR001611 (PROSITE_PROFILES); IPR001611 (PROSITE_PROFILES); IPR001611 (PRO…
	48hr gut control vs 48hr carcase control	GPAI030179-RA	2.48428	0.000137774	0.242069	15.2492	43.975	28.7258	1.29037e-137	farp2_mouse and pleckstrin domain-containing protein 2 os=mus musculus gn=farp2 pe=1 sv=2	F:Rho guanyl-nucleotide exchange factor activity; P:regulation of Rho protein signal transduction	IPR000219 (SMART); IPR001849 (SMART); IPR011993 (G3DSA:2.30.29.GENE3D); IPR000219 (G3DSA:1.20.900.GENE3D); IPR000219 (PFAM); IPR001849 (PFAM); IPR011993 (G3DSA:2.30.29.GENE3D); PTHR12673:SF99 (PANTHER); PTHR12673 (PANTHER); IPR001849 (PROSITE_PROFILES); IPR001849 (PROSITE_PROFILES); IPR000219 (PROSITE_PROFILES); IPR000219 (SUPERFAMILY); SSF50729 (SUPERFAMILY); SSF50729 (SUPERFAMILY)
	48hr gut control vs 48hr carcase control	GPAI030233-RA	-2.2102	0.00312519	1	31.3586	16.4696	-14.8891	2.52094e-82	rbcc1_mouse rb1-inducible coiled-coil protein 1 os=mus musculus gn=rb1cc1 pe=1 sv=3	-	Coil (COILS); Coil (COILS); Coil (COILS); Coil (COILS); Coil (COILS); IPR019460 (PFAM); PTHR13222 (PANTHER); PTHR13222:SF1 (PANTHER)
	48hr gut control vs 48hr carcase control	GPAI030234-RA	-2.11694	0.000358682	0.678627	45.8388	25.1351	-20.7037	2.68643e-51	myef2_human myelin expression factor 2 os=homo sapiens gn=myef2 pe=1 sv=3	F:nucleic acid binding; F:nucleotide binding	IPR000504 (SMART); IPR000504 (PFAM); IPR012677 (G3DSA:3.30.70.GENE3D); IPR012677 (G3DSA:3.30.70.GENE3D); IPR012677 (G3DSA:3.30.70.GENE3D); PTHR23003 (PANTHER); PTHR23003:SF3 (PANTHER); IPR000504 (PROSITE_PROFILES); IPR000504 (PROSITE_PROFILES); IPR000504 (PROSITE_PROFILES); SSF54928 (SUPERFAMILY); SSF54928 (SUPERFAMILY)
	48hr gut control vs 48hr carcase control	GPAI030343-RA	-2.49823	0.00274081	1	25.7308	11.9558	-13.775	0	fas2_drome fasciclin-2 os=drosophila melanogaster gn=fas2 pe=1 sv=1	C:membrane; P:cell adhesion; F:protein binding	IPR009138 (PRINTS); IPR003961 (SMART); IPR003599 (SMART); IPR003598 (SMART); IPR013783 (G3DSA:2.60.40.GENE3D); IPR013783 (G3DSA:2.60.40.GENE3D); IPR013098 (PFAM); IPR013783 (G3DSA:2.60.40.GENE3D); IPR003961 (PFAM); IPR013783 (G3DSA:2.60.40.GENE3D); IPR013783 (G3DSA:2.60.40.GENE3D); PTHR10489:SF566 (PANTHER); PTHR10489 (PANTHER); TRANSMEMBRANE (PHOBIUS); CYTOPLASMIC_DOMAIN (PHOBIUS); TRANSMEMBRANE…
	48hr gut control vs 48hr carcase control	GPAI030345-RA	-2.40773	0.0547181	1	14.6225	7.04972	-7.57281	1.40161e-20	fas2_drome fasciclin-2 os=drosophila melanogaster gn=fas2 pe=1 sv=1	-	no IPS match
	48hr gut control vs 48hr carcase control	GPAI030356-RA	2.34485	0.000893918	1	14.3232	38.9864	24.6632	0	tcpz_mouse t-complex protein 1 subunit zeta os=mus musculus gn=cct6a pe=1 sv=3	F:ATP binding; P:protein folding; F:unfolded protein binding	IPR017998 (PRINTS); IPR027410 (G3DSA:3.30.260.GENE3D); IPR012722 (TIGRFAM); IPR027413 (G3DSA:1.10.560.GENE3D); IPR002423 (PFAM); IPR027409 (G3DSA:3.50.7.GENE3D); IPR002423 (PANTHER); PTHR11353:SF58 (PANTHER); IPR002194 (PROSITE_PATTERNS); IPR002194 (PROSITE_PATTERNS); IPR002194 (PROSITE_PATTERNS); SSF54849 (SUPERFAMILY); IPR027409 (SUPERFAMILY); IPR002423 (SUPERFAMILY)
	48hr gut control vs 48hr carcase control	GPAI030360-RA	-2.66047	0.00134241	1	25.9081	11.304	-14.6041		---NA---	-	no IPS match
	48hr gut control vs 48hr carcase control	GPAI030368-RA	-2.0934	0.000508746	0.989002	45.0217	24.9647	-20.057		---NA---	-	Coil (COILS); PTHR13289 (PANTHER); PTHR13289:SF3 (PANTHER)
	48hr gut control vs 48hr carcase control	GPAI030369-RA	-2.64511	0.00112866	1	26.7653	11.7459	-15.0194	1.16573	adcy8_human adenylate cyclase type 8 os=homo sapiens gn=adcy8 pe=1 sv=1	-	no IPS match
	48hr gut control vs 48hr carcase control	GPAI030400-RA	2.09595	0.124667	1	6.9326	16.8668	9.93423	0	xpo5_human exportin-5 os=homo sapiens gn=xpo5 pe=1 sv=1	F:Ran GTPase binding; P:intracellular protein transport	IPR013598 (PFAM); IPR001494 (PFAM); IPR011989 (G3DSA:1.25.10.GENE3D); PTHR11223:SF3 (PANTHER); PTHR11223 (PANTHER); NON_CYTOPLASMIC_DOMAIN (PHOBIUS); CYTOPLASMIC_DOMAIN (PHOBIUS); TRANSMEMBRANE (PHOBIUS); IPR016024 (SUPERFAMILY)
	48hr gut control vs 48hr carcase control	GPAI030415-RA	3.43718	1.12243e-11	9.61925e-09	19.492	77.7708	58.2787	2.87341e-112	txnd5_mouse thioredoxin domain-containing protein 5 os=mus musculus gn=txndc5 pe=1 sv=2	P:cell redox homeostasis; F:isomerase activity	PR00421 (PRINTS); IPR012336 (G3DSA:3.40.30.GENE3D); IPR012336 (G3DSA:3.40.30.GENE3D); IPR013766 (PFAM); IPR005788 (TIGRFAM); IPR012336 (G3DSA:3.40.30.GENE3D); PTHR18929 (PANTHER); PTHR18929:SF52 (PANTHER); IPR017937 (PROSITE_PATTERNS); IPR017937 (PROSITE_PATTERNS); SIGNAL_PEPTIDE_H_REGION (PHOBIUS); SIGNAL_PEPTIDE_N_REGION (PHOBIUS); NON_CYTOPLASMIC_DOMAIN (PHOBIUS); SIGNAL_PEPTIDE_C_REGION (PHOB…
	48hr gut control vs 48hr carcase control	GPAI030421-RA	-2.55954	0.0659271	1	12.5074	5.67235	-6.83509	6.48214e-06	prr24_human proline-rich protein 24 os=homo sapiens gn=prr24 pe=4 sv=1	-	IPR029162 (PFAM); TRANSMEMBRANE (PHOBIUS); CYTOPLASMIC_DOMAIN (PHOBIUS); NON_CYTOPLASMIC_DOMAIN (PHOBIUS); TMhelix (TMHMM)
	48hr gut control vs 48hr carcase control	GPAI030500-RA	3.07202	0	0	363.6	1296.6	932.996	8.64003e-170	rssa_drowi 40s ribosomal protein sa os=drosophila willistoni gn=sta pe=3 sv=1	F:structural constituent of ribosome; P:translation; C:small ribosomal subunit	IPR001865 (PRINTS); IPR001865 (PFAM); IPR005707 (TIGRFAM); G3DSA:3.40.50.10490 (GENE3D); IPR005707 (PANTHER); IPR018130 (PROSITE_PATTERNS); IPR018130 (PROSITE_PATTERNS); IPR027498 (HAMAP); IPR023591 (SUPERFAMILY)
	48hr gut control vs 48hr carcase control	GPAI030575-RA	-8.30692	0	0	55.9427	7.81737	-48.1254	5.38955e-91	e2f_drome transcription factor e2f os=drosophila melanogaster gn=e2f pe=1 sv=2	F:sequence-specific DNA binding transcription factor activity; C:transcription factor complex; P:regulation of transcription, DNA-dependent	Coil (COILS); Coil (COILS); IPR003316 (PFAM); IPR011991 (G3DSA:1.10.10.GENE3D); IPR015633 (PANTHER); PTHR12081:SF18 (PANTHER); SSF144074 (SUPERFAMILY); SSF46785 (SUPERFAMILY)
	48hr gut control vs 48hr carcase control	GPAI030613-RA	2.39458	0.0722204	1	5.66959	15.7593	10.0897	1.18181e-88	fahd2_rat fumarylacetoacetate hydrolase domain-containing protein 2 os=rattus norvegicus gn=fahd2 pe=1 sv=1	F:catalytic activity; P:metabolic process	IPR002529 (PFAM); IPR011234 (G3DSA:3.90.850.GENE3D); PTHR11820 (PANTHER); PTHR11820:SF6 (PANTHER); IPR011234 (SUPERFAMILY)
	48hr gut control vs 48hr carcase control	GPAI030615-RA	-2.01499	2.89595e-08	3.30428e-05	107.213	61.7632	-45.4496	0	immt_drome mitochondrial inner membrane protein os=drosophila melanogaster gn=cg6455 pe=2 sv=4	-	Coil (COILS); Coil (COILS); IPR019133 (PFAM); PTHR15415 (PANTHER); PTHR15415:SF7 (PANTHER); TMhelix (TMHMM)
	48hr gut control vs 48hr carcase control	GPAI030698-RA	-14.2859	0	0	8207.2	666.875	-7540.33	0	tpm2_drome tropomyosin-2 os=drosophila melanogaster gn=tm2 pe=2 sv=1	-	Coil (COILS); Coil (COILS); IPR000533 (PRINTS); IPR000533 (PFAM); G3DSA:1.20.5.340 (GENE3D); PTHR19269 (PANTHER); PTHR19269:SF44 (PANTHER); IPR000533 (PROSITE_PATTERNS); SSF57997 (SUPERFAMILY)
	48hr gut control vs 48hr carcase control	GPAI030699-RA	-22.0073	0	0	2373.09	125.171	-2247.92	5.48353e-131	tpm4_drome tropomyosin- isoforms 33 34 os=drosophila melanogaster gn=tm1 pe=1 sv=2	-	Coil (COILS); Coil (COILS); IPR000533 (PRINTS); IPR000533 (PFAM); G3DSA:1.20.5.340 (GENE3D); PTHR19269 (PANTHER); IPR000533 (PROSITE_PATTERNS); TRANSMEMBRANE (PHOBIUS); CYTOPLASMIC_DOMAIN (PHOBIUS); NON_CYTOPLASMIC_DOMAIN (PHOBIUS); TRANSMEMBRANE (PHOBIUS); NON_CYTOPLASMIC_DOMAIN (PHOBIUS); SSF57997 (SUPERFAMILY)
	48hr gut control vs 48hr carcase control	GPAI030709-RA	-4.09329	0	0	317.971	90.172	-227.799		---NA---	-	no IPS match
	48hr gut control vs 48hr carcase control	GPAI030714-RA	-14.2039	0	0	2501.32	204.418	-2296.91	1.40765e-36	tpm1_drome tropomyosin- isoforms 9a a b os=drosophila melanogaster gn=tm1 pe=2 sv=2	-	Coil (COILS); G3DSA:1.20.5.340 (GENE3D); IPR000533 (PFAM); PTHR19269 (PANTHER); PTHR19269:SF44 (PANTHER); SSF57997 (SUPERFAMILY)
	48hr gut control vs 48hr carcase control	GPAI030733-RA	-2.45668	9.83523e-05	0.167986	39.9747	18.8883	-21.0864	0	acac_chick acetyl- carboxylase os=gallus gallus gn=acac pe=1 sv=1	F:ATP binding; F:acetyl-CoA carboxylase activity; P:fatty acid biosynthetic process; F:biotin carboxylase activity; F:metal ion binding	IPR005482 (SMART); IPR005479 (PFAM); IPR013815 (G3DSA:3.30.1490.GENE3D); IPR029045 (G3DSA:3.90.226.GENE3D); IPR005481 (PFAM); IPR000022 (PFAM); IPR013816 (G3DSA:3.30.470.GENE3D); IPR029045 (G3DSA:3.90.226.GENE3D); IPR013537 (PFAM); G3DSA:2.40.50.100 (GENE3D); IPR005482 (PFAM); IPR000089 (PFAM); IPR016185 (G3DSA:3.40.50.GENE3D); PTHR18866:SF84 (PANTHER); PTHR18866 (PANTHER); IPR005479 (PROSITE_PAT…
	48hr gut control vs 48hr carcase control	GPAI030837-RA	-3.33258	0.0032218	1	17.0952	5.95456	-11.1406	2.90275e-30	ileua_mouse leukocyte elastase inhibitor a os=mus musculus gn=serpinb1a pe=1 sv=1	C:extracellular space	IPR023796 (SMART); G3DSA:2.30.39.10 (GENE3D); IPR023796 (PFAM); G3DSA:3.30.497.10 (GENE3D); PTHR11461:SF141 (PANTHER); IPR000215 (PANTHER); SIGNAL_PEPTIDE_H_REGION (PHOBIUS); SIGNAL_PEPTIDE_N_REGION (PHOBIUS); NON_CYTOPLASMIC_DOMAIN (PHOBIUS); SIGNAL_PEPTIDE_C_REGION (PHOBIUS); SIGNAL_PEPTIDE (PHOBIUS); SignalP-TM (SIGNALP_GRAM_POSITIVE); SignalP-noTM (SIGNALP_EUK); IPR023796 (SUPERFAMILY)
[truncated: 540 more rows]

## Sheet: Final
Additional file 4: Table S4. Major (top ten) secreted/non-secreted differentially expressed genes in carcases of teneral G. pallidipes tsetse flies 24 or 48 hours post-challenge by T. b. brucei parasites. * = treatment transcriptome; ** = reference trancriptome
[truncated: 67 more rows]
