# Supplementary material for: Tsetse fly (Glossina pallidipes) midgut responses to Trypanosoma brucei challenge
Source: Parasit Vectors. 2017 Dec 19;10:614. doi: 10.1186/s13071-017-2569-7 (PMC5738168; doi:10.1186/s13071-017-2569-7)
Supplement: Supplementary file 5 — Putative immune responsive genes in G. pallidipes guts challenged with T. b. brucei. (XLSX 43 kb) [file 13071_2017_2569_MOESM5_ESM.xlsx]

## Sheet: Sheet1
Additional file 5: Table S5. Putative immune responsive genes in G. pallidipes guts challenged with T. b. brucei						-
T. b. brucei Challenge	Vectorbase Acccession No.	Fold Change	FDR Corrected p-Value	Treatment* - RPKM	Reference**- RPKM	Best BLAST Hit, SwissProt database	BLAST E - Value	Mean Similarity	G. m. morsitan homolog	Vectorbase Acccession No.	BLAST E - Value	% identity	% positive	bit score	D. melanogaster homolog	Lowest E-value	% identity	% positive	bit score
24hr challenged* vs unchallenged gut**	GPAI040204	7.59055	0	90.6422	12.4516	Myosin-viia	0	0.61	-		-	-	-	-	Myo61F-PB	4.75165e-159	39.1361	59.6859	516.153
	GPAI030117	3.8906	1.76062e-09	51.8492	13.8962	Leucine-rich repeat-containing protein 15	2.14873e-22	0.44	Toll-7	GMOY009848	1.06336e-16	53.3333	80	67.9658	Tl-PD	1.43212e-16	27.4194	43.2258	78.1814
	GPAI038505	3.59952	0	278.062	80.5502	ATP-dependent zinc metalloprotease yme1 homolog	0	0.72	Asrij	GMOY010861	0	100	100	622.398	-	-	-	-	-
	GPAI040207	3.57578	0	675.832	197.078	CD109 antigen	4.26987e-50	0.46	Thioester-containing protein 1	GMOY010996	0	100	100	1136.05	Tep2-PF	1.5321e-163	41.1444	58.8556	506.523
	GPAI040414	3.47462	0.00228913	20.0778	6.02527	Myosin heavy non-muscle	1.20265e-53	0.98	-		-	-	-	-	Myo61F-PA	3.01441e-24	44.5652	71.7391	97.0561
	GPAI002368	3.25312	0	694.203	222.513	Heat shock protein 83	0	0.97	-		-	-	-	-	-	-	-	-	-
	GPAI039274	3.08941	0.000978895	25.5013	8.6071	Tankyrase	0	0.92	Multiple ankyrin repeats single KH domain	GMOY002483	7.14184e-52	66.6667	80.9524	94.5419	Mask-PD	8.2197e-34	34.1912	54.7826	137.502
	GPAI003307	3.06491	0.00137603	24.6824	8.39728	Zinc finger protein gfi-1	9.03829e-56	0.67	Zn finger homeodomain 1	GMOY006469	2.9836e-10	63.6364	72.7273	55.9486	Zfh1-PB	7.38516e-11	45.8333	61.194	60.077
	GPAI033707	3.0024	1.99132e-09	67.8579	23.5668	E3 ubiquitin-protein ligase su	0	0.82	-		-	-	-	-	-	-	-	-	-
	GPAI038345	2.98054	0.000242383	31.0907	10.8769	Dolichyl-diphosphooligosaccharide--protein glycosyltransferase subunit 2	3.13536e-70	0.52	Oligosaccharide transferase Delta subunit	GMOY005213	0	100	100	1567.68	-	-	-	-	-
	GPAI011692	2.97798	4.74861e-05	36.3549	12.7294	Guanylate cyclase 32e	0	0.57	Pole hole	GMOY000610	6.48907e-09	43.4783	69.5652	35.433	P38b-PA	7.99605e-14	25.1029	48.5597	70.4774
	GPAI021346	2.97188	0.00877335	19.5103	6.84546	E3 ubiquitin-protein ligase trim9	3.17514e-41	0.45	-		-	-	-	-	-	-	-	-	-
	GPAI000661	2.88223	0.00221259	25.0947	9.07867	ATP-dependent protease subunit	1.23198e-114	0.96	-		-	-	-	-	-	-	-	-	-
	GPAI017278	2.83684	8.32884e-12	91.4599	33.6174	Protein rmd5 homolog a	1.51362e-107	0.66	Sphinx1	GMOY010124	3.03214e-12	50	73.0769	38.1822	-	-	-	-	-
	GPAI025572	2.69305	0.00654554	23.4249	9.06989	Esterase b1	2.55264e-109	0.55	Immune induced molecule 3	GMOY005924	8.84822e-28	64.7059	88.2353	58.3434	-	-	-	-	-
	GPAI044630	2.691	0.00107061	30.2634	11.7266	Teneurin-m	0	0.95	Serrate	GMOY002009	4.06215e-18	69.2308	78.5714	44.5971	-	-	-	-	-
	GPAI000772	2.62316	0	136.111	54.105	Elongation factor tu	0	0.95	Roughened	GMOY000821	1.87737e-23	60	73.3333	74.7451	-	-	-	-	-
	GPAI001769	2.51353	0.00338389	28.8652	11.9746	Peptidoglycan-associated lipoprotein	7.02982e-59	0.72	-		-	-	-	-	-	-	-	-	-
	GPAI012722	2.48046	0.000229684	40.7119	17.1143	Serine protease sp24d	1.33258e-29	0.53	Spheroide	GMOY005310	0	100	100	604.986	Spheroide-PA	2.7967e-63	43.75	62.5	197.978
	GPAI023150	2.47788	1.72037e-05	51.6637	21.7407	Protein phosphatase 1 regulatory inhibitor subunit 16b	5.89866e-106	0.65	Multiple ankyrin repeats single KH domain	GMOY002483	8.28443e-20	50	68.3333	73.0061	Mask-PD	9.73984e-20	36.2637	58.2418	90.5077
	GPAI032289	2.45738	7.26672e-05	46.2035	19.6052	Myeloid zinc finger 1	7.82564e-51	0.49	Zn finger homeodomain 1	GMOY006469	3.67265e-30	76.9231	76.9231	84.0031	Zfh1-PB	1.94443e-15	52.5	63.1579	76.2554
	GPAI043377	2.42429	0	260.266	111.944	CD109 antigen	2.22647e-156	0.48	Thioester-containing protein 2	GMOY010996	0	96.6054	100	1600.54	Tep2-PB	0	45.8791	63.4615	1254.2
	GPAI039400	2.39992	0.0141572	24.6027	10.6894	Trypsin	1.64158e-99	0.73	Spheroide	GMOY005310	1.01241e-18	69.2308	90.4762	48.2628	Grass-PA	6.81724e-25	29.0076	46.1832	97.4413
	GPAI042995	2.36261	0.000357373	42.2707	18.6559	Ras-responsive element-binding protein 1	3.60274e-19	0.7	Zn finger homeodomain 1	GMOY006469	1.21695e-14	61.1111	72.2222	55.8449	Zfh1-PA	4.1204e-07	41.0256	60	48.521
	GPAI005597	2.31836	3.03957e-09	98.1948	44.1649	-			-		-	-	-	-	Sick-PE	6.06169e-125	50.4931	61.3412	400.208
	GPAI003074	2.28721	0.0277012	23.3894	10.663	Zinc finger protein 821	4.65518e-08	0.57	-		-	-	-	-	-	-	-	-	-
	GPAI015300	2.26407	0.0271943	23.9371	11.0243	U4 small nuclear ribonucleoprotein 27 kda protein	1.27536e-24	0.84	Yantar	GMOY009365	1.0884e-122	100	100	233.379	-	-	-	-	-
	GPAI008345	2.25368	2.02605e-07	83.0797	38.4391	Trypsin-1	1.33501e-36	0.49	Sphinx1	GMOY010124	1.47345e-21	83.3333	93.3333	59.2598	CG6639-PA	2.48999e-18	28.1124	45.7831	81.6481
	GPAI014733	2.2185	3.12754e-10	118.158	55.5358	Chymotrypsin-2	6.33194e-54	0.63	Sphinx2	GMOY004422	3.05097e-15	88.8889	100	40.9315	Spirit-PD	7.89164e-20	31.401	50.7246	87.0409
	GPAI048304	2.21828	0.00275292	37.0986	17.4386	Cytokine receptor	2.4162e-137	0.52	Domeless	GMOY007646	0	100	100	1827.94	Et-PB	1.87529e-18	24.5161	40.8602	85.8853
	GPAI006344	2.18711	3.93017e-09	108.402	51.6815	1-phosphatidylinositol -bisphosphate phosphodiesterase classes I and II	0	0.79	No receptor potential A	GMOY012089	0	58.7629	75.2577	417.121	-	-	-	-	-
	GPAI005373	2.08881	0.000209462	56.807	28.3578	Bifunctional methylenetetrahydrofolate dehydrogenase mitochondrial	6.18357e-141	0.8	Relish	GMOY001673	0	98.1763	99.0881	759.402	-	-	-	-	-
	GPAI029001	2.08641	0.0365833	26.4241	13.2059	Transcription factor hivep2	9.85058e-46	0.58	Zn finger homeodomain 1	GMOY006469	3.0181e-14	52.1739	69.5652	53.5508	Zfh1-PA	8.93339e-08	42.5532	63.6364	53.1434
	GPAI021330	2.08603	1.03152e-05	74.3961	37.1877	Integrin beta-nu	0	0.75	Integrin betanu subunit	GMOY004265	0	100	100	872.58	-	-	-	-	-
	GPAI048270	2.07913	0.0470057	25.0734	12.5748	Homeobox protein vnd	3.78298e-123	0.71	-	GMOY000032	-	60.3175	76.1905	94.1686	Zfh1-PA	0.00649243	30.1587	60.3175	34.6538
	GPAI039813	2.02447	9.45204e-10	136.572	70.343	Uncharacterized serpin-like protein tk1782	1.06695e-31	0.58	Serpin 3	GMOY002444	-	54.2857	68.5714	249.875	Spn1-PB	2.00511e-38	41.0405	61.8497	134.806
	GPAI040411	2.01831	3.42936e-11	157.778	81.5131	Myosin heavy non-muscle	0	0.94	-		-	-	-	-	Myo61F-PB	9.27273e-100	36.4366	54.5746	343.969
	GPAI005595	2.01709	1.62283e-08	120.144	62.1079	Protein sickie	0	0.81	-		-	-	-	-	Sick-PJ	0	77.0742	82.2052	1219.14
	GPAI005575	-2.05284	0	893.086	1911.69	Trypsin epsilon	1.20076e-79	0.69	Spheroide	GMOY005310	9.33301e-21	48.8889	68.1818	62.0091	Spirit-PD	2.21223e-17	30.6723	44.5378	76.6406
	GPAI046533	-2.12108	4.05322e-06	36.3309	80.3529	Peroxidasin	0	0.86	Dual oxidase	GMOY011845	2.70116e-35	57.1429	80	50.5539	Duox-PB	6.85606e-55	27.3043	49.5652	202.986
	GPAI041345	-2.12169	0.0210793	13.5357	29.9456	Autophagy-related protein 16	6.1434e-45	0.64	-		-	-	-	-	-	-	-	-	-
	GPAI010312	-2.1418	0.0180344	13.5851	30.3396	Protein fem-1 homolog b	0	0.77	Multiple ankyrin repeats single KH domain	GMOY002483	2.98659e-21	56.5217	74.0741	95.9165	Mask-PD	5.50831e-20	35.4037	50.9317	90.5077
	GPAI006122	-2.14498	0.00197296	19.351	43.2807	Forkhead box protein o	5.63135e-79	0.69	-		-	-	-	-	Foxo-PC	2.91223e-73	54.9107	66.0714	231.876
	GPAI019637	-2.14753	0.0168863	13.649	30.564	Ral guanine nucleotide dissociation stimulator-like 1	7.70226e-117	0.55	PDZ domain-containing guanine nucleotide exchange factor	GMOY006487	6.0105e-11	80	90	53.7613	-	-	-	-	-
	GPAI001864	-2.16959	0.0316408	11.598	26.2381	Peptidoglycan-recognition protein lc	1.15844e-45	0.47	Peptidoglycan recognition protein LC	GMOY006094	0	100	100	663.637	PGRP-LC-PD	7.57342e-46	39.2857	57.7381	166.007
	GPAI006132	-2.17126	2.94863e-07	40.2348	91.0925	Forkhead box protein o	6.4478e-111	0.62	-		-	-	-	-	Foxo-PC	3.13224e-103	68.5714	85.7143	317.775
	GPAI039275	-2.17862	0.00495687	16.1453	36.6772	Regulator of gene activity	3.31299e-129	0.96	-		-	-	-	-	-	-	-	-	-
	GPAI001089	-2.17937	0.000341111	22.698	51.5806	Protein amalgam	5.79815e-154	0.82	-	GMOY002876	-	64.2857	71.4286	45.9718	Pvr-PO	2.07237e-06	24.4275	43.609	44.669
	GPAI006406	-2.20118	0.000508293	21.0843	48.3932	Ubiquitin-conjugating enzyme e2-24 kda	8.08218e-119	0.82	Lesswright	GMOY007017	2.69159e-19	38.1818	55.5556	61.5509	-	-	-	-	-
	GPAI045573	-2.22389	0.0122905	13.0392	30.2367	-			Fondue	GMOY010266	0	100	100	811.638	-	-	-	-	-
	GPAI019793	-2.23097	0.00210069	17.0577	39.6811	Protein decapentaplegic	1.47839e-163	0.75	Decapentaplegic	GMOY005849	0	100	100	1233.19	-	-	-	-	-
	GPAI035174	-2.26004	0.000155881	22.0689	52.0076	Ras-related protein rab-7a	3.92848e-123	0.91	Rab11	GMOY009988	2.85374e-29	54.1667	71.4286	111.954	Rab11-PA	5.92353e-36	37.4233	64.4172	125.176
	GPAI012651	-2.26655	0.000652912	18.8176	44.4733	Mitochondrial inner membrane protein cox18	1.40849e-68	0.63	Sphinx1	GMOY010124	3.74291e-25	83.3333	91.6667	54.2195	-	-	-	-	-
	GPAI045393	-2.30644	0.000544364	18.2615	43.9187	Ring finger protein nhl-1	2.69856e-82	0.63	-		-	-	-	-	-	-	-	-	-
	GPAI002812	-2.30944	0.00959199	12.2081	29.3983	Calcium calmodulin-dependent protein kinase type 1	1.21241e-168	0.78	Par-1	GMOY002090	8.32364e-31	52.6316	64.8352	96.998	Par-1-PS	1.81794e-48	36.5591	55.1971	173.326
	GPAI027740	-2.36883	0.00364577	13.3212	32.9038	Microtubule-associated protein rp eb family member 3	1.07038e-102	0.66	Eb1	GMOY007672	0	100	100	380.006	-	-	-	-	-
	GPAI045204	-2.37335	0	119.214	295.025	Croquemort	1.58004e-125	0.61	Croquemort	GMOY005165	8.96719e-116	41.4634	63.3663	215.967	-	-	-	-	-
	GPAI038915	-2.4267	0	119.491	302.358	Serine protease sp24d	1.19599e-58	0.63	-	GMOY010861	-	79.4872	84.8485	169.688	Spheroide-PA	2.89705e-33	34.413	55.0607	119.398
	GPAI013797	-2.44877	0.00594396	11.2648	28.7634	Heat shock protein 67b2	3.89558e-36	0.67	-		-	-	-	-	-	-	-	-	-
	GPAI031847	-2.46543	0.030553	8.14257	20.9326	l-asparaginase	3.57349e-160	0.62	Multiple ankyrin repeats single KH domain	GMOY002483	1.58168e-14	71.4286	78.5714	57.8852	Mask-PC	2.41966e-10	31.4103	50.6024	59.3066
	GPAI043307	-2.53944	5.34451e-05	17.7487	46.9975	Tyrosine-protein kinase btk29a	0	0.92	heartless	GMOY007684	7.70411e-43	100	100	69.3404	Hop-PA	1.4516e-41	37.6471	53.7255	156.762
	GPAI040738	-2.57377	4.40879e-05	17.444	46.8148	Harmonin	9.94471e-31	0.53	PDZ domain-containing guanine nucleotide exchange factor	GMOY006487	4.6965e-06	34.4828	56.8966	46.43	CG6509-PA	0.0012013	44.898	59.1837	37.7354
	GPAI001250	-2.5949	0.0484614	6.40081	17.3191	Protein-l-isoaspartate(d-aspartate) o-methyltransferase	1.05517e-112	0.81	-		-	-	-	-	Pcmt-PA	2.7541e-105	69.6429	81.25	303.523
	GPAI047877	-2.63031	0.000829592	12.276	33.6691	Dual specificity tyrosine-phosphorylation-regulated kinase 2	7.22858e-103	0.55	Cyclin-dependent kinase 5	GMOY010352	1.05718e-08	54.5455	77.2727	37.724	Srpk79D-PN	9.58224e-10	45.9016	67.2131	55.4546
	GPAI018260	-2.64225	0.00912688	8.6159	23.738	Mitochondrial 2-oxodicarboxylate carrier	9.47641e-115	0.73	Hemipterous	GMOY008135	0	100	100	642.101	-	-	-	-	-
	GPAI040425	-2.72225	0.0297327	6.37361	18.0918	Endocuticle structural glycoprotein bd-1	3.52053e-22	0.62	Cuticular protein 49Ac	GMOY005324	1.07357e-09	43.75	56.25	56.9688	-	-	-	-	-
	GPAI010579	-2.81858	0.0175887	6.54392	19.2326	Serine protease easter	1.74391e-29	0.43	-	GMOY002535	-	50	66.6667	60.6344	SPE-PA	8.54021e-28	28.4615	43.5897	108.227
	GPAI026455	-2.87258	3.2777e-12	32.3938	97.0294	ATP-dependent rna helicase me31b	0	0.94	Rm62	GMOY004318	2.16913e-51	42.5926	57.1429	101.873	Rm62-PI	1.76669e-60	32.398	50.5102	206.068
	GPAI012725	-2.89468	0.0358432	5.28009	15.9372	Histone h4 transcription factor	4.66265e-79	0.52	Zn finger homeodomain 1	GMOY006469	2.15933e-06	42.8571	57.8947	41.8479	Zfh1-PB	0.000245527	31.746	50.7937	38.891
	GPAI026443	-2.8982	0.0379534	5.19036	15.6854	Katanin p60 atpase-containing subunit a-like 1	0	0.68	Spastin	GMOY009501	6.62035e-51	62.1622	70.922	177.478	-	-	-	-	-
	GPAI032726	-2.9133	0.0136952	6.35807	19.3143	Probable atp-dependent rna helicase ddx10	0	0.73	Rm62	GMOY004318	1.546e-33	78.5714	78.5714	67.9658	Rm62-PI	8.38826e-46	31.0056	50.2793	168.703
	GPAI017996	-2.91573	9.81238e-06	14.6044	44.4016	Zinc finger protein 566	4.63659e-41	0.52	Zn finger homeodomain 1	GMOY006469	6.38559e-22	57.8947	71.4286	92.2508	Zfh1-PA	1.71379e-18	40.9091	59.3407	81.2629
	GPAI020540	-2.98232	5.8606e-06	14.4219	44.8483	Proliferating cell nuclear antigen	1.58682e-176	0.96	Mutagen-sensitive 209	GMOY003241	0	100	100	604.986	Mus209-PA	3.70962e-175	88.0769	94.2308	483.797
	GPAI012599	-3.01541	0.0300132	5.00988	15.7523	DNA replication factor cdt1	7.54535e-73	0.53	Double parked	GMOY007729	0	100	100	1751.42	Dup-PA	0	50.7833	67.624	691.419
	GPAI000460	-3.04459	0.00544613	6.72496	21.3495	Major facilitator superfamily domain-containing protein 1	1.0844e-166	0.68	Kismet	GMOY001860	2.75915e-11	39.759	51.8072	64.3001	-	-	-	-	-
	GPAI011862	-3.07005	0.0113762	5.83865	18.6908	Cytochrome p450	0	0.77	-		-	-	-	-	Cyp6a13-PA	5.9327e-30	22.9167	44.2708	118.627
	GPAI008344	-3.08105	0	35.6787	114.625	Trypsin eta	1.67242e-41	0.54	Sphinx1	GMOY010124	1.79305e-16	86.6667	93.3333	44.5971	Spirit-PD	7.93498e-23	33.6493	49.2891	93.2041
	GPAI030991	-3.11006	2.67452e-05	11.6526	37.7884	Protein piwi	0	0.81	Argonaute 2	GMOY004940	1.73386e-12	37.8049	57.1429	59.718	AGO2-PE	9.78784e-30	24.237	42.7289	121.324
	GPAI027612	-3.18938	0.00654554	5.9001	19.6216	Protein pellino	0	0.9	Pellino	GMOY007135	0	100	100	642.559	-	-	-	-	-
	GPAI033230	-3.21683	0	56.7047	190.203	Transferrin	0	0.9	-		-	-	-	-	Tsf3-PA	5.48722e-53	29.3706	50.3497	190.274
	GPAI034602	-3.292	2.32851e-05	10.4317	35.8083	Wee1-like protein kinase	0	0.72	Mekk1	GMOY011804	7.33759e-11	48	68	34.9748	Par-1-PT	1.4865e-10	20.6667	37.3333	59.3066
	GPAI040468	-3.41367	8.32884e-12	21.4767	76.4467	Endocuticle structural glycoprotein bd-2	1.04024e-12	0.87	Cuticular protein 49Ac	GMOY005324	1.77261e-08	52.9412	64.7059	50.5539	-	-	-	-	-
	GPAI037499	-3.45939	0	33.4246	120.569	Cysteine proteinase cg12163	0	0.8	Secreted Wg-interacting molecule	GMOY006991	4.80253e-12	58.0645	67.7419	57.427	-	-	-	-	-
	GPAI034724	-3.69776	0	662.687	2555.15	TLD domain-containing protein 2	4.51239e-59	0.68	-		-	-	-	-	Mtd-PI	2.52765e-126	88.8889	94.4444	356.295
	GPAI046500	-3.70204	0	229.249	884.947	Serine protease sp24d	8.0528e-34	0.53	Spheroide	GMOY005310	8.27359e-30	92.8571	92.8571	65.2165	Spheroide-PA	7.70086e-35	34.4828	52.1552	124.405
	GPAI038923	-3.83546	1.50225e-06	9.43807	37.7459	Serine protease sp24d	3.31749e-39	0.57	Spheroide	GMOY005310	8.88042e-39	73.3333	75.5556	72.5479	Spheroide-PA	1.05897e-31	34.0336	52.9412	114.775
	GPAI029165	-4.02411	7.35268e-12	15.6473	65.6565	Cytochrome b561	7.21193e-28	0.51	-		-	-	-	-	-	-	-	-	-
	GPAI029774	-4.41734	0	147.23	678.151	Ejaculatory bulb-specific protein 3	1.40349e-47	0.9	-		-	-	-	-	PebIII-PA	1.81634e-49	68	90	155.606
	GPAI031817	-4.41835	4.77489e-14	15.6205	71.9655	Scavenger receptor class b member 1	7.97525e-84	0.55	Croquemort	GMOY005165	7.76228e-38	65	68.1818	69.7986	-	-	-	-	-
	GPAI023936	-4.54511	3.84407e-10	10.7405	50.9022	Phosphatidylethanolamine-binding protein homolog	3.17234e-62	0.72	-		-	-	-	-	Pebp1-PA	2.15096e-64	52.6946	73.6527	196.823
	GPAI006396	-5.09181	2.51761e-09	8.14645	43.2524	Ras-related and estrogen-regulated growth inhibitor-like protein	1.78651e-29	0.57	Roughened	GMOY000821	1.19151e-06	50	59.0164	46.43	Rab11-PA	5.18679e-10	28.7234	45.7447	53.1434
	GPAI019955	-5.15267	1.30976e-06	5.6521	30.3676	Protease inhibitor	6.79549e-20	0.8	-		-	-	-	-	-	-	-	-	-
	GPAI046151	-5.55114	1.25195e-14	11.2172	64.9283	Zinc finger protein 865	1.07818e-05	0.39	Longitudinals lacking	GMOY001502	7.04902e-05	30.9091	49.0909	41.1711	lola-PE	4.39877e-35	83.3333	86.3636	132.494
	GPAI035068	-5.92886	8.29025e-08	5.3408	33.0177	Von willebrand factor type egf and pentraxin domain-containing protein 1	1.95911e-22	0.48	Scavenger receptor class C, type I	GMOY002720	0	100	100	1191.49	Sr-CI-PA	6.20295e-08	32.7273	46.3636	51.2174
	GPAI000012	-6.10243	0	20.2695	128.978	Icarapin-like	9.98895e-06	0.56	Virus-induced RNA 1	GMOY003759	5.54857e-117	100	100	414.83	Vir-1-PH	7.88958e-16	41.2844	61.4679	66.6254
	GPAI019770	-6.9302	2.97603e-10	5.55318	40.1288	Defensin-a	3.55409e-43	0.91	-		-	-	-	-	Def-PA	0.000562831	35.0877	49.1228	32.7278
	GPAI014520	-7.17217	2.63848e-11	5.82507	43.5633	Zinc finger protein 512b	3.06438e-07	0.46	-		-	-	-	-	-	-	-	-	-
	GPAI018121	-7.70571	1.02989e-05	2.6398	21.2106	Protein toll	0		Toll	GMOY011790	0	100	100	1791.29	-	-	-	-	-
	GPAI011288	-9.7009	0	12.6257	127.713	Eukaryotic translation initiation factor 4e-binding protein 1	5.20259e-18	0.71	Thor	GMOY000206	0	100	100	380.464	Thor-PA	3.53951e-64	76.9231	91.453	190.274
	GPAI040427	-62.4108	0	234.187	15240.2	Endocuticle structural glycoprotein abd-4	1.82263e-36	0.77	Cuticular protein 49Ac	GMOY005324	0.000829222	62.069	75.8621	29.4763	-	-	-	-	-
	GPAI007525	-89.9693	0	14.6214	1371.68	Endocuticle structural protein bd-6	8.59516e-25	0.75	Cuticular protein 49Ac	GMOY005324	2.11788e-05	43.75	59.375	42.3061	-	-	-	-	-
48hr challenged* vs unchallenged gut**	GPAI014246	4.2431	3.39372e-12	64.6026	16.8763	Metallopeptidase 1	1.03784e-106	0.49	ECSIT	GMOY007478	3.28436e-06	59.4595	72.4138	47.3464	-	-	-	-	-
	GPAI014735	3.57944	0	209.146	64.7657	Chymotrypsin-1	8.88036e-62	0.6	Spheroide	GMOY005310	3.53788e-19	53.8462	70.2128	58.3434	Spirit-PD	1.24993e-24	31.3008	47.1545	97.0561
	GPAI003879	3.32947	0	101.116	33.6633	Myc protein	2.33828e-27	0.43	Immune induced molecule 4	GMOY002876	0.0021725	40	86.6667	36.8076	-	-	-	-	-
	GPAI046220	3.28871	0.00996406	19.5552	6.59095	Ring-box protein 1a	6.3879e-73	0.99	Hemese	GMOY004358	8.54697e-17	60.2941	69.1176	84.9195	-	-	-	-	-
	GPAI027452	3.26489	0.000374839	29.5295	10.0253	Leucine-rich repeat and fibronectin type iii domain-containing protein 1	2.91237e-26	0.41	Tollo	GMOY000543	4.16693e-14	47.0588	63.6364	73.0061	Toll-7-PA	2.14537e-11	32.0755	53.3835	62.7734
	GPAI008007	3.13287	0.000656573	29.2301	10.3419	Serine threonine-protein kinase tousled-like	0	0.87	Tousled-like kinase	GMOY005326	0	100	100	985.299	Tlk-PI	0	99.1379	99.4253	724.161
	GPAI022043	3.13253	0.00571985	22.4713	7.95139	Sh3 and multiple ankyrin repeat domains protein 3	2.01347e-87	0.73	Notch	GMOY004815	4.19945e-06	46.1538	65.3846	39.4031	N-PB	1.01676e-08	30.6358	47.9769	56.225
	GPAI010960	3.06653	2.83921e-07	54.1517	19.5738	AP2-associated protein kinase 1	1.67978e-134	0.73	Downstream of raf1	GMOY011401	1.98692e-09	64	76	40.9315	Par-1-PP	2.09946e-12	30.9322	42.3729	65.855
	GPAI045098	3.06198	0.0504934	15.7786	5.71183	Disintegrin and metalloproteinase domain-containing protein 10	1.59471e-75	0.58	kuzbanian	GMOY006223	3.18941e-70	72.7273	100	97.3957	-	-	-	-	-
	GPAI046158	2.93607	0.00665645	23.8266	8.9951	Longitudinals lacking isoforms f i k t	3.51671e-20	0.85	longitudinals lacking	GMOY001502	7.44104e-54	100	100	202.221	Lola-PI	7.03571e-23	79.6296	85.1852	90.8929
	GPAI022873	2.7392	2.32926e-12	104.819	42.4159	Serine protease easter	8.35465e-32	0.57	Serine protease 7	GMOY006266	1.6396e-46	81.8182	90.9091	82.6285	SPE-PA	5.04935e-29	41.6667	54.7619	107.842
	GPAI021165	2.62163	0.00638748	28.0573	11.8627	Rho guanine nucleotide exchange factor 17	3.91206e-118	0.62	Vav ortholog (H. sapiens)	GMOY003538	5.2952e-06	38.4615	69.2308	44.5776	-	-	-	-	-
	GPAI029535	2.58435	0.0185483	24.2011	10.3799	Tyrosine-protein phosphatase 99a	0	0.95	Myopic	GMOY011192	1.39373e-06	58.8235	70.5882	42.3061	Mop-PA	1.30071e-10	33.6957	48.913	60.4622
	GPAI016346	2.54669	0.00228019	33.7002	14.6679	Suppressor of cytokine signaling 4	3.37973e-76	0.72	-		-	-	-	-	-	-	-	-	-
	GPAI042995	2.54331	1.43469e-05	54.5212	23.7617	Ras-responsive element-binding protein 1	3.60274e-19	0.7	Zn finger homeodomain 1	GMOY006469	1.21695e-14	61.1111	72.2222	55.8449	Zfh1-PA	4.1204e-07	41.0256	60	48.521
	GPAI040205	2.53415	3.69452e-06	60.241	26.3494	CD109 antigen	4.93598e-46	0.48	Thioester-containing protein 2	GMOY010996	0	87.7698	92.8058	358.47	Tep2-PD	1.97655e-159	40.5028	58.1006	496.123
	GPAI040411	2.47988	0	222.371	99.3937	Myosin heavy non-muscle	0	0.94	-		-	-	-	-	Myo61F-PB	9.27273e-100	36.4366	54.5746	343.969
	GPAI020801	2.46765	0.00470198	32.225	14.475	Nucleoprotein tpr	0	0.66	Multiple ankyrin repeats single KH domain	GMOY002483	0.0047118	60	90	38.1822	-	-	-	-	-
	GPAI003056	2.44248	0.0328576	23.8499	10.8235	Serine threonine-protein kinase tao1	7.95959e-58	0.65	Licorne	GMOY001289	2.17684e-18	62.5	75	41.8479	-	-	-	-	-
	GPAI005826	2.41841	1.653e-12	128.725	58.999	Autophagy-related protein 13 homolog	0	0.69	-		-	-	-	-	-	-	-	-	-
	GPAI034601	2.31645	2.82478e-05	60.7813	29.0843	Heterogeneous nuclear ribonucleoprotein 27c	0	0.96	ECSIT	GMOY007478	3.09653e-12	69.2308	84.6154	56.0524	-	-	-	-	-
	GPAI007049	2.24291	0.0476804	25.7307	12.7159	Rho-associated protein kinase 2	0	0.64	Atypical protein kinase C	GMOY012181	7.06285e-45	53.8462	76.1905	73.6151	Gprk2-PB	1.25942e-33	33.0247	49.6914	135.191
	GPAI011404	2.22963	0.000568382	49.6688	24.6924	E3 ubiquitin-protein ligase trip12	0	0.71	-		-	-	-	-	-	-	-	-	-
	GPAI033230	2.21105	0	1304.24	653.838	Transferrin	0	0.9	-		-	-	-	-	Tsf3-PA	5.48722e-53	29.3706	50.3497	190.274
	GPAI037392	2.15673	0.0032401	43.4904	22.3516	Chromodomain-helicase-dna-binding protein 1	0	0.76	Brahma	GMOY007000	3.02963e-113	75	77.7778	190.307	Kis-PD	2.46506e-138	39.0746	58.2262	480.33
	GPAI034740	2.1553	0.000294094	56.806	29.2144	Segmentation protein cap n collar	1.8796e-141	0.68	Kayak	GMOY007416	1.68957e-07	47.5	77.5	51.9285	Kay-PB	3.98349e-07	37.3134	58.209	48.1358
	GPAI034487	2.10859	2.39089e-05	74.0446	38.9234	Transcription factor hnf-4 homolog	0	0.88	-		-	-	-	-	Eip75B-PC	2.93189e-27	24.8193	45.7831	113.62
	GPAI003078	2.08923	0.00334944	46.2737	24.5504	Gastrula zinc finger protein	1.05876e-06	0.48	Zn finger homeodomain 1	GMOY006469	1.17068e-05	46.6667	66.6667	34.5166	Zfh1-PA	0.0022139	34.3284	55.814	36.5798
	GPAI002368	2.05158	0	591.918	319.805	Heat shock protein 83	0	0.97	-		-	-	-	-	-	-	-	-	-
	GPAI031988	2.03558	0.000315581	63.8129	34.7481	Ras gtpase-activating protein	0	0.69	-		-	-	-	-	-	-	-	-	-
	GPAI045204	2.0122	0	630.951	347.565	Protein Croquemort	1.58004e-125	0.61	Croquemort	GMOY005165	8.96719e-116	41.4634	63.3663	215.967	-	-	-	-	-
	GPAI040425	-2.22058	0.0229519	13.6732	33.6548	Endocuticle structural glycoprotein bd-1	3.52053e-22	0.62	Cuticular protein 49Ac	GMOY005324	1.07357e-09	43.75	56.25	56.9688	-	-	-	-	-
	GPAI012728	-2.22375	0	17177	42339.3	Serine protease sp24d	2.85993e-51	0.62	Spheroide	GMOY005310	1.85286e-47	64.7059	76.4706	80.3374	Spheroide-PA	1.72527e-43	35.9504	54.5455	146.362
	GPAI046500	-2.3223	0	484.507	1247.18	Serine protease sp24d	8.0528e-34	0.53	Spheroide	GMOY005310	8.27359e-30	92.8571	92.8571	65.2165	Spheroide-PA	7.70086e-35	34.4828	52.1552	124.405
	GPAI014231	-2.36813	0.0129251	12.5433	32.9251	Ubiquitin-fold modifier-conjugating enzyme 1	1.40709e-109	0.97	-		-	-	-	-	-	-	-	-	-
	GPAI033252	-2.76048	0	55.564	170.016	Lectin subunit alpha	3.63632e-31	0.51	Galactose-specific C-type lectin	GMOY000781	1.00973e-14	51.6129	65.7895	76.2135	Lectin-galC1-PB	9.63106e-13	30.7692	41.2587	59.3066
	GPAI039398	-2.82224	0	1140.84	3568.85	Trypsin	2.97683e-101	0.73	Spheroide	GMOY005310	5.58205e-21	69.2308	83.3333	49.6374	Spirit-PD	3.41752e-25	30.2128	50.2128	98.5969
	GPAI008345	-3.02126	0.000615088	10.1818	34.0975	Trypsin-1	1.33501e-36	0.49	Sphinx1	GMOY010124	1.47345e-21	83.3333	93.3333	59.2598	CG6639-PA	2.48999e-18	28.1124	45.7831	81.6481
						-
	Up-regulated genes					-
	Down-regulated genes					-
GPAI039813	Toll pathway genes
GPAI022043	Imd pathway genes
