# Supplementary material for: Tsetse fly (Glossina pallidipes) midgut responses to Trypanosoma brucei challenge
Source: Parasit Vectors. 2017 Dec 19;10:614. doi: 10.1186/s13071-017-2569-7 (PMC5738168; doi:10.1186/s13071-017-2569-7)
Supplement: Supplementary file 6 — Predominantly (90 percentile) differentially expressed genes in guts and carcasses of teneral G. pallidipes tsetse flies challenged with T. b. brucei parasites 24 or 48 h. * = treatment transcriptome; ** = reference transcriptome. (XLSX 25 kb) [file 13071_2017_2569_MOESM6_ESM.xlsx]

## Sheet: Fig S4
Additional file 6: Table S6. Predominantly (90 percentile) differentially expressed genes in guts and carcasses of teneral G. pallidipes tsetse flies challenged with T. b. brucei parasites 24 or 48 hours. * = treatment transcriptome; **= reference transcriptome
T. b. brucei Challenge		Vectorbase Acccession No.	Fold Change	FDR Corrected p-Value	Treatment* - RPKM	Reference**- RPKM	Best BLAST Hit, None-Redundant (nr) NCBI database	E - Value
24hr challenged* vs unchallenged gut**		GPAI036743	9.66741	0	279.753	30.174	Abhydrolase domain-containing protein 3	1.42279e-96
		GPAI020062	8.70914	0	840.495	100.63	MID1-interacting protein 1	0.000733732
		GPAI006387	8.50674	0	2631.58	322.569	Glutamine synthetase mitochondrial	0
		GPAI040204	7.59055	0	90.6422	12.4516	Myosin-viia	0
		GPAI030960	5.77612	0	184.568	33.3187	Flagellar attachment zone protein 1	3.75888e-08
		GPAI008216	5.41071	0	120.848	23.2892	Protein serac1	7.01424e-37
		GPAI025756	5.39128	0	216.608	41.894	l-ascorbate oxidase	4.72399e-51
		GPAI003006	5.16877	4.77489e-14	61.4621	12.3991	Organic cation transporter protein	2.07288e-20
		GPAI016956	4.78478	0	200.8	43.7593	Mitochondrial glutamate carrier 1	5.6607e-116
		GPAI013696	4.64591	9.67144e-07	31.8974	7.15901	Sparc-related modular calcium-binding protein 1	4.05634e-26
		GPAI039815	4.53458	0	181.16	41.6576	Glycogen debranching enzyme	0
		GPAI034320	4.48215	2.07554e-08	40.8657	9.50696	Organic cation transporter protein	7.02391e-99
		GPAI043406	4.42966	0	2870.01	675.589	Myosin-8	0.261954
		GPAI030117	3.8906	1.76062e-09	51.8492	13.8962	Leucine-rich repeat-containing protein 15	2.14873e-22
		GPAI048071	3.87792	0	216.831	58.3032	Alkaline phosphatase 4	0
		GPAI040274	3.8028	3.63417e-12	67.9453	18.6305	Carbohydrate sulfotransferase 7	0.00195991
		GPAI038505	3.59952	0	278.062	80.5502	ATP-dependent zinc metalloprotease yme1 homolog	0
		GPAI040207	3.57578	0	675.832	197.078	CD109 antigen	4.26987e-50
		GPAI000767	3.35954	0	132.843	41.2313	Chaperone protein	0
		GPAI029826	3.35546	0	612.757	190.417	Indirect flight muscle	0
		GPAI025179	3.31212	0	224.768	70.7616	---NA---
		GPAI043944	3.28161	0	988.936	314.232	Xaa-pro dipeptidase	0
		GPAI002368	3.25312	0	694.203	222.513	Heat shock protein 83	0
		GPAI045866	3.23713	0	424.404	136.706	---NA---
		GPAI027766	3.14849	0	263.31	87.2035	Inorganic phosphate cotransporter	1.62401e-86
		GPAI039274	3.08941	0.000978895	25.5013	8.6071	Tankyrase	0
		GPAI016948	3.08451	9.04146e-06	39.9599	13.5085	Solute carrier family 35 member f6	1.98993e-34
		GPAI033707	3.0024	1.99132e-09	67.8579	23.5668	E3 ubiquitin-protein ligase su	0
		GPAI022045	-4.30292	8.00488e-05	5.56265	24.9583	---NA---
		GPAI046173	-4.34322	0	52.207	236.434	Carnitine o-palmitoyltransferase liver isoform	0
		GPAI029774	-4.41734	0	147.23	678.151	Ejaculatory bulb-specific protein 3	1.40349e-47
		GPAI031817	-4.41835	4.77489e-14	15.6205	71.9655	Scavenger receptor class b member 1	7.97525e-84
		GPAI023188	-4.43831	1.16071e-09	10.6715	49.3872	Fumarylacetoacetase	0
		GPAI002755	-4.44235	0	51.5132	238.616	Cysteine-tRNA ligase	5.06788
		GPAI006888	-4.77537	3.2777e-12	11.8865	59.1876	Neprilysin-2	1.45748e-165
		GPAI009340	-5.16549	1.10768e-07	6.54861	35.272	---NA---
		GPAI023464	-5.49692	0	51.9045	297.504	---NA---
		GPAI009124	-5.74245	0	79.4045	475.457	Guanine nucleotide-releasing factor 2	0.255612
		GPAI000012	-6.10243	0	20.2695	128.978	Icarapin-like	9.98895e-06
		GPAI011288	-9.7009	0	12.6257	127.713	Eukaryotic translation initiation factor 4e-binding protein 1	5.20259e-18
		GPAI009911	-11.4596	0	5.8963	70.4562	Sco-spondin	2.1593e-06
		GPAI009914	-13.1526	0	12.6619	173.652	Sco-spondin	7.45963e-05
		GPAI009286	-14.2379	0	6.02186	89.4017	PTB domain-containing adapter protein ced-6	0
		GPAI045765	-17.4289	0	11.7557	213.643	Synaptic vesicle glycoprotein 2b	4.13247e-33
		GPAI045763	-27.9761	0	7.24496	211.345	Synaptic vesicle glycoprotein 2a	2.57394e-30
		GPAI040427	-62.4108	0	234.187	15240.2	Endocuticle structural glycoprotein abd-4	1.82263e-36
		GPAI007525	-89.9693	0	14.6214	1371.68	Endocuticle structural protein bd-6	8.59516e-25
24hr challenged* vs unchallenged carcase**		GPAI027547	13.3544	0	81.5071	6.12607	Protein fam192a	8.43343e-29															RA hypothetical protein|protein_coding|Scaffold335:218484	239293:	1|
		GPAI028027	5.82362	0	62.4198	10.7582	Uncharacterized protein	1.67137															RA hypothetical protein|protein_coding|Scaffold343:121079	129085:1|
		GPAI043373	5.18517	0	992.882	192.197	Adult cuticle protein 1	5.69877e-10															RA hypothetical protein|protein_coding|Scaffold73:1099154	1103547:1|
		GPAI006838	4.25274	0	1956.51	461.768	Cuticle protein 6	4.90528e-10															RA hypothetical protein|protein_coding|Scaffold125:575181	580821:	1|
		GPAI030973	3.77507	0	152.581	40.5683	D-3-phosphoglycerate dehydrogenase	1.00925e-111															RA hypothetical protein|protein_coding|Scaffold39:1333557	1341320:1|
		GPAI043351	3.36181	0	1376.49	410.969	Adult cuticle protein 1	1.28065e-10															RA hypothetical protein|protein_coding|Scaffold73:1072319	1073802:1|
		GPAI013819	3.1919	0	271.169	85.2711	Bifunctional purine biosynthesis protein purh	0															RA hypothetical protein|protein_coding|Scaffold183:382905	385339:	1|
		GPAI021719	3.15831	0	213.273	67.7783	---NA---																RA hypothetical protein|protein_coding|Scaffold25:609231	615215:1|
		GPAI027343	-3.6475	0	25.6001	93.7234	NADH dehydrogenase	5.60371e-29															RA hypothetical protein|protein_coding|Scaffold32:1524965	1526510:1|
		GPAI025883	-4.06218	0	20.587	83.9387	Ras-related protein rab-2a	8.78028e-139															RA hypothetical protein|protein_coding|Scaffold30:290988	297496:1|
		GPAI016233	-4.86134	0	31.8948	155.628	ATP-binding cassette sub-family g member 1	3.5167e-96															RA hypothetical protein|protein_coding|Scaffold1:2407283	2408909:	1|
		GPAI042034	-5.19911	0	15.0572	78.5748	---NA---																RA hypothetical protein|protein_coding|Scaffold68:1258153	1259576:1|
		GPAI011288	-7.24973	0	16.3575	119.028	Eukaryotic translation initiation factor 4e-binding protein 1	5.20259e-18															RA hypothetical protein|protein_coding|Scaffold15:2043305	2045221:	1|
		GPAI045765	-9.08343	0	29.9528	273.086	Synaptic vesicle glycoprotein 2b	4.13247e-33															RA hypothetical protein|protein_coding|Scaffold85:619302	629218:1|
		GPAI011054	-11.5543	0	7.33078	85.0169	Arylphorin subunit c223	0															RA hypothetical protein|protein_coding|Scaffold15:530113	532810:1|
48hr challenged* vs unchallenged gut**		GPAI025756	4.90491	0	1069.26	241.637	l-ascorbate oxidase	4.72399e-51
		GPAI014246	4.2431	3.39372e-12	64.6026	16.8763	Endoplasmic reticulum metallopeptidase 1	1.03784e-106
		GPAI004211	3.59809	0.000980928	24.1175	7.42969	Protein split ends	1.97033e-163
		GPAI021719	3.58773	7.06316e-07	43.1891	13.3434	---NA---
		GPAI014735	3.57944	0	209.146	64.7657	Chymotrypsin-1	8.88036e-62
		GPAI022855	3.56496	0	1348.61	419.317	C3 and pzp-like alpha-2-macroglobulin domain-containing protein 8	0.000312835
		GPAI047844	3.47122	0	99.3627	31.7286	---NA---
		GPAI018204	3.46711	4.3781e-05	33.653	10.7589	Adenomatous polypis coli protein	7.69262e-139
		GPAI002694	3.38485	0	227.124	74.3762	Myosin-2 heavy chain	2.00371
		GPAI003879	3.32947	0	101.116	33.6633	Myc protein	2.33828e-27
		GPAI012449	3.29603	0	122.141	41.0754	---NA---
		GPAI046220	3.28871	0.00996406	19.5552	6.59095	Ring-box protein 1a	6.3879e-73
		GPAI046445	3.19895	0.0480504	15.1514	5.24996	---NA---
		GPAI027974	3.13816	0.00183023	26.0673	9.2073	Enhancer of polycomb homolog 1	6.50122e-111
		GPAI022043	3.13253	0.00571985	22.4713	7.95139	SH3 and multiple ankyrin repeat domains protein 3	2.01347e-87
		GPAI010220	3.12214	2.79982e-13	95.1438	33.7784	LA-related protein 1	0
		GPAI010960	3.06653	2.83921e-07	54.1517	19.5738	AP2-associated protein kinase 1	1.67978e-134
		GPAI039965	2.97725	0	1232.73	458.948	Immunoglobulin superfamily containing leucine-rich repeat protein 2	1.92828e-08
		GPAI002686	2.97139	0	116.626	43.5058	---NA---
		GPAI043644	2.88152	0.0172397	20.9998	8.078	---NA---
		GPAI004663	2.79689	3.38158e-05	44.4324	17.609	Tiggrin	0
		GPAI035562	-2.95074	3.66643e-13	34.1877	111.818	26s proteasome non-atpase regulatory subunit 12	4.42276e-154
		GPAI021775	-3.42553	0	222.315	844.124	Chondroitin proteoglycan 1	0.708089
48hrs challenged* vs unchallenged carcase**		GPAI025756	2.98866	7.3218e-11	82.8724	27.2093	I-ascorbate oxidase	4.72399e-51															RA hypothetical protein|protein_coding|Scaffold307:276750	279825:	1|
		GPAI027712	1.88691	0	861.733	448.131	Activity-regulated cytoskeleton-associated protein	0.00771969															RA hypothetical protein|protein_coding|Scaffold33:138320	139063:	1|
		GPAI047125	-2.96065	0.00230746	10.0155	29.0968	Trophinin	0.000458515															RA hypothetical protein|protein_coding|Scaffold93:65068	70505:	1|
		GPAI035199	-3.72106	0	31.161	113.779	Defective chorion-1 fc106 isoform	4.98905e-14															RA hypothetical protein|protein_coding|Scaffold483:64797	69875:1|
	Secreated proteins
	Up-regulated genes
	Down-regulated genes
	Immune gene (Homologous to immune gene in G. m. morsitans and/or D. melanogaster)
