# Supplementary material for: Tsetse fly (Glossina pallidipes) midgut responses to Trypanosoma brucei challenge
Source: Parasit Vectors. 2017 Dec 19;10:614. doi: 10.1186/s13071-017-2569-7 (PMC5738168; doi:10.1186/s13071-017-2569-7)
Supplement: Supplementary file 7 — Orthology groups expanded in G. pallidipes in relation to G. m. morsitans and their associated Blast annotations and gene ontology (GO) terms. (XLSX 18 kb) [file 13071_2017_2569_MOESM7_ESM.xlsx]

## Sheet: Gene Families
Additional file 7: Table S7. Orthology groups expanded in G. pallidipes in relation to G. m. morsitans and their associated Blast annotations and gene ontology (GO) terms
			Orthologs
Orthology Group*	Non-redundant Best Blast Hits (NCBI nr Database)	E value	Morsitans	Pallidipes	GO Source	GO Term**
VBGT00190000009724	DNA replication licensing factor Mcm2/3/5/6/7/REC	0 - 5.6E-43	8	17	Molecular Function	DNA helicase activity,ATP binding,nucleotide binding,heterocyclic compound binding,organic cyclic compound binding,metal ion binding,hydrolase activity,chromatin binding,helicase activity,DNA binding,binding,transporter activity,DNA replication origin binding,3'-5' DNA helicase activity
					Biological Process	Reciprocal meiotic recombination,DNA duplex unwinding,neurogenesis,transcription initiation from RNA polymerase II promoter,resolution of meiotic recombination intermediates,transport,eggshell chorion gene amplification,DNA replication,mitotic spindle organization,ion transport,lateral inhibition,transmembrane transport,DNA endoreduplication,cell cycle,mitotic nuclear division,cell proliferation,…
					Cell Component	Transcription factor TFIIA complex,microtubule associated complex,integral component of membrane,membrane,MCM complex,nuclear pre-replicative complex and/or nucleus
VBGT00190000011375	N-acetyl-D-glucosamine kinase	0 - 3E-34	2	5	Molecular Function	Neurotransmitter:sodium symporter activity,N-acetylglucosamine kinase activity,catalytic activity,hydrolase activity,kinase activity,hydrolase activity, acting on glycosyl bonds,solute:sodium symporter activity,gamma-aminobutyric acid:sodium symporter activity,glucosylceramidase activity
					Biological Process	cellular response to mechanical stimulus,lipid metabolic process,carbohydrate phosphorylation,single-organism transport,gamma-aminobutyric acid import,sphingolipid metabolic process,metabolic process,phosphorylation,cellular process,neurotransmitter transport,carbohydrate metabolic process
					Cell Component	integral component of membrane,plasma membrane,extracellular exosome,cell part,membrane,glial cell projection
VBGT00190000011679	---NA---	-	6	11	Molecular Function	protein heterodimerization activity,glucosyltransferase activity,nucleic acid binding,serine-type endopeptidase activity,calcium ion binding,RNA-directed DNA polymerase activity,GTPase activity,oxidoreductase activity,GTP binding,sodium channel activity,signal transducer activity,FAD binding,protein kinase C binding,peroxidase activity,flavin adenine dinucleotide binding,Rho guanyl-nucleotide exc…
					Biological Process	DNA recombination,signal transduction,ER to Golgi vesicle-mediated transport,regulation of gene expression,transmembrane transport,sodium ion transport,oxidation-reduction process,ion transport,wing disc development,response to oxidative stress,cellular oxidant detoxification,phosphorylation,G-protein coupled receptor signaling pathway,endoplasmic reticulum organization,drinking behavior,isopreno…
					Cell Component	microtubule,plasma membrane,nucleosome,integral component of membrane,endoplasmic reticulum membrane,nuclear body,cytoplasm,peroxisome,cytosol,catalytic step 2 spliceosome,precatalytic spliceosome,endoplasmic reticulum exit site,extracellular region,preribosome, small subunit precursor,autophagosome,ER to Golgi transport vesicle,BBSome,chromosome,cellular_component,cell,intracellular,nucleus,COPI…
VBGT00190000012801	Brunelleschi	0 - 8.1E-35	1	5	Molecular Function	mRNA 3'-UTR binding,nucleotide binding,protein binding,Rab guanyl-nucleotide exchange factor activity
					Biological Process	female germ-line stem cell population maintenance,inter-male aggressive behavior,regulation of alternative mRNA splicing, via spliceosome,meiotic spindle stabilization,actomyosin contractile ring contraction,positive regulation of stem cell differentiation,regulation of myofibril size,mRNA polyadenylation,spermatocyte division,negative regulation of oskar mRNA translation,spermatid development,im…
					Cell Component	TRAPP complex,acroblast,P granule,nuclear membrane,nuclear body
VBGT00770000031221	transportin-3, importin-13	0 - 8.7E-44	3	7	Molecular Function	protein transporter activity,protein binding,Ran GTPase binding,binding,nuclear localization sequence binding
					Biological Process	modulation of synaptic transmission,regulation of mRNA splicing, via spliceosome,neuron-neuron synaptic transmission,splicing factor protein import into nucleus,mRNA export from nucleus,sensory perception of pain,phototaxis,neurogenesis,intracellular protein transport
					Cell Component	nuclear membrane,cytoplasm,intracellular part,intracellular,nucleus
VBGT00770000031244	hypothetical protein FF38_10393, probable serine threonine- kinase DDB_G0282963, mastermind 3, DEP domain-containing DDB_G0279099, isoform B	0 - 1.7E-31	2	7	Molecular Function	nucleic acid binding,DNA binding
VBGT00770000031280	MICOS complex subunit Mic60 isoform X1	0 - 3.4E-40	3	5	Molecular Function	molecular_function,signal transducer activity
					Biological Process	neurogenesis,mitochondrion morphogenesis,phosphorelay signal transduction system
					Cell Component	mitochondrion,membrane,mitochondrial inner membrane,MICOS complex,integral component of membrane
VBGT00820000045947	kinesin KIF3A/4/12/18A/21A/23/13B/19, kinesin Klp68D/61F/10A/98A,claret segregational	0 - 9E-81	23	29	Molecular Function	nucleoside-triphosphatase activity,oxidoreductase activity,signal transducer activity,microtubule binding,gated channel activity,phosphatidylinositol phosphate binding,ATP-dependent microtubule motor activity, plus-end-directed,binding,ATP binding,ATP-dependent microtubule motor activity, minus-end-directed,nucleotide binding,microtubule motor activity,ATPase activity,motor activity,ion channel a…
					Biological Process	synaptic vesicle maturation,positive regulation of insulin secretion,axo-dendritic transport,neuron projection morphogenesis,nonmotile primary cilium assembly,transmembrane transport,male meiosis,spindle assembly involved in female meiosis I,dendrite morphogenesis,cell morphogenesis involved in neuron differentiation,male meiotic chromosome movement towards spindle pole,signal transduction,mitoti…
					Cell Component	cilium,microtubule associated complex,aster,mitochondrion,cortical microtubule cytoskeleton,male germline ring canal,Golgi apparatus,microtubule plus-end,early endosome,condensed chromosome outer kinetochore,kinetochore microtubule,kinetochore,mitotic spindle midzone,mitotic spindle astral microtubule,endoplasmic reticulum,membrane,kinesin complex,axon,female germline ring canal,nucleus,astral mi…
VBGT00820000045972	fatty acyl- reductase CG5065	0 - 6.4E-61	17	18	Molecular Function	catalytic activity,long-chain-fatty-acyl-CoA reductase activity,electron-transferring-flavoprotein dehydrogenase activity,serine-type peptidase activity,fatty-acyl-CoA reductase (alcohol-forming) activity
					Biological Process	determination of adult lifespan,cellular metabolic process,lumen formation, open tracheal system,sensory perception of pain,liquid clearance, open tracheal system,metabolic process,phagocytosis,long-chain fatty-acyl-CoA metabolic process,organic substance metabolic process,oxidation-reduction process,proteolysis,wax biosynthetic process,ether lipid biosynthetic process
					Cell Component	integral component of membrane,cytoplasm,peroxisome,apical part of cell,peroxisomal membrane,endomembrane system,membrane
VBGT00820000045973	transcriptional regulator ATRX, transcription termination factor 2, TATA-binding -associated factor 172, SWI SNF-related matrix-associated actin-dependent regulator of chromatin subfamily A containing DEAD H box 1 homolog, helicase ARIP4 isoform X1, DNA repair and recombination RAD54-like, DNA helicase Ino80, chromodomain-helicase-DNA-binding 1, chromatin-remodeling complex ATPase chain Iswi, ATP…	0 - 2E-65	17	26	Molecular Function	sodium channel activity,signal transducer activity,ATP-dependent four-way junction helicase activity,DNA helicase activity,ATP-dependent helicase activity,zinc ion binding,heterocyclic compound binding,ion binding,annealing helicase activity,nucleoside-triphosphatase activity,ATP-dependent DNA helicase activity,hydrolase activity, acting on acid anhydrides,chromatin binding,helicase activity,nucl…
					Biological Process	regulation of development, heterochronic,positive regulation of transcription from RNA polymerase II promoter,instar larval or pupal development,termination of RNA polymerase II transcription,nuclear speck organization,wing disc pattern formation,metabolic process,DNA synthesis involved in double-strand break repair via homologous recombination,negative regulation of G1/S transition of mitotic ce…
					Cell Component	nucleus,polytene chromosome puff,membrane,polytene chromosome interband,transcription factor complex,microtubule associated complex,nuclear chromatin,SWI/SNF complex,beta-heterochromatin,NuRD complex,nucleoplasm,germinal vesicle,polytene chromosome,NURF complex,RSF complex,NuA4 histone acetyltransferase complex,cytoplasm,transcriptionally active chromatin,cytosol,ACF complex,integral component of…
VBGT00830000046903	Zinc finger weckle	0 - 2.9E-34	3	8	Molecular Function	zinc ion binding,nucleic acid binding,binding,metal ion binding,DNA binding
					Cell Component	extracellular region,extracellular space,nucleus
* Vectobase (Giraldo-Calderón et al., 2015.)
** Immune associated terms and identities (in parentheses) are highlighted in bold font and underline
